# Supplementary material for: Bis{bis­[1-meth­oxy-2-(2-meth­oxy­eth­oxy)ethane-κ3 O,O′,O′′]sodium} 1,1,2,2-tetra­phenyl­ethane-1,2-diide
Source: Acta Crystallogr Sect E Struct Rep Online. 2014 Jun 7;70(Pt 7):m249–50. doi: 10.1107/S1600536814012823 (PMC4120578; doi:10.1107/S1600536814012823)
Supplement: Supplementary file 1 [file e-70-0m249-sup1.cif]

##############################################################################
#                                                                            #
# This CIF contains the data in a paper accepted for publication in          #
# Acta Crystallographica Section E. It conforms to the requirements of       #
# Notes for Authors for Acta Crystallographica Section E, and has been       #
# peer reviewed under the auspices of the IUCr Commission on Journals.       #
#                                                                            #
# Full details of the Crystallographic Information File format               #
# are given in the paper "The Crystallographic Information File (CIF):       #
# a New Standard Archive File for Crystallography" by S. R. Hall, F. H.      #
# Allen and I. D. Brown [Acta Cryst. (1991), A47, 655-685].                  #
#                                                                            #
# The current version of the core CIF dictionary is obtainable from          #
# ftp://ftp.iucr.org/pub/cif_core.dic.                                       #
#                                                                            #
# Software is freely available for graphical display of the structure(s)     #
# in this CIF. For information consult the CIF software page                 #
# http://www.iucr.org/resources/cif/software.                                #
#                                                                            #
# This file may be used for bona fide research purposes within the           #
# scientific community so long as proper attribution is given to the journal # 
# article from which it was obtained.                                        #
#                                                                            #
##############################################################################
data_I
_audit_creation_method     SHELXL-2012
_database_code_depnum_ccdc_archive     'CCDC 1006312'
_chemical_name_systematic
;\
Bis{bis[1-methoxy-2-(2-methoxyethoxy)ethane-\
\k^3^<i>O</i>,<i>O</i>',<i>O</i>'']sodium}
1,1,2,2-tetraphenylethane-1,2-diide
;
_chemical_name_common
                   'Bis[bis(diglyme)sodium] 1,1,2,2-tetraphenylethane-1,2-diide'
_chemical_formula_moiety     '2(C12 H28 Na O6 +), C26 H20 2-'
_chemical_formula_sum     'C50 H76 Na2 O12'
_chemical_formula_iupac     '[Na (C6 H14 O3)2]2 (C26 H20)'
_chemical_formula_weight     915.08
_chemical_melting_point     ?
_shelx_space_group_comment
;
The symmetry employed for this shelxl refinement is uniquely defined
by the following loop, which should always be used as a source of
symmetry information in preference to the above space-group names.
They are only intended as comments.
;
_space_group_crystal_system     monoclinic
_space_group_name_H-M_alt     'C 2/c'
_space_group_name_Hall     '-C 2yc'
loop_
    _space_group_symop_operation_xyz
    'x, y, z'
    '-x, y, -z+1/2'
    'x+1/2, y+1/2, z'
    '-x+1/2, y+1/2, -z+1/2'
    '-x, -y, -z'
    'x, -y, z-1/2'
    '-x+1/2, -y+1/2, -z'
    'x+1/2, -y+1/2, z-1/2'
_cell_length_a     10.048(2)
_cell_length_b     24.165(5)
_cell_length_c     20.978(4)
_cell_angle_alpha     90
_cell_angle_beta     92.92(3)
_cell_angle_gamma     90
_cell_volume     5087.0(18)
_cell_formula_units_Z     4
_cell_measurement_reflns_used     4057
_cell_measurement_theta_min     2.1995
_cell_measurement_theta_max     28.1995
_cell_measurement_temperature     123(2)
_exptl_crystal_description     block
_exptl_crystal_colour     red
_exptl_crystal_size_max     0.50
_exptl_crystal_size_mid     0.30
_exptl_crystal_size_min     0.20
_exptl_crystal_density_diffrn     1.195
_exptl_crystal_density_meas     ?
_exptl_crystal_density_method     'not measured'
_exptl_crystal_F_000     1976
_exptl_absorpt_coefficient_mu     0.098
_exptl_absorpt_correction_type     multi-scan
_exptl_absorpt_process_details     '(<i>TWINABS</i>; Bruker, 2003)'
_shelx_estimated_absorpt_T_min     0.953
_shelx_estimated_absorpt_T_max     0.981
_exptl_absorpt_correction_T_min     0.656999
_exptl_absorpt_correction_T_max     0.745687
_exptl_special_details
;
moisture and air sensitive
;
_diffrn_ambient_temperature     123(2)
_diffrn_radiation_type     'MoK\a'
_diffrn_radiation_wavelength     0.71073
_diffrn_radiation_source     'normal-focus sealed tube'
_diffrn_radiation_monochromator     graphite
_diffrn_measurement_device_type     'Siemens SMART Platform CCD'
_diffrn_measurement_method     'area detector, omega scans per phi'
_diffrn_detector_area_resol_mean     ?
_diffrn_reflns_number     6286
_diffrn_reflns_av_R_equivalents     0.0
_diffrn_reflns_theta_min     1.685
_diffrn_reflns_theta_max     28.336
_diffrn_reflns_theta_full     25.242
_diffrn_measured_fraction_theta_max     0.929
_diffrn_measured_fraction_theta_full     0.986
_diffrn_reflns_limit_h_min     -13
_diffrn_reflns_limit_h_max     13
_diffrn_reflns_limit_k_min     0
_diffrn_reflns_limit_k_max     32
_diffrn_reflns_limit_l_min     0
_diffrn_reflns_limit_l_max     27
_refine_special_details
;
Refinement of <i>F</i>^2^ against ALL reflections. The weighted <i>R</i>-factor
<i>wR</i> and goodness of fit <i>S</i> are based on <i>F</i>^2^, conventional
<i>R</i>-factors <i>R</i> are based on <i>F</i>, with <i>F</i> set to zero for
negative <i>F</i>^2^. The threshold expression of <i>F</i>^2^ >
\s(<i>F</i>^2^) is used only for calculating <i>R</i>-factors(gt) <i>etc</i>.
and is not relevant to the choice of reflections for refinement.
<i>R</i>-factors based on <i>F</i>^2^ are statistically about twice as large
as those based on <i>F</i>, and <i>R</i>- factors based on ALL data will be
even larger. Refined as a 2-component twin. BASF=0.214
;
_reflns_number_total     6286
_reflns_number_gt     5347
_reflns_threshold_expression     I>2\s(I)
_refine_ls_structure_factor_coef     Fsqd
_refine_ls_matrix_type     full
_refine_ls_R_factor_all     0.0619
_refine_ls_R_factor_gt     0.0478
_refine_ls_wR_factor_gt     0.1078
_refine_ls_wR_factor_ref     0.1151
_refine_ls_goodness_of_fit_ref     1.056
_refine_ls_restrained_S_all     1.056
_refine_ls_number_reflns     6286
_refine_ls_number_parameters     294
_refine_ls_number_restraints     0
_refine_ls_hydrogen_treatment     constr
_refine_ls_weighting_scheme     calc
_refine_ls_weighting_details
;
 w=1/[\s^2^(Fo^2^)+(0.0435P)^2^+4.6083P]
 where P=(Fo^2^+2Fc^2^)/3
;
_atom_sites_solution_hydrogens     geom
_atom_sites_solution_primary     direct
_atom_sites_solution_secondary     difmap
_refine_ls_shift/su_max     0.000
_refine_ls_shift/su_mean     0.000
_refine_diff_density_max     0.416
_refine_diff_density_min     -0.233
_refine_ls_extinction_method     none
_refine_ls_extinction_coef     ?
loop_
    _atom_type_symbol
    _atom_type_description
    _atom_type_scat_dispersion_real
    _atom_type_scat_dispersion_imag
    _atom_type_scat_source
    'C' 'C' 0.0033 0.0016
                         'International Tables Vol C Tables 4.2.6.8 and 6.1.1.4'
    'H' 'H' 0.0000 0.0000
                         'International Tables Vol C Tables 4.2.6.8 and 6.1.1.4'
    'O' 'O' 0.0106 0.0060
                         'International Tables Vol C Tables 4.2.6.8 and 6.1.1.4'
    'Na' 'Na' 0.0362 0.0249
                         'International Tables Vol C Tables 4.2.6.8 and 6.1.1.4'
_computing_data_collection     'SMART (Bruker, 2003)'
_computing_cell_refinement
                           'CELL_NOW (Sheldrick, 2003) and SAINT (Bruker, 2003)'
_computing_data_reduction     'SAINT (Bruker, 2003)'
_computing_structure_solution     'SHELXS2012 (Sheldrick, 2008)'
_computing_structure_refinement     'SHELXL2012 (Sheldrick, 2008)'
_computing_molecular_graphics     'SHELXTL (Bruker, 2003)'
_computing_publication_material
                     'SHELXTL2012 (Sheldrick, 2008) and publCIF (Westrip, 2010)'
loop_
    _atom_site_type_symbol
    _atom_site_label
    _atom_site_fract_x
    _atom_site_fract_y
    _atom_site_fract_z
    _atom_site_U_iso_or_equiv
    _atom_site_adp_type
    _atom_site_calc_flag
    _atom_site_occupancy
    _atom_site_disorder_assembly
    _atom_site_disorder_group
    C C1 0.42755(17) 0.13927(7) 0.25769(8) 0.0214(3) Uani d 1 . .
    C C2 0.38922(17) 0.17452(7) 0.30886(8) 0.0219(3) Uani d 1 . .
    C C3 0.47563(19) 0.21800(7) 0.33076(8) 0.0251(4) Uani d 1 . .
    H H3 0.5576 0.2228 0.3108 0.030 Uiso calc 1 . .
    C C4 0.4459(2) 0.25360(8) 0.37973(9) 0.0326(4) Uani d 1 . .
    H H4 0.5062 0.2825 0.3915 0.039 Uiso calc 1 . .
    C C5 0.3292(2) 0.24769(9) 0.41196(9) 0.0379(5) Uani d 1 . .
    H H5 0.3084 0.2723 0.4453 0.045 Uiso calc 1 . .
    C C6 0.2442(2) 0.20449(9) 0.39376(9) 0.0346(4) Uani d 1 . .
    H H6 0.1654 0.1990 0.4162 0.042 Uiso calc 1 . .
    C C7 0.27099(19) 0.16925(8) 0.34386(8) 0.0273(4) Uani d 1 . .
    H H7 0.2091 0.1407 0.3325 0.033 Uiso calc 1 . .
    C C8 0.33820(18) 0.10525(7) 0.21972(8) 0.0221(3) Uani d 1 . .
    C C9 0.3903(2) 0.06401(7) 0.17867(9) 0.0276(4) Uani d 1 . .
    H H9 0.4842 0.0598 0.1779 0.033 Uiso calc 1 . .
    C C10 0.3100(2) 0.03023(8) 0.14016(9) 0.0343(4) Uani d 1 . .
    H H10 0.3500 0.0033 0.1142 0.041 Uiso calc 1 . .
    C C11 0.1720(2) 0.03466(9) 0.13839(10) 0.0383(5) Uani d 1 . .
    H H11 0.1170 0.0109 0.1124 0.046 Uiso calc 1 . .
    C C12 0.1172(2) 0.07532(9) 0.17626(10) 0.0344(5) Uani d 1 . .
    H H12 0.0232 0.0797 0.1751 0.041 Uiso calc 1 . .
    C C13 0.19548(19) 0.10935(8) 0.21528(9) 0.0271(4) Uani d 1 . .
    H H13 0.1535 0.1365 0.2401 0.032 Uiso calc 1 . .
    Na Na1 0.19803(8) 0.37669(3) 0.10184(3) 0.03106(18) Uani d 1 . .
    C C14 0.0899(3) 0.25199(9) 0.14723(13) 0.0545(7) Uani d 1 . .
    H H14A 0.1255 0.2159 0.1610 0.082 Uiso calc 1 . .
    H H14B 0.0679 0.2512 0.1012 0.082 Uiso calc 1 . .
    H H14C 0.0093 0.2601 0.1700 0.082 Uiso calc 1 . .
    O O1 0.18706(16) 0.29378(6) 0.16114(6) 0.0393(4) Uani d 1 . .
    C C15 0.2176(2) 0.29889(11) 0.22790(10) 0.0453(6) Uani d 1 . .
    H H15A 0.2590 0.2644 0.2448 0.054 Uiso calc 1 . .
    H H15B 0.1352 0.3058 0.2506 0.054 Uiso calc 1 . .
    C C16 0.3109(2) 0.34577(12) 0.23745(10) 0.0499(6) Uani d 1 . .
    H H16A 0.3346 0.3508 0.2835 0.060 Uiso calc 1 . .
    H H16B 0.3936 0.3387 0.2151 0.060 Uiso calc 1 . .
    O O2 0.24528(15) 0.39425(7) 0.21202(7) 0.0409(4) Uani d 1 . .
    C C17 0.3210(3) 0.44350(13) 0.21969(12) 0.0576(7) Uani d 1 . .
    H H17A 0.4123 0.4375 0.2055 0.069 Uiso calc 1 . .
    H H17B 0.3271 0.4546 0.2652 0.069 Uiso calc 1 . .
    C C18 0.2538(3) 0.48737(10) 0.18068(13) 0.0573(7) Uani d 1 . .
    H H18A 0.1606 0.4918 0.1930 0.069 Uiso calc 1 . .
    H H18B 0.3006 0.5231 0.1876 0.069 Uiso calc 1 . .
    O O3 0.25612(17) 0.47153(6) 0.11525(8) 0.0458(4) Uani d 1 . .
    C C19 0.2039(4) 0.51249(11) 0.07319(17) 0.0764(9) Uani d 1 . .
    H H19A 0.2505 0.5475 0.0817 0.115 Uiso calc 1 . .
    H H19B 0.1086 0.5173 0.0796 0.115 Uiso calc 1 . .
    H H19C 0.2161 0.5011 0.0290 0.115 Uiso calc 1 . .
    C C20 0.4897(3) 0.40361(14) 0.03195(17) 0.0767(10) Uani d 1 . .
    H H20A 0.5734 0.3834 0.0282 0.115 Uiso calc 1 . .
    H H20B 0.4985 0.4292 0.0681 0.115 Uiso calc 1 . .
    H H20C 0.4692 0.4245 -0.0074 0.115 Uiso calc 1 . .
    O O4 0.38983(16) 0.36721(7) 0.04155(8) 0.0476(4) Uani d 1 . .
    C C21 0.3632(3) 0.32886(12) -0.00971(13) 0.0573(7) Uani d 1 . .
    H H21A 0.3594 0.2908 0.0076 0.069 Uiso calc 1 . .
    H H21B 0.4365 0.3303 -0.0395 0.069 Uiso calc 1 . .
    C C22 0.2354(2) 0.34211(10) -0.04470(10) 0.0403(5) Uani d 1 . .
    H H22A 0.2401 0.3792 -0.0646 0.048 Uiso calc 1 . .
    H H22B 0.2160 0.3145 -0.0788 0.048 Uiso calc 1 . .
    O O5 0.13343(14) 0.34110(6) 0.00064(6) 0.0321(3) Uani d 1 . .
    C C23 0.01609(19) 0.36844(9) -0.02316(9) 0.0316(4) Uani d 1 . .
    H H23A -0.0179 0.3510 -0.0635 0.038 Uiso calc 1 . .
    H H23B 0.0353 0.4079 -0.0317 0.038 Uiso calc 1 . .
    C C24 -0.0849(2) 0.36364(10) 0.02655(10) 0.0368(5) Uani d 1 . .
    H H24A -0.1696 0.3812 0.0111 0.044 Uiso calc 1 . .
    H H24B -0.1026 0.3242 0.0355 0.044 Uiso calc 1 . .
    O O6 -0.03470(15) 0.39049(6) 0.08320(7) 0.0360(3) Uani d 1 . .
    C C25 -0.1223(3) 0.38392(10) 0.13393(11) 0.0484(6) Uani d 1 . .
    H H25A -0.2067 0.4028 0.1230 0.073 Uiso calc 1 . .
    H H25B -0.0813 0.4000 0.1731 0.073 Uiso calc 1 . .
    H H25C -0.1390 0.3444 0.1407 0.073 Uiso calc 1 . .
loop_
    _atom_site_aniso_label
    _atom_site_aniso_U_11
    _atom_site_aniso_U_22
    _atom_site_aniso_U_33
    _atom_site_aniso_U_12
    _atom_site_aniso_U_13
    _atom_site_aniso_U_23
    C1 0.0197(8) 0.0234(8) 0.0211(8) 0.0002(7) 0.0015(6) 0.0031(6)
    C2 0.0211(8) 0.0239(8) 0.0205(8) 0.0045(7) 0.0005(6) 0.0062(6)
    C3 0.0286(9) 0.0264(9) 0.0203(8) 0.0018(7) 0.0025(7) 0.0014(7)
    C4 0.0408(11) 0.0292(10) 0.0277(9) 0.0020(8) -0.0006(8) -0.0026(8)
    C5 0.0461(13) 0.0394(11) 0.0286(10) 0.0145(10) 0.0071(9) -0.0055(8)
    C6 0.0293(10) 0.0475(12) 0.0279(9) 0.0123(9) 0.0088(8) 0.0050(8)
    C7 0.0239(9) 0.0338(9) 0.0242(8) 0.0032(7) 0.0025(7) 0.0055(7)
    C8 0.0246(9) 0.0210(8) 0.0207(8) -0.0023(7) -0.0001(7) 0.0072(6)
    C9 0.0327(10) 0.0241(9) 0.0257(9) -0.0016(7) -0.0008(7) 0.0023(7)
    C10 0.0478(12) 0.0259(9) 0.0287(9) -0.0052(9) -0.0019(9) -0.0007(7)
    C11 0.0459(13) 0.0334(10) 0.0344(10) -0.0174(9) -0.0115(9) 0.0032(8)
    C12 0.0259(10) 0.0419(11) 0.0346(10) -0.0100(9) -0.0060(8) 0.0123(9)
    C13 0.0257(9) 0.0286(9) 0.0266(9) -0.0013(7) -0.0006(7) 0.0073(7)
    Na1 0.0402(4) 0.0287(4) 0.0236(3) 0.0006(3) -0.0053(3) -0.0037(3)
    C14 0.086(2) 0.0275(11) 0.0514(14) -0.0008(12) 0.0215(14) -0.0041(10)
    O1 0.0509(9) 0.0384(8) 0.0292(7) 0.0107(7) 0.0063(7) 0.0061(6)
    C15 0.0422(13) 0.0667(15) 0.0274(10) 0.0218(12) 0.0066(9) 0.0130(10)
    C16 0.0314(12) 0.0934(19) 0.0245(10) 0.0162(12) -0.0013(8) 0.0027(11)
    O2 0.0330(8) 0.0578(9) 0.0316(7) 0.0016(7) -0.0030(6) -0.0143(7)
    C17 0.0473(14) 0.0851(19) 0.0401(12) -0.0176(14) -0.0006(11) -0.0301(13)
    C18 0.0553(15) 0.0454(13) 0.0728(17) -0.0110(12) 0.0181(14) -0.0372(13)
    O3 0.0510(10) 0.0311(7) 0.0546(9) 0.0033(7) -0.0039(8) -0.0116(7)
    C19 0.093(2) 0.0369(14) 0.099(2) 0.0093(15) 0.008(2) 0.0144(15)
    C20 0.075(2) 0.0665(19) 0.092(2) -0.0355(16) 0.0292(18) -0.0306(17)
    O4 0.0354(8) 0.0539(10) 0.0535(10) -0.0069(7) 0.0021(7) -0.0270(8)
    C21 0.0390(13) 0.0708(18) 0.0615(16) 0.0057(12) -0.0025(12) -0.0355(14)
    C22 0.0356(12) 0.0547(13) 0.0308(10) 0.0024(10) 0.0043(8) -0.0084(9)
    O5 0.0291(7) 0.0430(8) 0.0240(6) 0.0017(6) 0.0002(5) -0.0018(6)
    C23 0.0302(10) 0.0405(11) 0.0237(9) -0.0031(8) -0.0026(7) 0.0000(8)
    C24 0.0314(11) 0.0467(12) 0.0325(10) -0.0039(9) 0.0025(8) -0.0009(9)
    O6 0.0396(8) 0.0414(8) 0.0277(7) 0.0008(6) 0.0075(6) -0.0005(6)
    C25 0.0632(16) 0.0432(12) 0.0411(12) 0.0041(11) 0.0258(12) 0.0012(10)
_geom_special_details
;
All e.s.d.'s (except the e.s.d. in the dihedral angle between two l.s. planes)
are estimated using the full covariance matrix. The cell e.s.d.'s are taken
into account individually in the estimation of e.s.d.'s in distances, angles
and torsion angles; correlations between e.s.d.'s in cell parameters are only
used when they are defined by crystal symmetry. An approximate (isotropic)
treatment of cell e.s.d.'s is used for estimating e.s.d.'s involving l.s.
planes.
;
loop_
    _geom_bond_atom_site_label_1
    _geom_bond_atom_site_label_2
    _geom_bond_site_symmetry_2
    _geom_bond_distance
    _geom_bond_publ_flag
    C1 C1 2_655 1.507(3) y
    C1 C2 . 1.438(2) y
    C1 C8 . 1.429(2) y
    C2 C3 . 1.424(3) y
    C2 C7 . 1.434(3) y
    C3 C4 . 1.384(3) y
    C3 H3 . 0.9500 ?
    C4 C5 . 1.390(3) y
    C4 H4 . 0.9500 ?
    C5 C6 . 1.390(3) y
    C5 H5 . 0.9500 ?
    C6 C7 . 1.387(3) y
    C6 H6 . 0.9500 ?
    C7 H7 . 0.9500 ?
    C8 C9 . 1.433(3) y
    C8 C13 . 1.436(3) y
    C9 C10 . 1.380(3) y
    C9 H9 . 0.9500 ?
    C10 C11 . 1.389(3) y
    C10 H10 . 0.9500 ?
    C11 C12 . 1.394(3) y
    C11 H11 . 0.9500 ?
    C12 C13 . 1.378(3) y
    C12 H12 . 0.9500 ?
    C13 H13 . 0.9500 ?
    Na1 O5 . 2.3510(16) ?
    Na1 O1 . 2.3639(16) ?
    Na1 O4 . 2.3694(19) ?
    Na1 O2 . 2.3742(16) ?
    Na1 O6 . 2.3747(18) ?
    Na1 O3 . 2.3781(17) ?
    Na1 C16 . 3.100(2) ?
    Na1 C23 . 3.126(2) ?
    C14 O1 . 1.425(3) ?
    C14 H14A . 0.9800 ?
    C14 H14B . 0.9800 ?
    C14 H14C . 0.9800 ?
    O1 C15 . 1.424(3) ?
    C15 C16 . 1.478(4) ?
    C15 H15A . 0.9900 ?
    C15 H15B . 0.9900 ?
    C16 O2 . 1.434(3) ?
    C16 H16A . 0.9900 ?
    C16 H16B . 0.9900 ?
    O2 C17 . 1.417(3) ?
    C17 C18 . 1.481(4) ?
    C17 H17A . 0.9900 ?
    C17 H17B . 0.9900 ?
    C18 O3 . 1.426(3) ?
    C18 H18A . 0.9900 ?
    C18 H18B . 0.9900 ?
    O3 C19 . 1.410(3) ?
    C19 H19A . 0.9800 ?
    C19 H19B . 0.9800 ?
    C19 H19C . 0.9800 ?
    C20 O4 . 1.357(3) ?
    C20 H20A . 0.9800 ?
    C20 H20B . 0.9800 ?
    C20 H20C . 0.9800 ?
    O4 C21 . 1.434(3) ?
    C21 C22 . 1.481(3) ?
    C21 H21A . 0.9900 ?
    C21 H21B . 0.9900 ?
    C22 O5 . 1.434(2) ?
    C22 H22A . 0.9900 ?
    C22 H22B . 0.9900 ?
    O5 C23 . 1.420(2) ?
    C23 C24 . 1.496(3) ?
    C23 H23A . 0.9900 ?
    C23 H23B . 0.9900 ?
    C24 O6 . 1.424(3) ?
    C24 H24A . 0.9900 ?
    C24 H24B . 0.9900 ?
    O6 C25 . 1.424(3) ?
    C25 H25A . 0.9800 ?
    C25 H25B . 0.9800 ?
    C25 H25C . 0.9800 ?
loop_
    _geom_angle_atom_site_label_1
    _geom_angle_atom_site_label_2
    _geom_angle_atom_site_label_3
    _geom_angle_site_symmetry_1
    _geom_angle_site_symmetry_3
    _geom_angle
    _geom_angle_publ_flag
    C8 C1 C2 . . 124.90(16) ?
    C8 C1 C1 . 2_655 117.83(15) ?
    C2 C1 C1 . 2_655 117.26(15) ?
    C3 C2 C7 . . 114.07(16) ?
    C3 C2 C1 . . 119.72(15) ?
    C7 C2 C1 . . 126.15(16) ?
    C4 C3 C2 . . 123.15(17) ?
    C4 C3 H3 . . 118.4 ?
    C2 C3 H3 . . 118.4 ?
    C3 C4 C5 . . 121.09(19) ?
    C3 C4 H4 . . 119.5 ?
    C5 C4 H4 . . 119.5 ?
    C4 C5 C6 . . 117.74(18) ?
    C4 C5 H5 . . 121.1 ?
    C6 C5 H5 . . 121.1 ?
    C7 C6 C5 . . 121.88(19) ?
    C7 C6 H6 . . 119.1 ?
    C5 C6 H6 . . 119.1 ?
    C6 C7 C2 . . 122.00(18) ?
    C6 C7 H7 . . 119.0 ?
    C2 C7 H7 . . 119.0 ?
    C1 C8 C9 . . 119.78(16) ?
    C1 C8 C13 . . 126.40(17) ?
    C9 C8 C13 . . 113.75(16) ?
    C10 C9 C8 . . 122.88(19) ?
    C10 C9 H9 . . 118.6 ?
    C8 C9 H9 . . 118.6 ?
    C9 C10 C11 . . 121.5(2) ?
    C9 C10 H10 . . 119.2 ?
    C11 C10 H10 . . 119.2 ?
    C10 C11 C12 . . 117.48(18) ?
    C10 C11 H11 . . 121.3 ?
    C12 C11 H11 . . 121.3 ?
    C13 C12 C11 . . 121.95(19) ?
    C13 C12 H12 . . 119.0 ?
    C11 C12 H12 . . 119.0 ?
    C12 C13 C8 . . 122.37(19) ?
    C12 C13 H13 . . 118.8 ?
    C8 C13 H13 . . 118.8 ?
    O5 Na1 O1 . . 98.46(6) ?
    O5 Na1 O4 . . 71.18(6) ?
    O1 Na1 O4 . . 105.07(7) ?
    O5 Na1 O2 . . 167.64(6) ?
    O1 Na1 O2 . . 69.60(6) ?
    O4 Na1 O2 . . 114.15(7) ?
    O5 Na1 O6 . . 71.24(6) ?
    O1 Na1 O6 . . 97.69(6) ?
    O4 Na1 O6 . . 138.30(6) ?
    O2 Na1 O6 . . 106.35(6) ?
    O5 Na1 O3 . . 120.94(6) ?
    O1 Na1 O3 . . 140.56(6) ?
    O4 Na1 O3 . . 87.41(6) ?
    O2 Na1 O3 . . 71.15(6) ?
    O6 Na1 O3 . . 96.77(6) ?
    O5 Na1 C16 . . 144.27(7) ?
    O1 Na1 C16 . . 48.50(7) ?
    O4 Na1 C16 . . 101.37(7) ?
    O2 Na1 C16 . . 26.35(6) ?
    O6 Na1 C16 . . 119.74(6) ?
    O3 Na1 C16 . . 92.73(7) ?
    O5 Na1 C23 . . 25.36(5) ?
    O1 Na1 C23 . . 110.27(6) ?
    O4 Na1 C23 . . 90.17(6) ?
    O2 Na1 C23 . . 155.18(6) ?
    O6 Na1 C23 . . 48.84(5) ?
    O3 Na1 C23 . . 106.88(6) ?
    C16 Na1 C23 . . 157.75(7) ?
    O1 C14 H14A . . 109.5 ?
    O1 C14 H14B . . 109.5 ?
    H14A C14 H14B . . 109.5 ?
    O1 C14 H14C . . 109.5 ?
    H14A C14 H14C . . 109.5 ?
    H14B C14 H14C . . 109.5 ?
    C15 O1 C14 . . 111.96(18) ?
    C15 O1 Na1 . . 115.51(14) ?
    C14 O1 Na1 . . 122.87(14) ?
    O1 C15 C16 . . 107.65(18) ?
    O1 C15 H15A . . 110.2 ?
    C16 C15 H15A . . 110.2 ?
    O1 C15 H15B . . 110.2 ?
    C16 C15 H15B . . 110.2 ?
    H15A C15 H15B . . 108.5 ?
    O2 C16 C15 . . 107.43(17) ?
    O2 C16 Na1 . . 47.30(8) ?
    C15 C16 Na1 . . 81.98(12) ?
    O2 C16 H16A . . 110.2 ?
    C15 C16 H16A . . 110.2 ?
    Na1 C16 H16A . . 157.5 ?
    O2 C16 H16B . . 110.2 ?
    C15 C16 H16B . . 110.2 ?
    Na1 C16 H16B . . 83.3 ?
    H16A C16 H16B . . 108.5 ?
    C17 O2 C16 . . 114.22(19) ?
    C17 O2 Na1 . . 109.88(13) ?
    C16 O2 Na1 . . 106.35(12) ?
    O2 C17 C18 . . 108.2(2) ?
    O2 C17 H17A . . 110.1 ?
    C18 C17 H17A . . 110.1 ?
    O2 C17 H17B . . 110.1 ?
    C18 C17 H17B . . 110.1 ?
    H17A C17 H17B . . 108.4 ?
    O3 C18 C17 . . 108.06(19) ?
    O3 C18 H18A . . 110.1 ?
    C17 C18 H18A . . 110.1 ?
    O3 C18 H18B . . 110.1 ?
    C17 C18 H18B . . 110.1 ?
    H18A C18 H18B . . 108.4 ?
    C19 O3 C18 . . 112.9(2) ?
    C19 O3 Na1 . . 121.42(17) ?
    C18 O3 Na1 . . 110.89(14) ?
    O3 C19 H19A . . 109.5 ?
    O3 C19 H19B . . 109.5 ?
    H19A C19 H19B . . 109.5 ?
    O3 C19 H19C . . 109.5 ?
    H19A C19 H19C . . 109.5 ?
    H19B C19 H19C . . 109.5 ?
    O4 C20 H20A . . 109.5 ?
    O4 C20 H20B . . 109.5 ?
    H20A C20 H20B . . 109.5 ?
    O4 C20 H20C . . 109.5 ?
    H20A C20 H20C . . 109.5 ?
    H20B C20 H20C . . 109.5 ?
    C20 O4 C21 . . 114.7(2) ?
    C20 O4 Na1 . . 130.10(17) ?
    C21 O4 Na1 . . 109.70(14) ?
    O4 C21 C22 . . 110.8(2) ?
    O4 C21 H21A . . 109.5 ?
    C22 C21 H21A . . 109.5 ?
    O4 C21 H21B . . 109.5 ?
    C22 C21 H21B . . 109.5 ?
    H21A C21 H21B . . 108.1 ?
    O5 C22 C21 . . 107.37(18) ?
    O5 C22 H22A . . 110.2 ?
    C21 C22 H22A . . 110.2 ?
    O5 C22 H22B . . 110.2 ?
    C21 C22 H22B . . 110.2 ?
    H22A C22 H22B . . 108.5 ?
    C23 O5 C22 . . 111.57(15) ?
    C23 O5 Na1 . . 109.48(11) ?
    C22 O5 Na1 . . 114.77(12) ?
    O5 C23 C24 . . 107.43(16) ?
    O5 C23 Na1 . . 45.17(8) ?
    C24 C23 Na1 . . 78.98(11) ?
    O5 C23 H23A . . 110.2 ?
    C24 C23 H23A . . 110.2 ?
    Na1 C23 H23A . . 154.8 ?
    O5 C23 H23B . . 110.2 ?
    C24 C23 H23B . . 110.2 ?
    Na1 C23 H23B . . 88.8 ?
    H23A C23 H23B . . 108.5 ?
    O6 C24 C23 . . 108.80(17) ?
    O6 C24 H24A . . 109.9 ?
    C23 C24 H24A . . 109.9 ?
    O6 C24 H24B . . 109.9 ?
    C23 C24 H24B . . 109.9 ?
    H24A C24 H24B . . 108.3 ?
    C24 O6 C25 . . 111.52(18) ?
    C24 O6 Na1 . . 112.19(12) ?
    C25 O6 Na1 . . 120.14(14) ?
    O6 C25 H25A . . 109.5 ?
    O6 C25 H25B . . 109.5 ?
    H25A C25 H25B . . 109.5 ?
    O6 C25 H25C . . 109.5 ?
    H25A C25 H25C . . 109.5 ?
    H25B C25 H25C . . 109.5 ?
loop_
    _geom_torsion_atom_site_label_1
    _geom_torsion_atom_site_label_2
    _geom_torsion_atom_site_label_3
    _geom_torsion_atom_site_label_4
    _geom_torsion_site_symmetry_1
    _geom_torsion_site_symmetry_2
    _geom_torsion_site_symmetry_3
    _geom_torsion_site_symmetry_4
    _geom_torsion
    _geom_torsion_publ_flag
    C8 C1 C2 C3 . . . . -161.55(16) ?
    C1 C1 C2 C3 2_655 . . . 17.1(2) ?
    C8 C1 C2 C7 . . . . 21.4(3) ?
    C1 C1 C2 C7 2_655 . . . -159.90(15) ?
    C7 C2 C3 C4 . . . . -2.6(2) ?
    C1 C2 C3 C4 . . . . -179.96(17) ?
    C2 C3 C4 C5 . . . . 1.8(3) ?
    C3 C4 C5 C6 . . . . 0.6(3) ?
    C4 C5 C6 C7 . . . . -2.1(3) ?
    C5 C6 C7 C2 . . . . 1.3(3) ?
    C3 C2 C7 C6 . . . . 1.1(2) ?
    C1 C2 C7 C6 . . . . 178.24(17) ?
    C2 C1 C8 C9 . . . . -167.86(16) ?
    C1 C1 C8 C9 2_655 . . . 13.5(2) ?
    C2 C1 C8 C13 . . . . 15.4(3) ?
    C1 C1 C8 C13 2_655 . . . -163.26(15) ?
    C1 C8 C9 C10 . . . . -179.18(17) ?
    C13 C8 C9 C10 . . . . -2.1(2) ?
    C8 C9 C10 C11 . . . . 0.7(3) ?
    C9 C10 C11 C12 . . . . 1.1(3) ?
    C10 C11 C12 C13 . . . . -1.4(3) ?
    C11 C12 C13 C8 . . . . -0.1(3) ?
    C1 C8 C13 C12 . . . . 178.66(17) ?
    C9 C8 C13 C12 . . . . 1.8(2) ?
    C14 O1 C15 C16 . . . . -175.81(19) ?
    Na1 O1 C15 C16 . . . . -28.6(2) ?
    O1 C15 C16 O2 . . . . 59.8(2) ?
    O1 C15 C16 Na1 . . . . 19.41(14) ?
    C15 C16 O2 C17 . . . . 177.87(18) ?
    Na1 C16 O2 C17 . . . . -121.37(18) ?
    C15 C16 O2 Na1 . . . . -60.75(18) ?
    C16 O2 C17 C18 . . . . 169.02(18) ?
    Na1 O2 C17 C18 . . . . 49.6(2) ?
    O2 C17 C18 O3 . . . . -64.0(3) ?
    C17 C18 O3 C19 . . . . -175.3(2) ?
    C17 C18 O3 Na1 . . . . 44.6(2) ?
    C20 O4 C21 C22 . . . . -108.3(3) ?
    Na1 O4 C21 C22 . . . . 48.4(3) ?
    O4 C21 C22 O5 . . . . -57.4(3) ?
    C21 C22 O5 C23 . . . . 162.93(18) ?
    C21 C22 O5 Na1 . . . . 37.7(2) ?
    C22 O5 C23 C24 . . . . 178.34(17) ?
    Na1 O5 C23 C24 . . . . -53.51(18) ?
    C22 O5 C23 Na1 . . . . -128.15(18) ?
    O5 C23 C24 O6 . . . . 61.5(2) ?
    Na1 C23 C24 O6 . . . . 26.01(14) ?
    C23 C24 O6 C25 . . . . -175.77(18) ?
    C23 C24 O6 Na1 . . . . -37.7(2) ?
_shelx_hkl_file
;
   1   0   0    2.19    0.27  -2
   1   0   0    2.19    0.27   1
   2   0   0 5172.88  107.44   1
  -3   0   1   -0.56    0.59  -2
   3   0   0   -0.56    0.59   1
  -4   0   1   93.22    1.84  -2
   4   0   0   93.22    1.84   1
  -5   0   1   -0.66    0.66  -2
   5   0   0   -0.66    0.66   1
  -6   0   1    1.58    1.49  -2
   6   0   0    1.58    1.49   1
  -7   0   2   -0.56    0.73  -2
   7   0   0   -0.56    0.73   1
  -8   0   2   45.09    1.54  -2
   8   0   0   45.09    1.54   1
  -9   0   2   -0.65    1.04  -2
   9   0   0   -0.65    1.04   1
  10   0   0   10.52    1.77   1
 -12   0   3   -1.47    1.61  -2
  12   0   0   -1.47    1.61   1
   0   1   0    0.04    0.03  -2
   0   1   0    0.04    0.03   1
   1   1   0  797.04   10.21   1
   2   1   0   -0.12    0.20   1
  -3   1   1   58.03    1.66  -2
   3   1   0   58.03    1.66   1
  -4   1   1   -0.28    0.25  -2
   4   1   0   -0.28    0.25   1
  -5   1   1  150.07    2.33  -2
   5   1   0  150.07    2.33   1
  -6   1   1   -0.97    1.00  -2
   6   1   0   -0.97    1.00   1
  -7   1   2   84.45    1.80  -2
   7   1   0   84.45    1.80   1
  -8   1   2   -0.32    0.61  -2
   8   1   0   -0.32    0.61   1
  -9   1   2    5.54    0.72  -2
   9   1   0    5.54    0.72   1
  10   1   0   -2.79    1.84   1
  11   1   0    3.56    2.21   1
 -12   1   3   -1.64    1.16  -2
  12   1   0   -1.64    1.16   1
 -13   1   3    5.45    2.00  -2
  13   1   0    5.45    2.00   1
   0   2   0  351.00    7.29  -2
   0   2   0  351.00    7.29   1
   1   2   0    0.21    0.41  -2
   1   2   0    0.21    0.41   1
   2   2   0  628.20    8.64   1
  -3   2   1   -0.25    0.43  -2
   3   2   0   -0.25    0.43   1
  -4   2   1  503.49    6.48  -2
   4   2   0  503.49    6.48   1
  -5   2   1   -0.44    0.50  -2
   5   2   0   -0.44    0.50   1
  -6   2   1   18.92    1.29  -2
   6   2   0   18.92    1.29   1
  -7   2   2    0.61    0.75  -2
   7   2   0    0.61    0.75   1
  -8   2   2   10.31    0.64  -2
   8   2   0   10.31    0.64   1
  -9   2   2   -1.30    0.91  -2
   9   2   0   -1.30    0.91   1
  10   2   0    1.31    1.98   1
  11   2   0   -1.54    1.98   1
 -12   2   3    3.41    1.19  -2
  12   2   0    3.41    1.19   1
 -13   2   3    0.15    1.87  -2
  13   2   0    0.15    1.87   1
   0   3   0    0.74    0.17  -2
   0   3   0    0.74    0.17   1
   1   3   0 2171.17   80.31  -2
   1   3   0 2171.17   80.31   1
   2   3   0    0.33    0.24   1
  -3   3   1  196.16    3.60  -2
   3   3   0  196.16    3.60   1
  -4   3   1    0.20    0.32  -2
   4   3   0    0.20    0.32   1
  -5   3   1  102.30    1.66  -2
   5   3   0  102.30    1.66   1
  -6   3   1   -0.24    1.02  -2
   6   3   0   -0.24    1.02   1
  -7   3   2   60.51    1.48  -2
   7   3   0   60.51    1.48   1
  -8   3   2   -1.00    0.56  -2
   8   3   0   -1.00    0.56   1
  -9   3   2   30.07    0.99  -2
   9   3   0   30.07    0.99   1
  11   3   0   11.78    2.48   1
 -12   3   3   -0.59    1.14  -2
  12   3   0   -0.59    1.14   1
 -13   3   3   19.87    3.22  -2
  13   3   0   19.87    3.22   1
   0   4   0 4341.84   78.24  -2
   0   4   0 4341.84   78.24   1
   1   4   0    1.23    0.52  -2
   1   4   0    1.23    0.52   1
   2   4   0  412.54    5.64   1
  -3   4   1    0.63    0.45  -2
   3   4   0    0.63    0.45   1
  -4   4   1  201.71    2.68  -2
   4   4   0  201.71    2.68   1
  -5   4   1    0.54    0.35  -2
   5   4   0    0.54    0.35   1
  -6   4   1   21.95    1.36  -2
   6   4   0   21.95    1.36   1
  -7   4   2   -0.60    0.81  -2
   7   4   0   -0.60    0.81   1
  -8   4   2   25.70    0.75  -2
   8   4   0   25.70    0.75   1
  -9   4   2   -0.43    0.73  -2
   9   4   0   -0.43    0.73   1
  10   4   0   34.32    1.89   1
  11   4   0   -3.92    2.88   1
 -12   4   3    4.29    1.18  -2
  12   4   0    4.29    1.18   1
 -13   4   3   -0.06    2.57  -2
  13   4   0   -0.06    2.57   1
   0   5   0    0.54    0.33  -2
   0   5   0    0.54    0.33   1
   1   5   0   11.82    0.87  -2
   1   5   0   11.82    0.87   1
   2   5   0    0.18    0.28   1
  -3   5   1   79.62    1.87  -2
   3   5   0   79.62    1.87   1
  -4   5   1    0.37    0.23  -2
   4   5   0    0.37    0.23   1
  -5   5   1  127.14    2.27  -2
   5   5   0  127.14    2.27   1
  -6   5   1    0.39    1.05  -2
   6   5   0    0.39    1.05   1
  -7   5   2    1.06    0.76  -2
   7   5   0    1.06    0.76   1
  -8   5   2   -0.28    0.52  -2
   8   5   0   -0.28    0.52   1
  -9   5   2   46.92    1.21  -2
   9   5   0   46.92    1.21   1
  10   5   0   -2.39    1.92   1
  11   5   0    3.41    2.15   1
 -12   5   3    0.83    1.28  -2
  12   5   0    0.83    1.28   1
 -13   5   3   16.94    3.07  -2
  13   5   0   16.94    3.07   1
   0   6   0  182.80    3.38  -2
   0   6   0  182.80    3.38   1
   1   6   0    1.51    0.56  -2
   1   6   0    1.51    0.56   1
   2   6   0 2147.78   29.04   1
  -3   6   1   -0.25    0.61  -2
   3   6   0   -0.25    0.61   1
  -4   6   1   48.09    0.77  -2
   4   6   0   48.09    0.77   1
  -5   6   1    0.13    0.45  -2
   5   6   0    0.13    0.45   1
  -6   6   1  128.07    5.57  -2
   6   6   0  128.07    5.57   1
  -7   6   2    1.12    1.00  -2
   7   6   0    1.12    1.00   1
  -8   6   2   60.64    1.19  -2
   8   6   0   60.64    1.19   1
  -9   6   2    0.03    0.74  -2
   9   6   0    0.03    0.74   1
  10   6   0   -1.57    2.59   1
  11   6   0   -1.37    1.86   1
 -12   6   3    0.63    1.31  -2
  12   6   0    0.63    1.31   1
   0   7   0    1.61    0.41  -2
   0   7   0    1.61    0.41   1
   1   7   0  449.64    9.63  -2
   1   7   0  449.64    9.63   1
   2   7   0   -0.79    0.31   1
  -3   7   1    2.94    0.52  -2
   3   7   0    2.94    0.52   1
  -4   7   1   -0.05    0.32  -2
   4   7   0   -0.05    0.32   1
  -5   7   1    0.48    0.44  -2
   5   7   0    0.48    0.44   1
  -6   7   1    1.31    1.63  -2
   6   7   0    1.31    1.63   1
  -7   7   2   19.20    1.05  -2
   7   7   0   19.20    1.05   1
  -8   7   2   -0.56    0.57  -2
   8   7   0   -0.56    0.57   1
  -9   7   2    1.04    0.82  -2
   9   7   0    1.04    0.82   1
  10   7   0   -0.41    2.82   1
 -11   7   3    2.38    2.62  -2
  11   7   0    2.38    2.62   1
 -12   7   3    0.12    1.29  -2
  12   7   0    0.12    1.29   1
   0   8   0 3971.55   71.26  -2
   0   8   0 3971.55   71.26   1
   1   8   0    0.96    0.52  -2
   1   8   0    0.96    0.52   1
   2   8   0   25.79    0.50   1
  -3   8   1    0.79    0.52  -2
   3   8   0    0.79    0.52   1
  -4   8   1  117.05    1.64  -2
   4   8   0  117.05    1.64   1
  -5   8   1    0.77    0.72  -2
   5   8   0    0.77    0.72   1
  -6   8   1    4.26    1.66  -2
   6   8   0    4.26    1.66   1
  -7   8   2   -0.10    0.86  -2
   7   8   0   -0.10    0.86   1
  -8   8   2  109.73    1.85  -2
   8   8   0  109.73    1.85   1
  -9   8   2    0.64    0.71  -2
   9   8   0    0.64    0.71   1
  10   8   0    5.08    2.16   1
 -11   8   3   -0.75    2.61  -2
  11   8   0   -0.75    2.61   1
 -12   8   3   16.60    1.59  -2
  12   8   0   16.60    1.59   1
   0   9   0    4.44    0.30  -2
   0   9   0    4.44    0.30   1
   1   9   0  479.07   10.30  -2
   1   9   0  479.07   10.30   1
   2   9   0   -0.21    0.36   1
  -3   9   1  185.45    4.16  -2
   3   9   0  185.45    4.16   1
  -4   9   1    0.29    0.32  -2
   4   9   0    0.29    0.32   1
  -5   9   1  461.20    7.01  -2
   5   9   0  461.20    7.01   1
  -6   9   1    1.16    1.65  -2
   6   9   0    1.16    1.65   1
  -7   9   2    5.44    1.17  -2
   7   9   0    5.44    1.17   1
  -8   9   2    0.84    0.60  -2
   8   9   0    0.84    0.60   1
  -9   9   2   83.46    1.70  -2
   9   9   0   83.46    1.70   1
  10   9   0    0.22    2.03   1
 -11   9   3    9.32    2.01  -2
  11   9   0    9.32    2.01   1
 -12   9   3    0.63    1.38  -2
  12   9   0    0.63    1.38   1
   0  10   0    0.50    0.28  -2
   0  10   0    0.50    0.28   1
   1  10   0    3.85    0.54  -2
   1  10   0    3.85    0.54   1
   2  10   0  299.23    4.18   1
  -3  10   1   -0.20    0.71  -2
   3  10   0   -0.20    0.71   1
  -4  10   1  761.96    9.80  -2
   4  10   0  761.96    9.80   1
  -5  10   1    0.66    0.52  -2
   5  10   0    0.66    0.52   1
  -6  10   1  119.77    5.42  -2
   6  10   0  119.77    5.42   1
  -7  10   2    0.66    1.18  -2
   7  10   0    0.66    1.18   1
  -8  10   2   50.85    1.11  -2
   8  10   0   50.85    1.11   1
  -9  10   2    1.48    0.66  -2
   9  10   0    1.48    0.66   1
 -10  10   2    4.58    2.65  -2
  10  10   0    4.58    2.65   1
 -11  10   3    0.96    1.86  -2
  11  10   0    0.96    1.86   1
 -12  10   3    0.83    1.40  -2
  12  10   0    0.83    1.40   1
   0  11   0    0.50    0.30  -2
   0  11   0    0.50    0.30   1
   1  11   0  138.65    2.47  -2
   1  11   0  138.65    2.47   1
   2  11   0    0.20    0.39   1
  -3  11   1  281.96    6.21  -2
   3  11   0  281.96    6.21   1
  -4  11   1    1.03    0.35  -2
   4  11   0    1.03    0.35   1
  -5  11   1   64.10    1.28  -2
   5  11   0   64.10    1.28   1
   6  11   0   -0.31    1.45   1
  -7  11   2   20.36    1.18  -2
   7  11   0   20.36    1.18   1
  -8  11   2    3.18    0.63  -2
   8  11   0    3.18    0.63   1
  -9  11   2    1.73    0.70  -2
   9  11   0    1.73    0.70   1
 -10  11   2   -1.72    2.57  -2
  10  11   0   -1.72    2.57   1
 -11  11   3   17.88    3.12  -2
  11  11   0   17.88    3.12   1
 -12  11   3    5.23    2.63  -2
  12  11   0    5.23    2.63   1
   0  12   0  331.10    6.12  -2
   0  12   0  331.10    6.12   1
   1  12   0    0.67    0.45  -2
   1  12   0    0.67    0.45   1
   2  12   0  215.10    8.55  -2
   2  12   0  215.10    8.55   1
  -3  12   1    1.27    0.94  -2
   3  12   0    1.27    0.94   1
  -4  12   1  225.63    3.05  -2
   4  12   0  225.63    3.05   1
  -5  12   1   -0.72    0.54  -2
   5  12   0   -0.72    0.54   1
   6  12   0   51.84    1.58   1
  -7  12   2    0.11    1.21  -2
   7  12   0    0.11    1.21   1
  -8  12   2   92.07    1.66  -2
   8  12   0   92.07    1.66   1
  -9  12   2    0.53    0.65  -2
   9  12   0    0.53    0.65   1
 -10  12   2   40.32    3.74  -2
  10  12   0   40.32    3.74   1
 -11  12   3    4.16    2.85  -2
  11  12   0    4.16    2.85   1
   0  13   0    3.64    0.35  -2
   0  13   0    3.64    0.35   1
   1  13   0   52.42    1.15  -2
   1  13   0   52.42    1.15   1
   2  13   0    2.44    1.45  -2
   2  13   0    2.44    1.45   1
  -3  13   1  112.49    2.78  -2
   3  13   0  112.49    2.78   1
  -4  13   1    0.93    0.37  -2
   4  13   0    0.93    0.37   1
  -5  13   1   89.53    1.54  -2
   5  13   0   89.53    1.54   1
   6  13   0    0.21    1.00   1
  -7  13   2   30.03    1.38  -2
   7  13   0   30.03    1.38   1
  -8  13   2   -0.55    0.59  -2
   8  13   0   -0.55    0.59   1
  -9  13   2    1.52    0.69  -2
   9  13   0    1.52    0.69   1
 -10  13   2   -1.47    2.65  -2
  10  13   0   -1.47    2.65   1
 -11  13   3    4.05    2.90  -2
  11  13   0    4.05    2.90   1
   0  14   0  319.34    5.94  -2
   0  14   0  319.34    5.94   1
   1  14   0    1.08    0.47  -2
   1  14   0    1.08    0.47   1
   2  14   0  228.06    8.87  -2
   2  14   0  228.06    8.87   1
  -3  14   1    0.60    0.80  -2
   3  14   0    0.60    0.80   1
  -4  14   1   43.47    0.88  -2
   4  14   0   43.47    0.88   1
  -5  14   1    0.71    0.59  -2
   5  14   0    0.71    0.59   1
   6  14   0   10.32    1.06   1
  -7  14   2    1.25    1.24  -2
   7  14   0    1.25    1.24   1
  -8  14   2   15.43    0.76  -2
   8  14   0   15.43    0.76   1
  -9  14   2    0.63    0.75  -2
   9  14   0    0.63    0.75   1
 -10  14   2   26.12    1.99  -2
  10  14   0   26.12    1.99   1
 -11  14   3    1.10    1.95  -2
  11  14   0    1.10    1.95   1
   0  15   0    2.73    0.36  -2
   0  15   0    2.73    0.36   1
   1  15   0   11.98    0.60  -2
   1  15   0   11.98    0.60   1
   2  15   0    1.32    1.61  -2
   2  15   0    1.32    1.61   1
  -3  15   1   22.90    1.12  -2
   3  15   0   22.90    1.12   1
  -4  15   1    1.14    0.43  -2
   4  15   0    1.14    0.43   1
  -5  15   1  103.20    1.90  -2
   5  15   0  103.20    1.90   1
   6  15   0   -0.55    1.18   1
  -7  15   2  110.49    2.53  -2
   7  15   0  110.49    2.53   1
  -8  15   2    0.29    0.59  -2
   8  15   0    0.29    0.59   1
  -9  15   2    9.71    0.88  -2
   9  15   0    9.71    0.88   1
 -10  15   2    4.02    2.74  -2
  10  15   0    4.02    2.74   1
 -11  15   3   32.48    2.49  -2
  11  15   0   32.48    2.49   1
   0  16   0   34.58    1.15  -2
   0  16   0   34.58    1.15   1
   1  16   0    0.50    0.42  -2
   1  16   0    0.50    0.42   1
   2  16   0   59.85    3.24  -2
   2  16   0   59.85    3.24   1
  -3  16   1    0.12    0.63  -2
   3  16   0    0.12    0.63   1
  -4  16   1  132.44    2.07  -2
   4  16   0  132.44    2.07   1
  -5  16   1    1.16    0.68  -2
   5  16   0    1.16    0.68   1
   6  16   0   14.10    1.14   1
  -7  16   2    0.83    0.87  -2
   7  16   0    0.83    0.87   1
  -8  16   2   31.81    1.00  -2
   8  16   0   31.81    1.00   1
  -9  16   2    0.39    0.96  -2
   9  16   0    0.39    0.96   1
 -10  16   2   26.72    2.04  -2
  10  16   0   26.72    2.04   1
 -11  16   3    0.03    3.00  -2
  11  16   0    0.03    3.00   1
   0  17   0    0.58    0.57  -2
   0  17   0    0.58    0.57   1
   1  17   0   49.83    1.11  -2
   1  17   0   49.83    1.11   1
  -2  17   1   -1.11    1.82  -2
   2  17   0   -1.11    1.82   1
   2  17   0   -0.35    1.71  -2
   2  17   0   -0.35    1.71   1
  -3  17   1   14.86    0.72  -2
   3  17   0   14.86    0.72   1
  -4  17   1   -0.15    0.53  -2
   4  17   0   -0.15    0.53   1
  -5  17   1    0.59    0.64  -2
   5  17   0    0.59    0.64   1
  -6  17   1    0.15    2.09  -2
   6  17   0    0.15    2.09   1
  -7  17   2    1.87    0.82  -2
   7  17   0    1.87    0.82   1
  -8  17   2    0.84    0.76  -2
   8  17   0    0.84    0.76   1
  -9  17   2   53.39    1.52  -2
   9  17   0   53.39    1.52   1
 -10  17   2    2.09    2.69  -2
  10  17   0    2.09    2.69   1
 -11  17   3    9.68    3.08  -2
  11  17   0    9.68    3.08   1
   0  18   0    1.13    0.65  -2
   0  18   0    1.13    0.65   1
   1  18   0    1.34    0.58  -2
   1  18   0    1.34    0.58   1
  -2  18   1   10.42    2.14  -2
   2  18   0   10.42    2.14   1
   2  18   0   10.38    2.02  -2
   2  18   0   10.38    2.02   1
  -3  18   1    0.12    0.69  -2
   3  18   0    0.12    0.69   1
  -4  18   1    1.32    0.55  -2
   4  18   0    1.32    0.55   1
  -5  18   1   -0.91    0.71  -2
   5  18   0   -0.91    0.71   1
  -6  18   1   50.25    3.24  -2
   6  18   0   50.25    3.24   1
  -7  18   2    0.53    0.83  -2
   7  18   0    0.53    0.83   1
  -8  18   2   35.29    1.17  -2
   8  18   0   35.29    1.17   1
  -9  18   2    0.24    0.83  -2
   9  18   0    0.24    0.83   1
 -10  18   2    9.41    2.94  -2
  10  18   0    9.41    2.94   1
   0  19   0   -0.53    0.64  -2
   0  19   0   -0.53    0.64   1
   1  19   0   29.28    0.91  -2
   1  19   0   29.28    0.91   1
  -2  19   1    0.12    2.01  -2
   2  19   0    0.12    2.01   1
   2  19   0   -0.20    1.88  -2
   2  19   0   -0.20    1.88   1
  -3  19   1   11.01    0.82  -2
   3  19   0   11.01    0.82   1
  -4  19   1   -1.07    0.87  -2
   4  19   0   -1.07    0.87   1
  -5  19   1   15.63    0.89  -2
   5  19   0   15.63    0.89   1
   6  19   0   -0.37    1.48   1
  -7  19   2   24.26    1.12  -2
   7  19   0   24.26    1.12   1
  -8  19   2    0.24    0.71  -2
   8  19   0    0.24    0.71   1
  -9  19   2    0.51    0.90  -2
   9  19   0    0.51    0.90   1
 -10  19   2    1.95    2.72  -2
  10  19   0    1.95    2.72   1
   0  20   0    3.35    0.77  -2
   0  20   0    3.35    0.77   1
   1  20   0    0.91    0.65  -2
   1  20   0    0.91    0.65   1
   2  20   0    1.88    1.09   1
  -3  20   1   -0.82    0.72  -2
   3  20   0   -0.82    0.72   1
  -4  20   1    3.90    0.64  -2
   4  20   0    3.90    0.64   1
  -5  20   1    0.52    0.83  -2
   5  20   0    0.52    0.83   1
  -6  20   1    9.48    2.02  -2
   6  20   0    9.48    2.02   1
  -7  20   2    0.61    0.97  -2
   7  20   0    0.61    0.97   1
  -8  20   2   23.34    1.15  -2
   8  20   0   23.34    1.15   1
  -9  20   2   -0.26    0.91  -2
   9  20   0   -0.26    0.91   1
   0  21   0    6.34    0.84  -2
   0  21   0    6.34    0.84   1
   1  21   0   31.22    0.99  -2
   1  21   0   31.22    0.99   1
   2  21   0    0.48    1.08   1
  -3  21   1   15.00    0.89  -2
   3  21   0   15.00    0.89   1
  -4  21   1    0.42    0.62  -2
   4  21   0    0.42    0.62   1
  -5  21   1   44.94    1.34  -2
   5  21   0   44.94    1.34   1
  -6  21   1    3.01    1.87  -2
   6  21   0    3.01    1.87   1
  -7  21   2   -0.02    1.14  -2
   7  21   0   -0.02    1.14   1
  -8  21   2   -0.07    0.83  -2
   8  21   0   -0.07    0.83   1
  -9  21   2    8.00    1.06  -2
   9  21   0    8.00    1.06   1
   0  22   0  430.43    9.35  -2
   0  22   0  430.43    9.35   1
   1  22   0    1.09    0.68  -2
   1  22   0    1.09    0.68   1
   2  22   0  180.35    4.99   1
  -3  22   1    0.08    0.89  -2
   3  22   0    0.08    0.89   1
  -4  22   1    3.39    0.68  -2
   4  22   0    3.39    0.68   1
  -5  22   1    2.11    0.88  -2
   5  22   0    2.11    0.88   1
  -6  22   1    4.14    1.94  -2
   6  22   0    4.14    1.94   1
  -7  22   2    0.81    1.01  -2
   7  22   0    0.81    1.01   1
  -8  22   2   -0.32    0.85  -2
   8  22   0   -0.32    0.85   1
  -9  22   2    0.65    1.25  -2
   9  22   0    0.65    1.25   1
   0  23   0   10.53    0.95  -2
   0  23   0   10.53    0.95   1
   1  23   0    1.15    0.71  -2
   1  23   0    1.15    0.71   1
   2  23   0    0.25    1.10   1
  -3  23   1   12.16    1.07  -2
   3  23   0   12.16    1.07   1
  -4  23   1    0.00    0.67  -2
   4  23   0    0.00    0.67   1
  -5  23   1   30.17    1.31  -2
   5  23   0   30.17    1.31   1
  -6  23   1    2.07    1.93  -2
   6  23   0    2.07    1.93   1
  -7  23   2   17.94    1.28  -2
   7  23   0   17.94    1.28   1
  -8  23   2    0.81    0.90  -2
   8  23   0    0.81    0.90   1
  -9  23   2    3.22    1.27  -2
   9  23   0    3.22    1.27   1
   0  24   0   58.67    1.86  -2
   0  24   0   58.67    1.86   1
   1  24   0    0.37    0.72  -2
   1  24   0    0.37    0.72   1
   2  24   0    9.68    1.07   1
  -3  24   1    0.70    0.95  -2
   3  24   0    0.70    0.95   1
  -4  24   1    4.14    0.82  -2
   4  24   0    4.14    0.82   1
  -5  24   1    0.07    0.99  -2
   5  24   0    0.07    0.99   1
  -6  24   1    7.88    2.20  -2
   6  24   0    7.88    2.20   1
  -7  24   2    0.63    1.27  -2
   7  24   0    0.63    1.27   1
  -8  24   2    2.02    0.93  -2
   8  24   0    2.02    0.93   1
   0  25   0    2.47    0.86  -2
   0  25   0    2.47    0.86   1
   1  25   0   16.87    0.90  -2
   1  25   0   16.87    0.90   1
   2  25   0    1.14    1.82   1
  -3  25   1   40.12    1.52  -2
   3  25   0   40.12    1.52   1
  -4  25   1    0.61    0.78  -2
   4  25   0    0.61    0.78   1
  -5  25   1   32.94    1.41  -2
   5  25   0   32.94    1.41   1
  -7  25   2    5.36    1.17  -2
   7  25   0    5.36    1.17   1
  -8  25   2    0.50    1.31  -2
   8  25   0    0.50    1.31   1
   0  26   0   83.83    2.44  -2
   0  26   0   83.83    2.44   1
   1  26   0    1.22    0.89  -2
   1  26   0    1.22    0.89   1
   2  26   0   17.86    1.31   1
  -3  26   1    1.81    1.01  -2
   3  26   0    1.81    1.01   1
  -4  26   1    3.03    0.85  -2
   4  26   0    3.03    0.85   1
  -5  26   1   -0.96    0.97  -2
   5  26   0   -0.96    0.97   1
  -7  26   2    1.10    1.77  -2
   7  26   0    1.10    1.77   1
   0  27   0    5.05    0.97  -2
   0  27   0    5.05    0.97   1
   1  27   0    1.43    0.89  -2
   1  27   0    1.43    0.89   1
   2  27   0    1.86    2.08  -2
   2  27   0    1.86    2.08   1
  -3  27   1   35.73    1.51  -2
   3  27   0   35.73    1.51   1
  -4  27   1    0.04    0.84  -2
   4  27   0    0.04    0.84   1
  -5  27   1    8.49    1.24  -2
   5  27   0    8.49    1.24   1
  -7  27   2    4.48    2.55  -2
   7  27   0    4.48    2.55   1
   0  28   0   86.33    2.57  -2
   0  28   0   86.33    2.57   1
   1  28   0    2.44    1.20  -2
   1  28   0    2.44    1.20   1
   2  28   0   24.50    2.73  -2
   2  28   0   24.50    2.73   1
  -3  28   1    1.25    1.08  -2
   3  28   0    1.25    1.08   1
  -4  28   1   13.17    1.08  -2
   4  28   0   13.17    1.08   1
  -5  28   1    0.12    1.14  -2
   5  28   0    0.12    1.14   1
   0  29   0    3.84    1.25  -2
   0  29   0    3.84    1.25   1
   1  29   0    4.59    0.98  -2
   1  29   0    4.59    0.98   1
  -3  29   1    0.58    1.12  -2
   3  29   0    0.58    1.12   1
  -4  29   1    0.52    1.05  -2
   4  29   0    0.52    1.05   1
  -5  29   1   -0.14    1.50  -2
   5  29   0   -0.14    1.50   1
   0  30   0   10.84    1.42  -2
   0  30   0   10.84    1.42   1
   1  30   0    1.60    1.27  -2
   1  30   0    1.60    1.27   1
  -3  30   1    0.14    1.67  -2
   3  30   0    0.14    1.67   1
   0  31   0    0.19    1.61  -2
   0  31   0    0.19    1.61   1
   1  31   0   -0.85    2.12  -2
   1  31   0   -0.85    2.12   1
   0  32   0    1.51    1.75  -2
   0  32   0    1.51    1.75   1
 -13   0   2    0.70    2.66  -2
 -13   0   1    0.70    2.66   1
 -12   0   2   -0.74    2.13  -2
 -12   0   1   -0.74    2.13   1
 -11   0   2   -1.93    2.24  -2
 -11   0   1   -1.93    2.24   1
 -10   0   1   -1.45    2.74   1
  -9   0   1   -1.47    1.03  -2
  -9   0   1   -1.47    1.03   1
  -8   0   1   -0.58    0.72  -2
  -8   0   1   -0.58    0.72   1
  -7   0   1    0.09    0.61  -2
  -7   0   1    0.09    0.61   1
   6   0   0    2.15    1.51  -2
  -6   0   1    2.15    1.51   1
   5   0   0    0.80    0.49  -2
  -5   0   1    0.80    0.49   1
   4   0   0   24.09    0.65  -2
  -4   0   1   24.09    0.65   1
   3   0   0   -0.54    0.60  -2
  -3   0   1   -0.54    0.60   1
  -2   0   1   -0.08    0.33   1
   1   0   1    1.96    0.30  -2
  -1   0   1    1.96    0.30   1
   0   0   1    0.14    0.04  -2
   0   0   1    0.14    0.04   1
  -1   0   1    0.79    0.20  -2
   1   0   1    0.79    0.20   1
   2   0   1    0.73    0.40   1
   3   0   1   -0.09    0.44   1
  -4   0   2  136.79    2.62  -2
   4   0   1  136.79    2.62   1
  -5   0   2   -1.32    1.09  -2
   5   0   1   -1.32    1.09   1
  -6   0   2   78.22    2.35  -2
   6   0   1   78.22    2.35   1
  -7   0   3    0.04    0.78  -2
   7   0   1    0.04    0.78   1
  -8   0   3   -0.78    0.78  -2
   8   0   1   -0.78    0.78   1
  -9   0   3    0.04    0.95  -2
   9   0   1    0.04    0.95   1
 -12   0   4    0.02    1.64  -2
  12   0   1    0.02    1.64   1
 -13   0   4    2.35    2.79  -2
  13   0   1    2.35    2.79   1
 -13   1   2    6.27    2.54  -2
 -13   1   1    6.27    2.54   1
 -12   1   2   -0.33    1.12  -2
 -12   1   1   -0.33    1.12   1
 -11   1   2   18.10    2.05  -2
 -11   1   1   18.10    2.05   1
 -10   1   1   -0.25    1.88   1
  -9   1   1    3.96    0.69  -2
  -9   1   1    3.96    0.69   1
  -8   1   1    0.20    0.56  -2
  -8   1   1    0.20    0.56   1
  -7   1   1    0.51    0.64  -2
  -7   1   1    0.51    0.64   1
   6   1   0   -0.62    1.00  -2
  -6   1   1   -0.62    1.00   1
   5   1   0  463.98    6.87  -2
  -5   1   1  463.98    6.87   1
   4   1   0   -0.34    0.25  -2
  -4   1   1   -0.34    0.25   1
   3   1   0  145.00    3.85  -2
  -3   1   1  145.00    3.85   1
  -2   1   1   -0.06    0.32   1
   1   1   1 1760.10   63.12  -2
  -1   1   1 1760.10   63.12   1
   0   1   1    0.09    0.04  -2
   0   1   1    0.09    0.04   1
  -1   1   1  640.41   22.09  -2
   1   1   1  640.41   22.09   1
   2   1   1    0.05    0.24   1
  -3   1   2 1104.04   19.72  -2
   3   1   1 1104.04   19.72   1
  -4   1   2   -0.08    0.26  -2
   4   1   1   -0.08    0.26   1
  -5   1   2  337.81    5.04  -2
   5   1   1  337.81    5.04   1
  -6   1   2    1.41    1.48  -2
   6   1   1    1.41    1.48   1
  -7   1   3   57.63    1.37  -2
   7   1   1   57.63    1.37   1
  -8   1   3   -0.28    0.76  -2
   8   1   1   -0.28    0.76   1
  -9   1   3   88.54    1.77  -2
   9   1   1   88.54    1.77   1
  10   1   1   -2.80    1.80   1
  11   1   1   19.73    2.75   1
 -12   1   4    1.05    1.37  -2
  12   1   1    1.05    1.37   1
 -13   1   4   16.58    3.23  -2
  13   1   1   16.58    3.23   1
 -13   2   2    1.03    1.80  -2
 -13   2   1    1.03    1.80   1
 -12   2   2    1.05    1.17  -2
 -12   2   1    1.05    1.17   1
 -11   2   2   -1.83    1.68  -2
 -11   2   1   -1.83    1.68   1
 -10   2   1    1.38    2.04   1
  -9   2   1   -1.21    1.03  -2
  -9   2   1   -1.21    1.03   1
  -8   2   1    9.13    0.64  -2
  -8   2   1    9.13    0.64   1
  -7   2   1   -0.48    0.60  -2
  -7   2   1   -0.48    0.60   1
   6   2   0   59.89    1.55  -2
  -6   2   1   59.89    1.55   1
   5   2   0   -0.16    0.56  -2
  -5   2   1   -0.16    0.56   1
   4   2   0 1681.83   21.39  -2
  -4   2   1 1681.83   21.39   1
   3   2   0   -0.50    0.70  -2
  -3   2   1   -0.50    0.70   1
  -2   2   1    8.60    0.26   1
  -1   2   1    0.16    0.16   1
   0   2   1    7.96    0.15  -2
   0   2   1    7.96    0.15   1
  -1   2   1    2.06    0.50  -2
   1   2   1    2.06    0.50   1
   2   2   1 1534.87   21.00   1
  -3   2   2    1.51    0.53  -2
   3   2   1    1.51    0.53   1
  -4   2   2  113.01    1.56  -2
   4   2   1  113.01    1.56   1
  -5   2   2    0.08    0.63  -2
   5   2   1    0.08    0.63   1
  -6   2   2  151.88    4.46  -2
   6   2   1  151.88    4.46   1
  -7   2   3   -0.48    0.49  -2
   7   2   1   -0.48    0.49   1
  -8   2   3   30.59    0.79  -2
   8   2   1   30.59    0.79   1
  -9   2   3   -0.54    0.75  -2
   9   2   1   -0.54    0.75   1
  10   2   1   -2.07    1.80   1
  11   2   1    0.19    2.06   1
 -12   2   4    4.96    1.21  -2
  12   2   1    4.96    1.21   1
 -13   2   4   -0.70    2.75  -2
  13   2   1   -0.70    2.75   1
 -13   3   2   35.87    2.43  -2
 -13   3   1   35.87    2.43   1
 -12   3   2   -0.28    1.11  -2
 -12   3   1   -0.28    1.11   1
 -11   3   2   26.48    2.22  -2
 -11   3   1   26.48    2.22   1
 -10   3   1   -1.97    2.94   1
  -9   3   1   -0.27    0.65  -2
  -9   3   1   -0.27    0.65   1
  -8   3   1    0.11    0.56  -2
  -8   3   1    0.11    0.56   1
  -7   3   1   -0.09    0.69  -2
  -7   3   1   -0.09    0.69   1
   6   3   0   -0.90    0.98  -2
  -6   3   1   -0.90    0.98   1
   5   3   0   50.16    1.05  -2
  -5   3   1   50.16    1.05   1
   4   3   0   -0.01    0.34  -2
  -4   3   1   -0.01    0.34   1
   3   3   0  570.08   12.02  -2
  -3   3   1  570.08   12.02   1
  -2   3   1    0.66    0.32   1
   1   3   1 1698.89   63.00  -2
  -1   3   1 1698.89   63.00   1
   0   3   1    0.19    0.11  -2
   0   3   1    0.19    0.11   1
  -1   3   1 1989.84   73.56  -2
   1   3   1 1989.84   73.56   1
   2   3   1    0.17    0.25   1
  -3   3   2   17.08    0.50  -2
   3   3   1   17.08    0.50   1
  -4   3   2    0.13    0.26  -2
   4   3   1    0.13    0.26   1
  -5   3   2   18.50    0.51  -2
   5   3   1   18.50    0.51   1
  -6   3   2   -0.44    1.03  -2
   6   3   1   -0.44    1.03   1
  -7   3   3    2.22    0.67  -2
   7   3   1    2.22    0.67   1
  -8   3   3   -0.49    0.55  -2
   8   3   1   -0.49    0.55   1
  -9   3   3   21.26    0.88  -2
   9   3   1   21.26    0.88   1
  10   3   1   -2.72    2.54   1
  11   3   1   -0.67    2.06   1
 -12   3   4    1.15    1.37  -2
  12   3   1    1.15    1.37   1
 -13   3   4   -0.23    2.68  -2
  13   3   1   -0.23    2.68   1
 -12   4   2    6.67    1.20  -2
 -12   4   1    6.67    1.20   1
 -11   4   2   -2.57    2.63  -2
 -11   4   1   -2.57    2.63   1
 -10   4   1   13.93    1.38   1
  -9   4   1   -0.43    0.93  -2
  -9   4   1   -0.43    0.93   1
  -8   4   1  119.28    1.95  -2
  -8   4   1  119.28    1.95   1
  -7   4   1   -0.78    0.71  -2
  -7   4   1   -0.78    0.71   1
   6   4   0   78.35    2.60  -2
  -6   4   1   78.35    2.60   1
   5   4   0    1.15    0.51  -2
  -5   4   1    1.15    0.51   1
   4   4   0  179.40    2.60  -2
  -4   4   1  179.40    2.60   1
   3   4   0    0.29    0.59  -2
  -3   4   1    0.29    0.59   1
  -2   4   1   91.49    1.34   1
   1   4   1    0.14    0.49  -2
  -1   4   1    0.14    0.49   1
   0   4   1   10.78    0.24  -2
   0   4   1   10.78    0.24   1
  -1   4   1    0.88    0.58  -2
   1   4   1    0.88    0.58   1
   2   4   1    1.22    0.30   1
  -3   4   2    0.91    0.45  -2
   3   4   1    0.91    0.45   1
  -4   4   2  962.25   13.25  -2
   4   4   1  962.25   13.25   1
  -5   4   2   -0.27    0.35  -2
   5   4   1   -0.27    0.35   1
  -6   4   2  357.63    9.78  -2
   6   4   1  357.63    9.78   1
  -7   4   3    0.01    0.72  -2
   7   4   1    0.01    0.72   1
  -8   4   3   28.18    0.78  -2
   8   4   1   28.18    0.78   1
  -9   4   3   -0.94    0.77  -2
   9   4   1   -0.94    0.77   1
  10   4   1   45.03    2.15   1
  11   4   1   -2.29    2.10   1
 -12   4   4   22.55    1.47  -2
  12   4   1   22.55    1.47   1
 -13   4   4    0.45    2.85  -2
  13   4   1    0.45    2.85   1
 -12   5   2    0.27    1.33  -2
 -12   5   1    0.27    1.33   1
 -11   5   2    7.89    1.93  -2
 -11   5   1    7.89    1.93   1
 -10   5   1   -2.47    2.53   1
  -9   5   1   48.59    1.23  -2
  -9   5   1   48.59    1.23   1
  -8   5   1    0.13    0.53  -2
  -8   5   1    0.13    0.53   1
  -7   5   1    9.82    0.78  -2
  -7   5   1    9.82    0.78   1
   6   5   0   -1.06    1.02  -2
  -6   5   1   -1.06    1.02   1
   5   5   0  414.02    6.83  -2
  -5   5   1  414.02    6.83   1
   4   5   0    0.01    0.33  -2
  -4   5   1    0.01    0.33   1
   3   5   0   27.04    0.85  -2
  -3   5   1   27.04    0.85   1
  -2   5   1    0.59    0.27   1
   1   5   1  179.79    6.81  -2
  -1   5   1  179.79    6.81   1
   0   5   1    0.17    0.20  -2
   0   5   1    0.17    0.20   1
  -1   5   1  166.95    6.40  -2
   1   5   1  166.95    6.40   1
   2   5   1    0.51    0.29   1
  -3   5   2   12.16    0.73  -2
   3   5   1   12.16    0.73   1
  -4   5   2   -0.40    0.29  -2
   4   5   1   -0.40    0.29   1
  -5   5   2   20.30    0.55  -2
   5   5   1   20.30    0.55   1
  -6   5   2    1.12    1.51  -2
   6   5   1    1.12    1.51   1
  -7   5   3   24.91    0.98  -2
   7   5   1   24.91    0.98   1
  -8   5   3   -0.91    0.50  -2
   8   5   1   -0.91    0.50   1
  -9   5   3   36.14    1.06  -2
   9   5   1   36.14    1.06   1
  10   5   1    1.10    2.62   1
  11   5   1   11.82    2.56   1
 -12   5   4    1.10    1.14  -2
  12   5   1    1.10    1.14   1
 -13   5   4   24.02    3.35  -2
  13   5   1   24.02    3.35   1
 -12   6   2    1.25    1.14  -2
 -12   6   1    1.25    1.14   1
 -10   6   1   -3.04    2.50   1
  -9   6   1    0.67    0.79  -2
  -9   6   1    0.67    0.79   1
  -8   6   1   18.52    0.67  -2
  -8   6   1   18.52    0.67   1
  -7   6   1    0.61    0.84  -2
  -7   6   1    0.61    0.84   1
   6   6   0  103.69    3.26  -2
  -6   6   1  103.69    3.26   1
   5   6   0   -0.15    0.59  -2
  -5   6   1   -0.15    0.59   1
   4   6   0  138.63    2.06  -2
  -4   6   1  138.63    2.06   1
   3   6   0   -0.26    0.60  -2
  -3   6   1   -0.26    0.60   1
  -2   6   1  430.37    5.90   1
   1   6   1   -0.30    0.65  -2
  -1   6   1   -0.30    0.65   1
   0   6   1  302.14    4.16  -2
   0   6   1  302.14    4.16   1
  -1   6   1   -0.35    0.55  -2
   1   6   1   -0.35    0.55   1
   2   6   1    2.22    0.32   1
  -3   6   2   -0.26    0.57  -2
   3   6   1   -0.26    0.57   1
  -4   6   2  308.49    4.32  -2
   4   6   1  308.49    4.32   1
  -5   6   2   -0.30    0.43  -2
   5   6   1   -0.30    0.43   1
  -6   6   2   42.34    2.60  -2
   6   6   1   42.34    2.60   1
  -7   6   3    1.77    1.04  -2
   7   6   1    1.77    1.04   1
  -8   6   3  111.92    1.87  -2
   8   6   1  111.92    1.87   1
  -9   6   3   -0.30    0.72  -2
   9   6   1   -0.30    0.72   1
  10   6   1   12.29    2.34   1
  11   6   1    0.54    2.16   1
 -12   6   4    6.84    1.23  -2
  12   6   1    6.84    1.23   1
 -13   6   4    1.49    2.66  -2
  13   6   1    1.49    2.66   1
 -12   7   2   -1.00    1.27  -2
 -12   7   1   -1.00    1.27   1
 -11   7   2    6.25    1.90  -2
 -11   7   1    6.25    1.90   1
 -10   7   1   -3.57    2.59   1
  -9   7   1  291.80    4.75  -2
  -9   7   1  291.80    4.75   1
  -8   7   1    0.10    0.50  -2
  -8   7   1    0.10    0.50   1
  -7   7   1   42.86    1.44  -2
  -7   7   1   42.86    1.44   1
   6   7   0    0.53    1.09  -2
  -6   7   1    0.53    1.09   1
   5   7   0    1.50    0.46  -2
  -5   7   1    1.50    0.46   1
   4   7   0   -0.08    0.34  -2
  -4   7   1   -0.08    0.34   1
   3   7   0   10.48    0.58  -2
  -3   7   1   10.48    0.58   1
  -2   7   1    0.19    0.29   1
   1   7   1 1009.93   21.41  -2
  -1   7   1 1009.93   21.41   1
   0   7   1    0.38    0.22  -2
   0   7   1    0.38    0.22   1
  -1   7   1  302.94    8.11  -2
   1   7   1  302.94    8.11   1
   2   7   1    0.19    0.34   1
  -3   7   2  376.84    7.02  -2
   3   7   1  376.84    7.02   1
  -4   7   2    0.25    0.27  -2
   4   7   1    0.25    0.27   1
  -5   7   2  109.16    1.81  -2
   5   7   1  109.16    1.81   1
  -6   7   2    3.03    1.63  -2
   6   7   1    3.03    1.63   1
  -7   7   3  217.29    4.88  -2
   7   7   1  217.29    4.88   1
  -8   7   3    0.91    0.52  -2
   8   7   1    0.91    0.52   1
  -9   7   3   11.80    0.77  -2
   9   7   1   11.80    0.77   1
  10   7   1   -1.00    1.88   1
  11   7   1   15.97    1.58   1
 -12   7   4    0.77    1.66  -2
  12   7   1    0.77    1.66   1
  13   7   1   14.13    2.48   1
 -12   8   2    3.50    1.36  -2
 -12   8   1    3.50    1.36   1
 -11   8   2    2.90    1.89  -2
 -11   8   1    2.90    1.89   1
 -10   8   1   15.41    1.46   1
  -9   8   1    1.34    0.71  -2
  -9   8   1    1.34    0.71   1
  -8   8   1   21.03    0.74  -2
  -8   8   1   21.03    0.74   1
  -7   8   1    0.49    0.83  -2
  -7   8   1    0.49    0.83   1
   6   8   0   14.62    1.89  -2
  -6   8   1   14.62    1.89   1
   5   8   0    0.27    0.52  -2
  -5   8   1    0.27    0.52   1
   4   8   0   94.61    1.48  -2
  -4   8   1   94.61    1.48   1
   3   8   0    1.03    0.78  -2
  -3   8   1    1.03    0.78   1
  -2   8   1   59.99    0.95   1
   1   8   1    0.82    0.46  -2
  -1   8   1    0.82    0.46   1
   0   8   1  193.73    2.55  -2
   0   8   1  193.73    2.55   1
  -1   8   1    0.53    0.51  -2
   1   8   1    0.53    0.51   1
   2   8   1    0.46    0.31   1
  -3   8   2    0.79    0.53  -2
   3   8   1    0.79    0.53   1
  -4   8   2   62.91    0.97  -2
   4   8   1   62.91    0.97   1
  -5   8   2    0.28    0.38  -2
   5   8   1    0.28    0.38   1
  -6   8   2   66.33    3.48  -2
   6   8   1   66.33    3.48   1
  -7   8   3   -0.10    1.10  -2
   7   8   1   -0.10    1.10   1
  -8   8   3   71.30    1.47  -2
   8   8   1   71.30    1.47   1
  -9   8   3   -0.45    0.79  -2
   9   8   1   -0.45    0.79   1
  10   8   1   19.09    1.54   1
  11   8   1    1.18    3.16   1
 -12   8   4    4.31    1.23  -2
  12   8   1    4.31    1.23   1
 -12   9   2   -0.05    1.33  -2
 -12   9   1   -0.05    1.33   1
 -11   9   2   -0.48    1.89  -2
 -11   9   1   -0.48    1.89   1
 -10   9   1   -2.48    1.93   1
  -9   9   1    9.16    0.71  -2
  -9   9   1    9.16    0.71   1
  -8   9   1   -0.01    0.56  -2
  -8   9   1   -0.01    0.56   1
  -7   9   1  182.21    5.16  -2
  -7   9   1  182.21    5.16   1
   6   9   0    3.15    1.76  -2
  -6   9   1    3.15    1.76   1
   5   9   0  202.23    3.23  -2
  -5   9   1  202.23    3.23   1
   4   9   0    0.64    0.30  -2
  -4   9   1    0.64    0.30   1
   3   9   0  357.30    7.72  -2
  -3   9   1  357.30    7.72   1
  -2   9   1   -0.03    0.32   1
   1   9   1  649.97   11.96  -2
  -1   9   1  649.97   11.96   1
   0   9   1    0.68    0.19  -2
   0   9   1    0.68    0.19   1
  -1   9   1  251.04    5.51  -2
   1   9   1  251.04    5.51   1
   2   9   1   -0.39    0.32   1
  -3   9   2   42.27    1.29  -2
   3   9   1   42.27    1.29   1
  -4   9   2    0.58    0.31  -2
   4   9   1    0.58    0.31   1
  -5   9   2   10.29    0.46  -2
   5   9   1   10.29    0.46   1
  -6   9   2    1.23    1.69  -2
   6   9   1    1.23    1.69   1
  -7   9   3    7.36    0.96  -2
   7   9   1    7.36    0.96   1
  -8   9   3   -0.41    0.52  -2
   8   9   1   -0.41    0.52   1
  -9   9   3    9.71    0.77  -2
   9   9   1    9.71    0.77   1
  10   9   1   -3.37    1.81   1
 -11   9   4    7.84    2.80  -2
  11   9   1    7.84    2.80   1
 -12   9   4    2.72    1.21  -2
  12   9   1    2.72    1.21   1
 -12  10   2   17.04    1.62  -2
 -12  10   1   17.04    1.62   1
 -11  10   2   -1.01    2.71  -2
 -11  10   1   -1.01    2.71   1
 -10  10   1    3.21    2.62  -2
 -10  10   1    3.21    2.62   1
  -9  10   1    0.03    0.69  -2
  -9  10   1    0.03    0.69   1
  -8  10   1   99.53    1.89  -2
  -8  10   1   99.53    1.89   1
  -7  10   1    5.08    0.96  -2
  -7  10   1    5.08    0.96   1
   6  10   0  371.72   14.55  -2
  -6  10   1  371.72   14.55   1
   5  10   0    1.03    0.57  -2
  -5  10   1    1.03    0.57   1
   4  10   0  300.94    3.98  -2
  -4  10   1  300.94    3.98   1
   3  10   0    1.03    0.72  -2
  -3  10   1    1.03    0.72   1
  -2  10   1   46.71    0.80   1
   1  10   1    3.57    0.39  -2
  -1  10   1    3.57    0.39   1
   0  10   1  636.59    8.17  -2
   0  10   1  636.59    8.17   1
  -1  10   1    2.46    0.47  -2
   1  10   1    2.46    0.47   1
   2  10   1  235.20    3.31   1
  -3  10   2    3.97    0.75  -2
   3  10   1    3.97    0.75   1
  -4  10   2  139.76    1.95  -2
   4  10   1  139.76    1.95   1
  -5  10   2    0.09    0.43  -2
   5  10   1    0.09    0.43   1
   6  10   1   15.79    0.85   1
  -7  10   3   -0.53    1.15  -2
   7  10   1   -0.53    1.15   1
  -8  10   3  153.28    2.45  -2
   8  10   1  153.28    2.45   1
  -9  10   3   -0.35    0.63  -2
   9  10   1   -0.35    0.63   1
 -10  10   3    1.92    2.57  -2
  10  10   1    1.92    2.57   1
 -11  10   4    0.15    2.63  -2
  11  10   1    0.15    2.63   1
 -12  10   4   11.20    2.73  -2
  12  10   1   11.20    2.73   1
 -12  11   2   -1.02    2.55  -2
 -12  11   1   -1.02    2.55   1
 -11  11   2    4.23    2.03  -2
 -11  11   1    4.23    2.03   1
 -10  11   1   -2.51    2.54  -2
 -10  11   1   -2.51    2.54   1
  -9  11   1  133.00    2.24  -2
  -9  11   1  133.00    2.24   1
  -8  11   1    1.30    0.58  -2
  -8  11   1    1.30    0.58   1
  -7  11   1  361.06    6.83  -2
  -7  11   1  361.06    6.83   1
   6  11   0   -2.06    1.82  -2
  -6  11   1   -2.06    1.82   1
   5  11   0  150.66    2.51  -2
  -5  11   1  150.66    2.51   1
   4  11   0    0.37    0.32  -2
  -4  11   1    0.37    0.32   1
   3  11   0   81.07    2.11  -2
  -3  11   1   81.07    2.11   1
  -2  11   1   -0.04    0.40   1
   1  11   1  186.02    2.93  -2
  -1  11   1  186.02    2.93   1
   0  11   1    1.66    0.21  -2
   0  11   1    1.66    0.21   1
  -1  11   1  533.50    8.87  -2
   1  11   1  533.50    8.87   1
  -2  11   1   -0.93    1.37  -2
   2  11   1   -0.93    1.37   1
  -3  11   2 1458.88   30.66  -2
   3  11   1 1458.88   30.66   1
  -4  11   2    0.11    0.35  -2
   4  11   1    0.11    0.35   1
  -5  11   2  171.88    2.56  -2
   5  11   1  171.88    2.56   1
   6  11   1   -1.90    0.94   1
  -7  11   3   13.25    1.09  -2
   7  11   1   13.25    1.09   1
  -8  11   3   -0.33    0.55  -2
   8  11   1   -0.33    0.55   1
  -9  11   3   52.33    1.19  -2
   9  11   1   52.33    1.19   1
 -10  11   3    0.54    2.55  -2
  10  11   1    0.54    2.55   1
 -11  11   4    5.55    2.72  -2
  11  11   1    5.55    2.72   1
 -12  11   4   -0.16    2.34  -2
  12  11   1   -0.16    2.34   1
 -12  12   2    2.21    2.59  -2
 -12  12   1    2.21    2.59   1
 -11  12   2    3.92    2.92  -2
 -11  12   1    3.92    2.92   1
 -10  12   1    4.16    2.68  -2
 -10  12   1    4.16    2.68   1
  -9  12   1    1.56    0.63  -2
  -9  12   1    1.56    0.63   1
  -8  12   1  207.96    3.21  -2
  -8  12   1  207.96    3.21   1
  -7  12   1   -0.10    0.81  -2
  -7  12   1   -0.10    0.81   1
   6  12   0  183.39    7.77  -2
  -6  12   1  183.39    7.77   1
   5  12   0    1.41    0.56  -2
  -5  12   1    1.41    0.56   1
   4  12   0  207.34    2.82  -2
  -4  12   1  207.34    2.82   1
   3  12   0    2.13    0.79  -2
  -3  12   1    2.13    0.79   1
  -2  12   1  104.61    1.59   1
   1  12   1    1.07    0.40  -2
  -1  12   1    1.07    0.40   1
   0  12   1  131.36    1.81  -2
   0  12   1  131.36    1.81   1
  -1  12   1    1.14    0.46  -2
   1  12   1    1.14    0.46   1
  -2  12   1   33.08    2.20  -2
   2  12   1   33.08    2.20   1
  -3  12   2    0.16    0.96  -2
   3  12   1    0.16    0.96   1
  -4  12   2  201.71    2.75  -2
   4  12   1  201.71    2.75   1
  -5  12   2    0.63    0.64  -2
   5  12   1    0.63    0.64   1
   6  12   1  226.07    5.10   1
  -7  12   3    1.41    1.97  -2
   7  12   1    1.41    1.97   1
  -8  12   3   61.19    1.35  -2
   8  12   1   61.19    1.35   1
  -9  12   3    1.77    0.71  -2
   9  12   1    1.77    0.71   1
 -10  12   3   59.19    4.23  -2
  10  12   1   59.19    4.23   1
 -11  12   4    0.27    2.68  -2
  11  12   1    0.27    2.68   1
 -11  13   2   54.38    4.31  -2
 -11  13   1   54.38    4.31   1
 -10  13   1    4.78    2.73  -2
 -10  13   1    4.78    2.73   1
  -9  13   1   33.57    1.15  -2
  -9  13   1   33.57    1.15   1
  -8  13   1    0.72    0.71  -2
  -8  13   1    0.72    0.71   1
  -7  13   1   89.84    2.13  -2
  -7  13   1   89.84    2.13   1
  -6  13   1    0.34    1.03   1
   5  13   0  186.12    2.82  -2
  -5  13   1  186.12    2.82   1
   4  13   0    1.00    0.35  -2
  -4  13   1    1.00    0.35   1
   3  13   0  381.41    8.32  -2
  -3  13   1  381.41    8.32   1
   2  13   1    2.44    1.44  -2
  -2  13   1    2.44    1.44   1
   1  13   1   64.23    1.32  -2
  -1  13   1   64.23    1.32   1
   0  13   1    1.33    0.22  -2
   0  13   1    1.33    0.22   1
  -1  13   1   20.31    0.69  -2
   1  13   1   20.31    0.69   1
  -2  13   1    0.73    1.46  -2
   2  13   1    0.73    1.46   1
  -3  13   2  127.88    3.09  -2
   3  13   1  127.88    3.09   1
  -4  13   2    0.30    0.38  -2
   4  13   1    0.30    0.38   1
  -5  13   2   41.85    0.94  -2
   5  13   1   41.85    0.94   1
   6  13   1   -1.34    1.00   1
  -7  13   3   39.77    1.54  -2
   7  13   1   39.77    1.54   1
  -8  13   3   -0.11    0.59  -2
   8  13   1   -0.11    0.59   1
  -9  13   3   18.51    0.98  -2
   9  13   1   18.51    0.98   1
 -10  13   3    1.82    1.47  -2
  10  13   1    1.82    1.47   1
 -11  13   4   10.13    2.00  -2
  11  13   1   10.13    2.00   1
 -11  14   2    2.26    3.01  -2
 -11  14   1    2.26    3.01   1
 -10  14   1   12.61    2.89  -2
 -10  14   1   12.61    2.89   1
  -9  14   1    0.07    0.74  -2
  -9  14   1    0.07    0.74   1
  -8  14   1    3.05    0.65  -2
  -8  14   1    3.05    0.65   1
  -7  14   1    1.07    0.84  -2
  -7  14   1    1.07    0.84   1
  -6  14   1   31.80    1.51   1
   5  14   0    0.96    0.58  -2
  -5  14   1    0.96    0.58   1
   4  14   0   52.44    0.91  -2
  -4  14   1   52.44    0.91   1
   3  14   0    0.09    0.80  -2
  -3  14   1    0.09    0.80   1
   2  14   1   53.14    2.86  -2
  -2  14   1   53.14    2.86   1
   1  14   1    0.68    0.35  -2
  -1  14   1    0.68    0.35   1
   0  14   1  182.85    2.48  -2
   0  14   1  182.85    2.48   1
  -1  14   1    0.63    0.47  -2
   1  14   1    0.63    0.47   1
  -2  14   1   71.55    3.47  -2
   2  14   1   71.55    3.47   1
  -3  14   2    0.25    0.81  -2
   3  14   1    0.25    0.81   1
  -4  14   2  157.32    2.37  -2
   4  14   1  157.32    2.37   1
  -5  14   2   -0.15    0.59  -2
   5  14   1   -0.15    0.59   1
   6  14   1  284.08    7.71   1
  -7  14   3    0.48    1.00  -2
   7  14   1    0.48    1.00   1
  -8  14   3   68.16    1.47  -2
   8  14   1   68.16    1.47   1
  -9  14   3    0.09    0.80  -2
   9  14   1    0.09    0.80   1
 -10  14   3   36.44    2.13  -2
  10  14   1   36.44    2.13   1
 -11  14   4   -0.25    1.88  -2
  11  14   1   -0.25    1.88   1
 -11  15   2    4.07    2.93  -2
 -11  15   1    4.07    2.93   1
 -10  15   1    0.67    2.67  -2
 -10  15   1    0.67    2.67   1
  -9  15   1   40.65    1.28  -2
  -9  15   1   40.65    1.28   1
  -8  15   1    0.78    0.70  -2
  -8  15   1    0.78    0.70   1
  -7  15   1   33.74    1.29  -2
  -7  15   1   33.74    1.29   1
  -6  15   1    0.23    1.22   1
   5  15   0   70.49    1.45  -2
  -5  15   1   70.49    1.45   1
   4  15   0    0.76    0.41  -2
  -4  15   1    0.76    0.41   1
   3  15   0   73.81    1.78  -2
  -3  15   1   73.81    1.78   1
   2  15   1    0.40    1.57  -2
  -2  15   1    0.40    1.57   1
   1  15   1   58.32    1.15  -2
  -1  15   1   58.32    1.15   1
   0  15   1    1.64    0.31  -2
   0  15   1    1.64    0.31   1
  -1  15   1   21.53    0.67  -2
   1  15   1   21.53    0.67   1
  -2  15   1    0.56    1.62  -2
   2  15   1    0.56    1.62   1
  -3  15   2   10.49    0.70  -2
   3  15   1   10.49    0.70   1
  -4  15   2    0.17    0.46  -2
   4  15   1    0.17    0.46   1
  -5  15   2   30.71    0.93  -2
   5  15   1   30.71    0.93   1
   6  15   1    1.72    1.24   1
  -7  15   3   11.75    1.41  -2
   7  15   1   11.75    1.41   1
  -8  15   3    1.05    0.61  -2
   8  15   1    1.05    0.61   1
  -9  15   3   20.53    1.06  -2
   9  15   1   20.53    1.06   1
 -10  15   3    3.71    1.57  -2
  10  15   1    3.71    1.57   1
 -11  15   4   10.30    3.10  -2
  11  15   1   10.30    3.10   1
 -11  16   2    8.27    2.97  -2
 -11  16   1    8.27    2.97   1
 -10  16   1    1.42    2.61  -2
 -10  16   1    1.42    2.61   1
  -9  16   1    1.16    0.79  -2
  -9  16   1    1.16    0.79   1
  -8  16   1   34.58    1.13  -2
  -8  16   1   34.58    1.13   1
  -7  16   1   -0.48    0.89  -2
  -7  16   1   -0.48    0.89   1
  -6  16   1   11.20    1.25   1
   5  16   0   -0.26    0.69  -2
  -5  16   1   -0.26    0.69   1
   4  16   0   39.37    0.96  -2
  -4  16   1   39.37    0.96   1
   3  16   0   -0.02    0.75  -2
  -3  16   1   -0.02    0.75   1
   2  16   1  152.39    6.35  -2
  -2  16   1  152.39    6.35   1
   1  16   1    1.07    0.56  -2
  -1  16   1    1.07    0.56   1
   0  16   1    2.14    0.32  -2
   0  16   1    2.14    0.32   1
  -1  16   1    0.77    0.43  -2
   1  16   1    0.77    0.43   1
  -2  16   1  165.45    6.79  -2
   2  16   1  165.45    6.79   1
  -3  16   2   -0.24    0.63  -2
   3  16   1   -0.24    0.63   1
  -4  16   2   21.56    0.65  -2
   4  16   1   21.56    0.65   1
  -5  16   2    0.27    0.63  -2
   5  16   1    0.27    0.63   1
   6  16   1   53.59    2.03   1
  -7  16   3    2.08    1.03  -2
   7  16   1    2.08    1.03   1
  -8  16   3    8.51    0.72  -2
   8  16   1    8.51    0.72   1
  -9  16   3    0.34    0.93  -2
   9  16   1    0.34    0.93   1
 -10  16   3   22.49    1.95  -2
  10  16   1   22.49    1.95   1
 -11  16   4    3.32    2.83  -2
  11  16   1    3.32    2.83   1
 -11  17   2   33.78    3.73  -2
 -11  17   1   33.78    3.73   1
 -10  17   1    2.91    2.84  -2
 -10  17   1    2.91    2.84   1
  -9  17   1    6.17    0.88  -2
  -9  17   1    6.17    0.88   1
  -8  17   1   -0.28    0.67  -2
  -8  17   1   -0.28    0.67   1
  -7  17   1    3.36    0.86  -2
  -7  17   1    3.36    0.86   1
   6  17   0   -0.18    2.06  -2
  -6  17   1   -0.18    2.06   1
   5  17   0    2.52    0.67  -2
  -5  17   1    2.52    0.67   1
   4  17   0   -0.11    0.58  -2
  -4  17   1   -0.11    0.58   1
   3  17   0   31.11    0.90  -2
  -3  17   1   31.11    0.90   1
   2  17   1    0.93    1.77  -2
  -2  17   1    0.93    1.77   1
   2  17   0   -0.40    1.86  -2
  -2  17   1   -0.40    1.86   1
   1  17   1   10.49    0.62  -2
  -1  17   1   10.49    0.62   1
   0  17   1    0.35    0.41  -2
   0  17   1    0.35    0.41   1
  -1  17   1    3.08    0.57  -2
   1  17   1    3.08    0.57   1
  -2  17   1    0.39    1.00  -2
   2  17   1    0.39    1.00   1
  -3  17   2    2.58    0.68  -2
   3  17   1    2.58    0.68   1
  -4  17   2   -0.68    0.47  -2
   4  17   1   -0.68    0.47   1
  -5  17   2   62.71    1.37  -2
   5  17   1   62.71    1.37   1
  -6  17   2    4.76    2.10  -2
   6  17   1    4.76    2.10   1
  -7  17   3   46.40    1.37  -2
   7  17   1   46.40    1.37   1
  -8  17   3    1.19    0.62  -2
   8  17   1    1.19    0.62   1
  -9  17   3   21.24    1.22  -2
   9  17   1   21.24    1.22   1
 -10  17   3    5.24    1.59  -2
  10  17   1    5.24    1.59   1
 -11  17   4   26.55    3.43  -2
  11  17   1   26.55    3.43   1
 -11  18   2    9.86    3.11  -2
 -11  18   1    9.86    3.11   1
 -10  18   1    4.86    2.81  -2
 -10  18   1    4.86    2.81   1
  -9  18   1   -0.11    0.80  -2
  -9  18   1   -0.11    0.80   1
  -8  18   1   16.91    0.92  -2
  -8  18   1   16.91    0.92   1
  -7  18   1    3.95    1.13  -2
  -7  18   1    3.95    1.13   1
   6  18   0   26.87    2.65  -2
  -6  18   1   26.87    2.65   1
   5  18   0   -0.12    0.63  -2
  -5  18   1   -0.12    0.63   1
   4  18   0    5.42    0.68  -2
  -4  18   1    5.42    0.68   1
   3  18   0    0.27    0.69  -2
  -3  18   1    0.27    0.69   1
   2  18   1   19.71    2.25  -2
  -2  18   1   19.71    2.25   1
   2  18   0    7.66    2.06  -2
  -2  18   1    7.66    2.06   1
   1  18   1   -0.18    0.57  -2
  -1  18   1   -0.18    0.57   1
   0  18   1    0.19    0.45  -2
   0  18   1    0.19    0.45   1
  -1  18   1    0.23    0.64  -2
   1  18   1    0.23    0.64   1
  -2  18   2   41.98    2.88  -2
   2  18   1   41.98    2.88   1
  -2  18   1   39.93    2.84  -2
   2  18   1   39.93    2.84   1
  -3  18   2   -0.57    0.60  -2
   3  18   1   -0.57    0.60   1
  -4  18   2   36.87    0.96  -2
   4  18   1   36.87    0.96   1
  -5  18   2   -0.38    0.63  -2
   5  18   1   -0.38    0.63   1
  -6  18   2   59.28    3.56  -2
   6  18   1   59.28    3.56   1
  -7  18   3    1.11    0.82  -2
   7  18   1    1.11    0.82   1
  -8  18   3    1.51    0.80  -2
   8  18   1    1.51    0.80   1
  -9  18   3    1.07    0.98  -2
   9  18   1    1.07    0.98   1
 -10  18   3   38.38    2.32  -2
  10  18   1   38.38    2.32   1
 -11  18   4    3.88    2.83  -2
  11  18   1    3.88    2.83   1
 -10  19   1    7.87    2.92  -2
 -10  19   1    7.87    2.92   1
  -9  19   1   15.31    1.01  -2
  -9  19   1   15.31    1.01   1
  -8  19   1    1.25    0.73  -2
  -8  19   1    1.25    0.73   1
  -7  19   1    2.88    0.94  -2
  -7  19   1    2.88    0.94   1
  -6  19   1    0.77    1.67   1
   5  19   0   13.25    0.87  -2
  -5  19   1   13.25    0.87   1
   4  19   0    0.37    0.91  -2
  -4  19   1    0.37    0.91   1
   3  19   0    5.39    0.76  -2
  -3  19   1    5.39    0.76   1
   2  19   1    3.16    2.00  -2
  -2  19   1    3.16    2.00   1
   1  19   1   13.63    0.73  -2
  -1  19   1   13.63    0.73   1
   0  19   1    0.10    0.46  -2
   0  19   1    0.10    0.46   1
  -1  19   1    4.08    0.64  -2
   1  19   1    4.08    0.64   1
  -2  19   2    3.66    2.10  -2
   2  19   1    3.66    2.10   1
  -2  19   1    0.19    2.01  -2
   2  19   1    0.19    2.01   1
  -3  19   2    4.85    0.75  -2
   3  19   1    4.85    0.75   1
  -4  19   2   -0.28    0.75  -2
   4  19   1   -0.28    0.75   1
  -5  19   2    4.42    0.77  -2
   5  19   1    4.42    0.77   1
  -6  19   2   -0.57    2.06  -2
   6  19   1   -0.57    2.06   1
  -7  19   3    3.88    0.87  -2
   7  19   1    3.88    0.87   1
  -8  19   3    0.47    0.81  -2
   8  19   1    0.47    0.81   1
  -9  19   3   37.01    1.75  -2
   9  19   1   37.01    1.75   1
 -10  19   3    1.13    1.67  -2
  10  19   1    1.13    1.67   1
  -9  20   1    1.08    0.91  -2
  -9  20   1    1.08    0.91   1
  -8  20   1    3.05    0.86  -2
  -8  20   1    3.05    0.86   1
  -7  20   1    0.37    0.97  -2
  -7  20   1    0.37    0.97   1
   6  20   0   27.76    2.51  -2
  -6  20   1   27.76    2.51   1
   5  20   0    0.34    0.82  -2
  -5  20   1    0.34    0.82   1
   4  20   0    4.76    0.70  -2
  -4  20   1    4.76    0.70   1
   3  20   0    0.28    0.79  -2
  -3  20   1    0.28    0.79   1
  -2  20   1   32.69    1.43   1
   1  20   1    1.25    0.66  -2
  -1  20   1    1.25    0.66   1
   0  20   1    5.04    0.55  -2
   0  20   1    5.04    0.55   1
  -1  20   1    0.91    0.66  -2
   1  20   1    0.91    0.66   1
   2  20   1    5.08    1.21   1
  -3  20   2   -0.23    0.81  -2
   3  20   1   -0.23    0.81   1
  -4  20   2    3.45    0.64  -2
   4  20   1    3.45    0.64   1
  -5  20   2   -0.57    0.73  -2
   5  20   1   -0.57    0.73   1
  -6  20   2   10.43    2.06  -2
   6  20   1   10.43    2.06   1
  -7  20   3    2.26    0.97  -2
   7  20   1    2.26    0.97   1
  -8  20   3   34.88    1.34  -2
   8  20   1   34.88    1.34   1
  -9  20   3    2.22    1.15  -2
   9  20   1    2.22    1.15   1
  -9  21   1   30.34    1.40  -2
  -9  21   1   30.34    1.40   1
  -8  21   1   -0.29    0.99  -2
  -8  21   1   -0.29    0.99   1
  -7  21   1    3.33    1.03  -2
  -7  21   1    3.33    1.03   1
   6  21   0    5.03    1.95  -2
  -6  21   1    5.03    1.95   1
   5  21   0   17.77    1.09  -2
  -5  21   1   17.77    1.09   1
   4  21   0   -0.05    0.67  -2
  -4  21   1   -0.05    0.67   1
   3  21   0    7.39    0.96  -2
  -3  21   1    7.39    0.96   1
  -2  21   1   -0.43    1.02   1
   1  21   1   35.35    1.03  -2
  -1  21   1   35.35    1.03   1
   0  21   1    0.35    0.53  -2
   0  21   1    0.35    0.53   1
  -1  21   1   13.78    0.79  -2
   1  21   1   13.78    0.79   1
   2  21   1    0.43    1.47   1
  -3  21   2   27.46    1.05  -2
   3  21   1   27.46    1.05   1
  -4  21   2   -0.57    0.63  -2
   4  21   1   -0.57    0.63   1
  -5  21   2    9.18    0.86  -2
   5  21   1    9.18    0.86   1
  -6  21   2    3.95    1.88  -2
   6  21   1    3.95    1.88   1
  -7  21   3   90.63    2.35  -2
   7  21   1   90.63    2.35   1
  -8  21   3    2.04    0.92  -2
   8  21   1    2.04    0.92   1
  -9  21   3    7.94    1.56  -2
   9  21   1    7.94    1.56   1
  -9  22   1    1.90    1.10  -2
  -9  22   1    1.90    1.10   1
  -8  22   1   14.85    1.09  -2
  -8  22   1   14.85    1.09   1
  -7  22   1    2.56    1.02  -2
  -7  22   1    2.56    1.02   1
   6  22   0    7.53    2.05  -2
  -6  22   1    7.53    2.05   1
   5  22   0    0.34    0.96  -2
  -5  22   1    0.34    0.96   1
   4  22   0    4.61    0.85  -2
  -4  22   1    4.61    0.85   1
   3  22   0    1.48    0.90  -2
  -3  22   1    1.48    0.90   1
  -2  22   1   -0.78    1.11   1
   1  22   1    1.01    0.69  -2
  -1  22   1    1.01    0.69   1
   0  22   1   20.80    0.77  -2
   0  22   1   20.80    0.77   1
  -1  22   1    3.18    0.80  -2
   1  22   1    3.18    0.80   1
   2  22   1   14.57    1.14   1
  -3  22   2    0.92    0.77  -2
   3  22   1    0.92    0.77   1
  -4  22   2   53.41    1.40  -2
   4  22   1   53.41    1.40   1
  -5  22   2   -0.25    0.85  -2
   5  22   1   -0.25    0.85   1
  -6  22   2   63.62    3.67  -2
   6  22   1   63.62    3.67   1
  -7  22   3    1.09    1.03  -2
   7  22   1    1.09    1.03   1
  -8  22   3   17.98    1.13  -2
   8  22   1   17.98    1.13   1
  -9  22   3    1.78    1.81  -2
   9  22   1    1.78    1.81   1
  -9  23   1   11.88    1.29  -2
  -9  23   1   11.88    1.29   1
  -8  23   1    1.18    0.91  -2
  -8  23   1    1.18    0.91   1
  -7  23   1    3.13    1.09  -2
  -7  23   1    3.13    1.09   1
   5  23   0    9.02    0.97  -2
  -5  23   1    9.02    0.97   1
   4  23   0   -0.20    0.82  -2
  -4  23   1   -0.20    0.82   1
   3  23   0   11.71    1.05  -2
  -3  23   1   11.71    1.05   1
  -2  23   1    1.58    1.71   1
   1  23   1   56.31    1.34  -2
  -1  23   1   56.31    1.34   1
   0  23   1    0.39    0.56  -2
   0  23   1    0.39    0.56   1
  -1  23   1  198.95    3.33  -2
   1  23   1  198.95    3.33   1
   2  23   1    2.62    1.18   1
  -3  23   2   68.00    1.90  -2
   3  23   1   68.00    1.90   1
  -4  23   2    0.95    0.68  -2
   4  23   1    0.95    0.68   1
  -5  23   2    3.61    0.91  -2
   5  23   1    3.61    0.91   1
  -6  23   2   -0.47    1.97  -2
   6  23   1   -0.47    1.97   1
  -7  23   3    7.71    1.13  -2
   7  23   1    7.71    1.13   1
  -8  23   3    0.73    0.88  -2
   8  23   1    0.73    0.88   1
  -9  23   3   11.94    2.21  -2
   9  23   1   11.94    2.21   1
  -8  24   1   14.79    1.17  -2
  -8  24   1   14.79    1.17   1
  -7  24   1   -0.71    1.10  -2
  -7  24   1   -0.71    1.10   1
   5  24   0    2.01    0.92  -2
  -5  24   1    2.01    0.92   1
   4  24   0    9.40    0.90  -2
  -4  24   1    9.40    0.90   1
   3  24   0    2.07    0.98  -2
  -3  24   1    2.07    0.98   1
  -2  24   1    5.76    1.32   1
   1  24   1    1.64    0.71  -2
  -1  24   1    1.64    0.71   1
   0  24   1   26.16    0.88  -2
   0  24   1   26.16    0.88   1
  -1  24   1    4.40    0.75  -2
   1  24   1    4.40    0.75   1
   2  24   1   86.47    2.81   1
  -3  24   2    3.17    0.96  -2
   3  24   1    3.17    0.96   1
  -4  24   2    7.98    0.79  -2
   4  24   1    7.98    0.79   1
  -5  24   2   -0.10    1.01  -2
   5  24   1   -0.10    1.01   1
  -6  24   2   11.99    2.23  -2
   6  24   1   11.99    2.23   1
  -7  24   3   -0.40    1.25  -2
   7  24   1   -0.40    1.25   1
  -8  24   3    4.17    1.05  -2
   8  24   1    4.17    1.05   1
  -8  25   1    0.60    1.44  -2
  -8  25   1    0.60    1.44   1
  -7  25   1    3.05    1.18  -2
  -7  25   1    3.05    1.18   1
   5  25   0    9.49    1.15  -2
  -5  25   1    9.49    1.15   1
   4  25   0    0.81    0.78  -2
  -4  25   1    0.81    0.78   1
   3  25   0   45.88    1.61  -2
  -3  25   1   45.88    1.61   1
  -2  25   1    1.69    1.28   1
   1  25   1   12.92    0.86  -2
  -1  25   1   12.92    0.86   1
   0  25   1    2.05    0.59  -2
   0  25   1    2.05    0.59   1
  -1  25   1   32.45    1.08  -2
   1  25   1   32.45    1.08   1
   2  25   1    0.60    1.21   1
  -3  25   2   13.85    1.11  -2
   3  25   1   13.85    1.11   1
  -4  25   2    0.39    0.81  -2
   4  25   1    0.39    0.81   1
  -5  25   2    2.51    0.95  -2
   5  25   1    2.51    0.95   1
  -6  25   2    1.70    2.09  -2
   6  25   1    1.70    2.09   1
  -7  25   3    5.78    1.20  -2
   7  25   1    5.78    1.20   1
  -8  25   3   -0.69    1.58  -2
   8  25   1   -0.69    1.58   1
  -7  26   1   -1.37    1.73  -2
  -7  26   1   -1.37    1.73   1
   5  26   0   -0.51    1.02  -2
  -5  26   1   -0.51    1.02   1
   4  26   0    9.21    0.94  -2
  -4  26   1    9.21    0.94   1
   3  26   0    0.48    1.01  -2
  -3  26   1    0.48    1.01   1
  -2  26   1   11.78    1.70   1
   1  26   1    1.50    0.86  -2
  -1  26   1    1.50    0.86   1
   0  26   1  113.14    2.13  -2
   0  26   1  113.14    2.13   1
  -1  26   1    2.37    0.77  -2
   1  26   1    2.37    0.77   1
   2  26   1    5.62    1.40   1
  -3  26   2   -0.19    1.13  -2
   3  26   1   -0.19    1.13   1
  -4  26   2   13.58    1.01  -2
   4  26   1   13.58    1.01   1
  -5  26   2    0.05    0.98  -2
   5  26   1    0.05    0.98   1
  -6  26   2   47.98    3.41  -2
   6  26   1   47.98    3.41   1
  -7  26   3    1.58    1.41  -2
   7  26   1    1.58    1.41   1
  -7  27   1   -3.10    2.37  -2
  -7  27   1   -3.10    2.37   1
   5  27   0    9.74    1.24  -2
  -5  27   1    9.74    1.24   1
   4  27   0    0.06    0.86  -2
  -4  27   1    0.06    0.86   1
   3  27   0   20.18    1.31  -2
  -3  27   1   20.18    1.31   1
   1  27   1   45.21    1.43  -2
  -1  27   1   45.21    1.43   1
   0  27   1    3.38    0.67  -2
   0  27   1    3.38    0.67   1
  -1  27   1   53.15    1.39  -2
   1  27   1   53.15    1.39   1
   2  27   1    2.08    1.88   1
  -3  27   2    6.36    1.10  -2
   3  27   1    6.36    1.10   1
  -4  27   2    0.38    0.85  -2
   4  27   1    0.38    0.85   1
  -5  27   2    0.28    1.13  -2
   5  27   1    0.28    1.13   1
  -7  27   3   -1.80    2.45  -2
   7  27   1   -1.80    2.45   1
   5  28   0   -0.29    1.11  -2
  -5  28   1   -0.29    1.11   1
   4  28   0    4.86    0.98  -2
  -4  28   1    4.86    0.98   1
   3  28   0    2.87    1.13  -2
  -3  28   1    2.87    1.13   1
   1  28   1    2.53    1.01  -2
  -1  28   1    2.53    1.01   1
   0  28   1    7.81    0.82  -2
   0  28   1    7.81    0.82   1
  -1  28   1    2.33    0.88  -2
   1  28   1    2.33    0.88   1
  -2  28   1    5.59    2.29  -2
   2  28   1    5.59    2.29   1
  -3  28   2    2.40    1.09  -2
   3  28   1    2.40    1.09   1
  -4  28   2    9.25    0.98  -2
   4  28   1    9.25    0.98   1
  -5  28   2    1.51    1.19  -2
   5  28   1    1.51    1.19   1
   5  29   0    1.30    1.48  -2
  -5  29   1    1.30    1.48   1
   4  29   0   -1.27    1.29  -2
  -4  29   1   -1.27    1.29   1
   3  29   0    2.19    1.34  -2
  -3  29   1    2.19    1.34   1
   1  29   1   30.46    1.28  -2
  -1  29   1   30.46    1.28   1
   0  29   1    1.03    0.75  -2
   0  29   1    1.03    0.75   1
  -1  29   1   20.06    1.27  -2
   1  29   1   20.06    1.27   1
  -2  29   1    2.02    2.26  -2
   2  29   1    2.02    2.26   1
  -3  29   2   12.57    1.27  -2
   3  29   1   12.57    1.27   1
  -4  29   2    1.61    0.94  -2
   4  29   1    1.61    0.94   1
  -5  29   2    8.67    1.76  -2
   5  29   1    8.67    1.76   1
   3  30   0    1.33    2.55  -2
  -3  30   1    1.33    2.55   1
   1  30   1    1.47    1.28  -2
  -1  30   1    1.47    1.28   1
   0  30   1   20.46    1.15  -2
   0  30   1   20.46    1.15   1
  -1  30   1    0.05    1.06  -2
   1  30   1    0.05    1.06   1
  -3  30   2    2.12    2.50  -2
   3  30   1    2.12    2.50   1
  -4  30   2   18.71    2.60  -2
   4  30   1   18.71    2.60   1
   3  31   0    1.25    2.22  -2
  -3  31   1    1.25    2.22   1
   1  31   1    9.08    2.28  -2
  -1  31   1    9.08    2.28   1
   0  31   1    2.60    1.22  -2
   0  31   1    2.60    1.22   1
  -1  31   1   11.29    2.27  -2
   1  31   1   11.29    2.27   1
   0  32   1   16.76    1.51  -2
   0  32   1   16.76    1.51   1
 -13   0   1    0.24    2.40  -2
 -13   0   2    0.24    2.40   1
 -12   0   1    0.28    1.57  -2
 -12   0   2    0.28    1.57   1
 -11   0   1    0.16    2.47  -2
 -11   0   2    0.16    2.47   1
 -10   0   2   21.57    2.22   1
   9   0   0    0.97    0.96  -2
  -9   0   2    0.97    0.96   1
   8   0   0   58.63    1.79  -2
  -8   0   2   58.63    1.79   1
   7   0   0   -1.02    0.60  -2
  -7   0   2   -1.02    0.60   1
   6   0   1  304.04   11.77  -2
  -6   0   2  304.04   11.77   1
   5   0   1   -0.15    0.60  -2
  -5   0   2   -0.15    0.60   1
   4   0   1  496.27    9.03  -2
  -4   0   2  496.27    9.03   1
  -3   0   2   -0.58    0.42   1
  -2   0   2 4662.59   96.82   1
   1   0   2    0.28    0.34  -2
  -1   0   2    0.28    0.34   1
   0   0   2  404.74    8.41  -2
   0   0   2  404.74    8.41   1
   1   0   2    1.16    0.24   1
   2   0   2  444.65    9.32   1
   3   0   2   -0.67    0.69   1
  -4   0   3  299.40    5.52  -2
   4   0   2  299.40    5.52   1
  -5   0   3   -1.04    0.52  -2
   5   0   2   -1.04    0.52   1
  -6   0   3   88.96    3.48  -2
   6   0   2   88.96    3.48   1
  -7   0   4    0.11    0.65  -2
   7   0   2    0.11    0.65   1
  -8   0   4  159.82    3.86  -2
   8   0   2  159.82    3.86   1
  -9   0   4    0.18    1.30  -2
   9   0   2    0.18    1.30   1
  10   0   2    5.47    3.05   1
 -12   0   5   13.30    1.87  -2
  12   0   2   13.30    1.87   1
 -13   1   1    8.61    1.87  -2
 -13   1   2    8.61    1.87   1
 -12   1   1   -0.36    1.09  -2
 -12   1   2   -0.36    1.09   1
 -11   1   1    2.37    1.81  -2
 -11   1   2    2.37    1.81   1
 -10   1   2   -1.18    1.86   1
   9   1   0    6.59    0.73  -2
  -9   1   2    6.59    0.73   1
   8   1   0   -0.03    0.58  -2
  -8   1   2   -0.03    0.58   1
   7   1   0  126.91    2.32  -2
  -7   1   2  126.91    2.32   1
   6   1   1    1.13    1.05  -2
  -6   1   2    1.13    1.05   1
   5   1   1 1096.42   17.71  -2
  -5   1   2 1096.42   17.71   1
   4   1   1    0.18    0.23  -2
  -4   1   2    0.18    0.23   1
   3   1   1 3106.77   78.56  -2
  -3   1   2 3106.77   78.56   1
  -2   1   2   -0.19    0.23   1
   1   1   2  542.27   13.80  -2
  -1   1   2  542.27   13.80   1
   0   1   2   -0.04    0.09  -2
   0   1   2   -0.04    0.09   1
  -1   1   2  448.27   11.33  -2
   1   1   2  448.27   11.33   1
   2   1   2   -0.34    0.26   1
  -3   1   3 1130.04   23.66  -2
   3   1   2 1130.04   23.66   1
  -4   1   3   -0.71    0.35  -2
   4   1   2   -0.71    0.35   1
  -5   1   3   21.45    0.55  -2
   5   1   2   21.45    0.55   1
  -6   1   3    0.61    1.44  -2
   6   1   2    0.61    1.44   1
  -7   1   4   25.32    0.77  -2
   7   1   2   25.32    0.77   1
  -8   1   4    1.44    0.64  -2
   8   1   2    1.44    0.64   1
  -9   1   4   12.57    1.06  -2
   9   1   2   12.57    1.06   1
  10   1   2   -0.73    1.93   1
  11   1   2   12.45    1.47   1
 -12   1   5   -0.52    1.37  -2
  12   1   2   -0.52    1.37   1
 -13   2   1    1.20    2.42  -2
 -13   2   2    1.20    2.42   1
 -12   2   1   11.55    1.24  -2
 -12   2   2   11.55    1.24   1
 -11   2   1   -3.06    2.45  -2
 -11   2   2   -3.06    2.45   1
 -10   2   2   14.92    1.66   1
   9   2   0    0.06    0.67  -2
  -9   2   2    0.06    0.67   1
   8   2   0   24.57    0.82  -2
  -8   2   2   24.57    0.82   1
   7   2   0   -0.14    0.61  -2
  -7   2   2   -0.14    0.61   1
   6   2   1  143.69    4.21  -2
  -6   2   2  143.69    4.21   1
   5   2   1    0.63    0.51  -2
  -5   2   2    0.63    0.51   1
   4   2   1  144.12    2.11  -2
  -4   2   2  144.12    2.11   1
   3   2   1    0.31    0.78  -2
  -3   2   2    0.31    0.78   1
  -2   2   2  329.33    4.57   1
   1   2   2   -0.01    0.50  -2
  -1   2   2   -0.01    0.50   1
   0   2   2  153.78    1.99  -2
   0   2   2  153.78    1.99   1
  -1   2   2   -0.34    0.55  -2
   1   2   2   -0.34    0.55   1
   2   2   2 1655.68   22.65   1
  -3   2   3   -0.10    0.49  -2
   3   2   2   -0.10    0.49   1
  -4   2   3  384.39    4.98  -2
   4   2   2  384.39    4.98   1
  -5   2   3   -0.23    0.39  -2
   5   2   2   -0.23    0.39   1
  -6   2   3   71.76    2.45  -2
   6   2   2   71.76    2.45   1
  -7   2   4   -1.05    0.62  -2
   7   2   2   -1.05    0.62   1
  -8   2   4   39.50    0.91  -2
   8   2   2   39.50    0.91   1
  -9   2   4   -0.86    1.06  -2
   9   2   2   -0.86    1.06   1
  10   2   2   11.70    1.33   1
  11   2   2   -1.43    2.09   1
 -12   2   5    1.44    1.15  -2
  12   2   2    1.44    1.15   1
 -13   3   1   12.45    2.61  -2
 -13   3   2   12.45    2.61   1
 -12   3   1   -0.05    1.25  -2
 -12   3   2   -0.05    1.25   1
 -11   3   1   32.95    2.39  -2
 -11   3   2   32.95    2.39   1
 -10   3   2    0.36    1.95   1
   9   3   0   53.80    1.29  -2
  -9   3   2   53.80    1.29   1
   8   3   0   -0.48    0.56  -2
  -8   3   2   -0.48    0.56   1
   7   3   0   64.16    1.53  -2
  -7   3   2   64.16    1.53   1
   6   3   1   -0.44    0.97  -2
  -6   3   2   -0.44    0.97   1
   5   3   1   14.26    0.57  -2
  -5   3   2   14.26    0.57   1
   4   3   1   -0.34    0.31  -2
  -4   3   2   -0.34    0.31   1
   3   3   1   59.03    1.78  -2
  -3   3   2   59.03    1.78   1
  -2   3   2    1.00    0.31   1
   1   3   2  331.94   12.46  -2
  -1   3   2  331.94   12.46   1
   0   3   2    0.21    0.12  -2
   0   3   2    0.21    0.12   1
  -1   3   2  684.12   25.41  -2
   1   3   2  684.12   25.41   1
  -2   3   2    1.41    0.63  -2
   2   3   2    1.41    0.63   1
  -3   3   3  248.21    5.22  -2
   3   3   2  248.21    5.22   1
  -4   3   3    0.55    0.27  -2
   4   3   2    0.55    0.27   1
  -5   3   3  355.40    5.31  -2
   5   3   2  355.40    5.31   1
  -6   3   3    1.28    1.02  -2
   6   3   2    1.28    1.02   1
  -7   3   4    7.02    0.56  -2
   7   3   2    7.02    0.56   1
  -8   3   4   -0.34    0.62  -2
   8   3   2   -0.34    0.62   1
  -9   3   4   26.77    1.26  -2
   9   3   2   26.77    1.26   1
  10   3   2    1.87    2.09   1
  11   3   2   16.63    2.65   1
 -12   3   5    0.57    1.18  -2
  12   3   2    0.57    1.18   1
 -13   4   1    1.11    2.59  -2
 -13   4   2    1.11    2.59   1
 -12   4   1   13.02    1.28  -2
 -12   4   2   13.02    1.28   1
 -11   4   1   -1.32    1.74  -2
 -11   4   2   -1.32    1.74   1
 -10   4   2   11.19    2.36   1
   9   4   0   -0.92    0.96  -2
  -9   4   2   -0.92    0.96   1
   8   4   0    7.21    0.55  -2
  -8   4   2    7.21    0.55   1
   7   4   0   -1.04    0.75  -2
  -7   4   2   -1.04    0.75   1
   6   4   1  117.41    3.55  -2
  -6   4   2  117.41    3.55   1
   5   4   1    0.15    0.43  -2
  -5   4   2    0.15    0.43   1
   4   4   1  593.57    8.23  -2
  -4   4   2  593.57    8.23   1
   3   4   1    0.71    0.46  -2
  -3   4   2    0.71    0.46   1
  -2   4   2    4.23    0.33   1
   1   4   2   -0.39    0.42  -2
  -1   4   2   -0.39    0.42   1
   0   4   2  815.30   11.06  -2
   0   4   2  815.30   11.06   1
   1   4   2    0.75    0.32   1
   2   4   2 4048.43   54.67   1
  -3   4   3    0.46    0.39  -2
   3   4   2    0.46    0.39   1
  -4   4   3  677.22    8.69  -2
   4   4   2  677.22    8.69   1
  -5   4   3   -1.07    0.59  -2
   5   4   2   -1.07    0.59   1
  -6   4   3    7.67    1.09  -2
   6   4   2    7.67    1.09   1
  -7   4   4    0.44    0.74  -2
   7   4   2    0.44    0.74   1
  -8   4   4  271.92    4.01  -2
   8   4   2  271.92    4.01   1
  -9   4   4    1.16    1.29  -2
   9   4   2    1.16    1.29   1
  10   4   2   14.35    2.50   1
  11   4   2   -2.30    1.99   1
 -12   4   5    7.94    1.25  -2
  12   4   2    7.94    1.25   1
 -12   5   1   -1.80    1.27  -2
 -12   5   2   -1.80    1.27   1
 -10   5   2   -1.52    1.84   1
   9   5   0   48.09    1.23  -2
  -9   5   2   48.09    1.23   1
   8   5   0    0.60    0.58  -2
  -8   5   2    0.60    0.58   1
   7   5   0    0.02    0.67  -2
  -7   5   2    0.02    0.67   1
   6   5   1    0.75    1.45  -2
  -6   5   2    0.75    1.45   1
   5   5   1    9.80    0.55  -2
  -5   5   2    9.80    0.55   1
   4   5   1    0.81    0.31  -2
  -4   5   2    0.81    0.31   1
   3   5   1   17.34    0.68  -2
  -3   5   2   17.34    0.68   1
  -2   5   2    0.28    0.23   1
   1   5   2 1484.12   31.05  -2
  -1   5   2 1484.12   31.05   1
   0   5   2    0.80    0.19  -2
   0   5   2    0.80    0.19   1
  -1   5   2 2602.45   67.98  -2
   1   5   2 2602.45   67.98   1
   2   5   2    0.39    0.30   1
  -3   5   3  111.02    2.45  -2
   3   5   2  111.02    2.45   1
  -4   5   3    0.52    0.38  -2
   4   5   2    0.52    0.38   1
  -5   5   3  567.96    8.39  -2
   5   5   2  567.96    8.39   1
  -6   5   3   -1.03    0.92  -2
   6   5   2   -1.03    0.92   1
  -7   5   4   71.22    1.71  -2
   7   5   2   71.22    1.71   1
  -8   5   4    1.36    0.53  -2
   8   5   2    1.36    0.53   1
  -9   5   4  107.77    2.61  -2
   9   5   2  107.77    2.61   1
  10   5   2    1.44    2.00   1
  11   5   2    8.85    2.46   1
 -12   5   5    0.22    1.40  -2
  12   5   2    0.22    1.40   1
 -12   6   1    2.62    1.32  -2
 -12   6   2    2.62    1.32   1
 -11   6   1   -1.79    1.79  -2
 -11   6   2   -1.79    1.79   1
 -10   6   2   -1.34    2.96   1
   9   6   0    0.14    0.69  -2
  -9   6   2    0.14    0.69   1
   8   6   0   71.46    1.33  -2
  -8   6   2   71.46    1.33   1
   7   6   0    0.40    0.76  -2
  -7   6   2    0.40    0.76   1
   6   6   1   27.89    1.46  -2
  -6   6   2   27.89    1.46   1
   5   6   1   -0.01    0.46  -2
  -5   6   2   -0.01    0.46   1
   4   6   1  305.09    4.32  -2
  -4   6   2  305.09    4.32   1
   3   6   1   -0.31    0.49  -2
  -3   6   2   -0.31    0.49   1
  -2   6   2  345.62    4.76   1
   1   6   2   -0.19    0.66  -2
  -1   6   2   -0.19    0.66   1
   0   6   2 1021.70   13.86  -2
   0   6   2 1021.70   13.86   1
  -1   6   2    1.50    0.73  -2
   1   6   2    1.50    0.73   1
   2   6   2   28.27    0.52   1
  -3   6   3    0.64    0.39  -2
   3   6   2    0.64    0.39   1
  -4   6   3  149.60    2.04  -2
   4   6   2  149.60    2.04   1
  -5   6   3    0.55    0.42  -2
   5   6   2    0.55    0.42   1
  -6   6   3    3.85    1.00  -2
   6   6   2    3.85    1.00   1
  -7   6   4    0.64    0.74  -2
   7   6   2    0.64    0.74   1
  -8   6   4   73.84    1.37  -2
   8   6   2   73.84    1.37   1
  -9   6   4    0.23    0.74  -2
   9   6   2    0.23    0.74   1
  10   6   2   21.99    1.61   1
  11   6   2    2.44    2.16   1
 -12   6   5    0.09    1.38  -2
  12   6   2    0.09    1.38   1
  13   6   2    1.04    3.39   1
 -12   7   1   -0.90    1.30  -2
 -12   7   2   -0.90    1.30   1
 -11   7   1    3.88    1.87  -2
 -11   7   2    3.88    1.87   1
 -10   7   2   -3.05    2.52   1
   9   7   0    0.76    0.71  -2
  -9   7   2    0.76    0.71   1
   8   7   0    1.20    0.52  -2
  -8   7   2    1.20    0.52   1
   7   7   0   53.90    1.44  -2
  -7   7   2   53.90    1.44   1
   6   7   1    1.94    1.08  -2
  -6   7   2    1.94    1.08   1
   5   7   1  283.64    4.39  -2
  -5   7   2  283.64    4.39   1
   4   7   1    0.24    0.31  -2
  -4   7   2    0.24    0.31   1
   3   7   1  112.94    2.63  -2
  -3   7   2  112.94    2.63   1
  -2   7   2   -0.17    0.28   1
   1   7   2  713.44   15.02  -2
  -1   7   2  713.44   15.02   1
   0   7   2    0.81    0.25  -2
   0   7   2    0.81    0.25   1
  -1   7   2  304.74    8.16  -2
   1   7   2  304.74    8.16   1
   2   7   2   -0.01    0.32   1
  -3   7   3   51.99    1.21  -2
   3   7   2   51.99    1.21   1
  -4   7   3   -0.04    0.29  -2
   4   7   2   -0.04    0.29   1
  -5   7   3  433.33    6.03  -2
   5   7   2  433.33    6.03   1
  -6   7   3    1.33    1.55  -2
   6   7   2    1.33    1.55   1
  -7   7   4  101.51    3.19  -2
   7   7   2  101.51    3.19   1
  -8   7   4   -0.20    0.58  -2
   8   7   2   -0.20    0.58   1
  -9   7   4   44.26    1.30  -2
   9   7   2   44.26    1.30   1
  10   7   2    2.03    2.06   1
  11   7   2   10.58    2.50   1
 -12   7   5    0.06    1.16  -2
  12   7   2    0.06    1.16   1
  13   7   2   17.53    4.17   1
 -12   8   1    3.67    1.40  -2
 -12   8   2    3.67    1.40   1
 -11   8   1   -1.66    1.77  -2
 -11   8   2   -1.66    1.77   1
 -10   8   2    5.62    2.20   1
   9   8   0   -0.77    0.74  -2
  -9   8   2   -0.77    0.74   1
   8   8   0   30.70    0.84  -2
  -8   8   2   30.70    0.84   1
   7   8   0    0.43    0.76  -2
  -7   8   2    0.43    0.76   1
   6   8   1  200.31    8.23  -2
  -6   8   2  200.31    8.23   1
   5   8   1    1.08    0.47  -2
  -5   8   2    1.08    0.47   1
   4   8   1  208.20    3.27  -2
  -4   8   2  208.20    3.27   1
   3   8   1   -0.51    0.78  -2
  -3   8   2   -0.51    0.78   1
  -2   8   2  181.76    2.58   1
   1   8   2    0.57    0.38  -2
  -1   8   2    0.57    0.38   1
   0   8   2 1054.24   14.32  -2
   0   8   2 1054.24   14.32   1
  -1   8   2    1.76    0.51  -2
   1   8   2    1.76    0.51   1
   2   8   2    6.23    0.37   1
  -3   8   3    0.45    0.55  -2
   3   8   2    0.45    0.55   1
  -4   8   3   72.50    1.10  -2
   4   8   2   72.50    1.10   1
  -5   8   3    0.76    0.59  -2
   5   8   2    0.76    0.59   1
  -6   8   3  172.68    7.23  -2
   6   8   2  172.68    7.23   1
  -7   8   4   -0.61    0.87  -2
   7   8   2   -0.61    0.87   1
  -8   8   4   14.37    0.64  -2
   8   8   2   14.37    0.64   1
  -9   8   4   -0.71    0.74  -2
   9   8   2   -0.71    0.74   1
  10   8   2  168.15    5.32   1
  11   8   2    3.07    3.08   1
 -12   8   5    9.28    1.29  -2
  12   8   2    9.28    1.29   1
 -12   9   1    0.29    1.38  -2
 -12   9   2    0.29    1.38   1
 -11   9   1   -1.37    1.89  -2
 -11   9   2   -1.37    1.89   1
  10   9   0    0.17    2.43  -2
 -10   9   2    0.17    2.43   1
   9   9   0   19.31    0.79  -2
  -9   9   2   19.31    0.79   1
   8   9   0   -0.44    0.53  -2
  -8   9   2   -0.44    0.53   1
   7   9   0   22.79    1.17  -2
  -7   9   2   22.79    1.17   1
   6   9   1    2.82    1.72  -2
  -6   9   2    2.82    1.72   1
   5   9   1    6.11    0.60  -2
  -5   9   2    6.11    0.60   1
   4   9   1   -0.08    0.25  -2
  -4   9   2   -0.08    0.25   1
   3   9   1   61.43    1.66  -2
  -3   9   2   61.43    1.66   1
  -2   9   2    0.07    0.33   1
   1   9   2  277.96    4.68  -2
  -1   9   2  277.96    4.68   1
   0   9   2    1.35    0.25  -2
   0   9   2    1.35    0.25   1
  -1   9   2  547.62   11.74  -2
   1   9   2  547.62   11.74   1
   2   9   2    0.04    0.37   1
  -3   9   3  660.92   12.20  -2
   3   9   2  660.92   12.20   1
  -4   9   3    0.37    0.32  -2
   4   9   2    0.37    0.32   1
  -5   9   3   29.40    0.69  -2
   5   9   2   29.40    0.69   1
   6   9   2    0.79    1.02   1
  -7   9   4   19.09    1.12  -2
   7   9   2   19.09    1.12   1
  -8   9   4    0.58    0.61  -2
   8   9   2    0.58    0.61   1
  -9   9   4   35.50    1.18  -2
   9   9   2   35.50    1.18   1
  10   9   2    0.47    2.00   1
  11   9   2   -3.72    2.82   1
 -12   9   5    1.86    1.23  -2
  12   9   2    1.86    1.23   1
 -12  10   1   16.12    1.62  -2
 -12  10   2   16.12    1.62   1
 -11  10   1   -0.54    2.77  -2
 -11  10   2   -0.54    2.77   1
  10  10   0    7.27    2.76  -2
 -10  10   2    7.27    2.76   1
   9  10   0    0.32    0.70  -2
  -9  10   2    0.32    0.70   1
   8  10   0  151.49    2.43  -2
  -8  10   2  151.49    2.43   1
   7  10   0   -0.05    0.93  -2
  -7  10   2   -0.05    0.93   1
   6  10   1   23.49    2.29  -2
  -6  10   2   23.49    2.29   1
   5  10   1    0.34    0.51  -2
  -5  10   2    0.34    0.51   1
   4  10   1  158.71    2.19  -2
  -4  10   2  158.71    2.19   1
   3  10   1    0.67    0.72  -2
  -3  10   2    0.67    0.72   1
  -2  10   2  181.83    2.60   1
   1  10   2    0.45    0.38  -2
  -1  10   2    0.45    0.38   1
   0  10   2  321.58    4.48  -2
   0  10   2  321.58    4.48   1
  -1  10   2   -0.32    0.47  -2
   1  10   2   -0.32    0.47   1
  -2  10   2  578.23   21.77  -2
   2  10   2  578.23   21.77   1
  -3  10   3    0.11    0.70  -2
   3  10   2    0.11    0.70   1
  -4  10   3  162.29    2.24  -2
   4  10   2  162.29    2.24   1
  -5  10   3    0.15    0.49  -2
   5  10   2    0.15    0.49   1
   6  10   2    4.08    0.89   1
  -7  10   4    0.01    1.18  -2
   7  10   2    0.01    1.18   1
  -8  10   4    6.44    0.57  -2
   8  10   2    6.44    0.57   1
  -9  10   4   -0.31    0.93  -2
   9  10   2   -0.31    0.93   1
 -10  10   4    2.98    2.54  -2
  10  10   2    2.98    2.54   1
  11  10   2    2.14    2.25   1
 -12  10   5   15.08    1.98  -2
  12  10   2   15.08    1.98   1
 -12  11   1   -0.80    2.44  -2
 -12  11   2   -0.80    2.44   1
 -11  11   1   11.71    2.10  -2
 -11  11   2   11.71    2.10   1
  10  11   0   -3.50    2.53  -2
 -10  11   2   -3.50    2.53   1
   9  11   0    1.59    0.73  -2
  -9  11   2    1.59    0.73   1
   8  11   0    0.23    0.62  -2
  -8  11   2    0.23    0.62   1
   7  11   0   69.05    1.77  -2
  -7  11   2   69.05    1.77   1
   6  11   1    1.09    1.88  -2
  -6  11   2    1.09    1.88   1
   5  11   1   99.23    1.78  -2
  -5  11   2   99.23    1.78   1
   4  11   1    0.74    0.31  -2
  -4  11   2    0.74    0.31   1
   3  11   1  445.62    9.62  -2
  -3  11   2  445.62    9.62   1
  -2  11   2    0.38    0.38   1
   1  11   2   28.67    0.75  -2
  -1  11   2   28.67    0.75   1
   0  11   2    0.50    0.27  -2
   0  11   2    0.50    0.27   1
  -1  11   2   22.92    0.77  -2
   1  11   2   22.92    0.77   1
  -2  11   2   -1.47    1.38  -2
   2  11   2   -1.47    1.38   1
  -3  11   3  191.63    3.77  -2
   3  11   2  191.63    3.77   1
  -4  11   3    0.71    0.34  -2
   4  11   2    0.71    0.34   1
  -5  11   3   79.27    1.34  -2
   5  11   2   79.27    1.34   1
   6  11   2    0.17    0.85   1
  -7  11   4   22.30    1.22  -2
   7  11   2   22.30    1.22   1
  -8  11   4   -0.21    0.56  -2
   8  11   2   -0.21    0.56   1
  -9  11   4    3.23    0.79  -2
   9  11   2    3.23    0.79   1
 -10  11   4    5.67    2.55  -2
  10  11   2    5.67    2.55   1
 -11  11   5    6.36    1.87  -2
  11  11   2    6.36    1.87   1
 -12  12   1    6.56    2.74  -2
 -12  12   2    6.56    2.74   1
 -11  12   1    1.22    2.83  -2
 -11  12   2    1.22    2.83   1
  10  12   0    7.60    2.68  -2
 -10  12   2    7.60    2.68   1
   9  12   0    1.17    0.71  -2
  -9  12   2    1.17    0.71   1
   8  12   0   51.63    1.14  -2
  -8  12   2   51.63    1.14   1
   7  12   0   -0.30    0.95  -2
  -7  12   2   -0.30    0.95   1
   6  12   1   63.25    3.61  -2
  -6  12   2   63.25    3.61   1
   5  12   1   -0.29    0.54  -2
  -5  12   2   -0.29    0.54   1
   4  12   1  281.14    3.75  -2
  -4  12   2  281.14    3.75   1
   3  12   1    0.53    0.76  -2
  -3  12   2    0.53    0.76   1
   2  12   2   96.16    4.19  -2
  -2  12   2   96.16    4.19   1
   1  12   2    0.89    0.44  -2
  -1  12   2    0.89    0.44   1
   0  12   2   27.34    0.58  -2
   0  12   2   27.34    0.58   1
  -1  12   2    1.05    0.55  -2
   1  12   2    1.05    0.55   1
  -2  12   2  275.10   10.72  -2
   2  12   2  275.10   10.72   1
  -3  12   3    2.71    0.81  -2
   3  12   2    2.71    0.81   1
  -4  12   3  229.46    3.10  -2
   4  12   2  229.46    3.10   1
  -5  12   3   -0.09    0.44  -2
   5  12   2   -0.09    0.44   1
   6  12   2  190.56    3.78   1
  -7  12   4    0.05    0.94  -2
   7  12   2    0.05    0.94   1
  -8  12   4   16.48    0.76  -2
   8  12   2   16.48    0.76   1
  -9  12   4    0.44    0.98  -2
   9  12   2    0.44    0.98   1
 -10  12   4   54.58    2.51  -2
  10  12   2   54.58    2.51   1
 -11  12   5    0.73    1.80  -2
  11  12   2    0.73    1.80   1
 -11  13   1   18.89    3.34  -2
 -11  13   2   18.89    3.34   1
  10  13   0   -2.87    2.44  -2
 -10  13   2   -2.87    2.44   1
   9  13   0    8.54    0.82  -2
  -9  13   2    8.54    0.82   1
   8  13   0    0.37    0.67  -2
  -8  13   2    0.37    0.67   1
   7  13   0  101.16    2.34  -2
  -7  13   2  101.16    2.34   1
  -6  13   2   -1.37    0.96   1
   5  13   1   36.71    0.95  -2
  -5  13   2   36.71    0.95   1
   4  13   1    0.83    0.37  -2
  -4  13   2    0.83    0.37   1
   3  13   1   49.77    1.55  -2
  -3  13   2   49.77    1.55   1
   2  13   2   -1.31    1.39  -2
  -2  13   2   -1.31    1.39   1
   1  13   2   56.39    1.06  -2
  -1  13   2   56.39    1.06   1
   0  13   2    0.29    0.30  -2
   0  13   2    0.29    0.30   1
  -1  13   2  101.43    1.92  -2
   1  13   2  101.43    1.92   1
  -2  13   2    2.24    1.45  -2
   2  13   2    2.24    1.45   1
  -3  13   3  441.09    8.12  -2
   3  13   2  441.09    8.12   1
  -4  13   3    0.00    0.35  -2
   4  13   2    0.00    0.35   1
  -5  13   3    1.04    0.57  -2
   5  13   2    1.04    0.57   1
   6  13   2    0.00    1.00   1
  -7  13   4   29.14    1.37  -2
   7  13   2   29.14    1.37   1
  -8  13   4   -0.29    0.60  -2
   8  13   2   -0.29    0.60   1
  -9  13   4    4.55    0.92  -2
   9  13   2    4.55    0.92   1
 -10  13   4    2.58    1.46  -2
  10  13   2    2.58    1.46   1
 -11  13   5    6.42    1.94  -2
  11  13   2    6.42    1.94   1
 -11  14   1   -0.39    3.00  -2
 -11  14   2   -0.39    3.00   1
  10  14   0    8.52    2.81  -2
 -10  14   2    8.52    2.81   1
   9  14   0    0.98    0.75  -2
  -9  14   2    0.98    0.75   1
   8  14   0   50.25    1.35  -2
  -8  14   2   50.25    1.35   1
   7  14   0    0.99    0.87  -2
  -7  14   2    0.99    0.87   1
  -6  14   2    0.24    1.17   1
   5  14   1    0.51    0.57  -2
  -5  14   2    0.51    0.57   1
   4  14   1   44.92    0.82  -2
  -4  14   2   44.92    0.82   1
   3  14   1    0.21    0.81  -2
  -3  14   2    0.21    0.81   1
   2  14   2  219.54    8.59  -2
  -2  14   2  219.54    8.59   1
   1  14   2    1.33    0.37  -2
  -1  14   2    1.33    0.37   1
   0  14   2    9.88    0.39  -2
   0  14   2    9.88    0.39   1
  -1  14   2    0.79    0.49  -2
   1  14   2    0.79    0.49   1
  -2  14   2   81.70    3.80  -2
   2  14   2   81.70    3.80   1
  -3  14   3    0.13    0.67  -2
   3  14   2    0.13    0.67   1
  -4  14   3   31.18    0.73  -2
   4  14   2   31.18    0.73   1
  -5  14   3    1.81    0.61  -2
   5  14   2    1.81    0.61   1
   6  14   2   39.77    1.69   1
  -7  14   4    1.39    0.99  -2
   7  14   2    1.39    0.99   1
  -8  14   4   30.03    0.95  -2
   8  14   2   30.03    0.95   1
  -9  14   4    0.79    0.99  -2
   9  14   2    0.79    0.99   1
 -10  14   4    8.36    1.59  -2
  10  14   2    8.36    1.59   1
 -11  14   5    2.00    1.94  -2
  11  14   2    2.00    1.94   1
 -11  15   1   -0.46    2.84  -2
 -11  15   2   -0.46    2.84   1
  10  15   0   -0.78    2.76  -2
 -10  15   2   -0.78    2.76   1
   9  15   0   27.43    1.09  -2
  -9  15   2   27.43    1.09   1
   8  15   0    0.37    0.70  -2
  -8  15   2    0.37    0.70   1
   7  15   0  301.48    5.88  -2
  -7  15   2  301.48    5.88   1
  -6  15   2    0.18    1.31   1
   5  15   1    8.26    0.68  -2
  -5  15   2    8.26    0.68   1
   4  15   1    0.53    0.66  -2
  -4  15   2    0.53    0.66   1
   3  15   1    3.87    0.75  -2
  -3  15   2    3.87    0.75   1
   2  15   2    0.30    1.51  -2
  -2  15   2    0.30    1.51   1
   1  15   2  162.23    2.43  -2
  -1  15   2  162.23    2.43   1
   0  15   2    0.12    0.33  -2
   0  15   2    0.12    0.33   1
  -1  15   2  137.11    2.28  -2
   1  15   2  137.11    2.28   1
  -2  15   2    0.24    1.62  -2
   2  15   2    0.24    1.62   1
  -3  15   3   75.45    1.57  -2
   3  15   2   75.45    1.57   1
  -4  15   3    0.30    0.49  -2
   4  15   2    0.30    0.49   1
  -5  15   3   58.95    1.30  -2
   5  15   2   58.95    1.30   1
   6  15   2   -0.64    1.19   1
  -7  15   4  102.98    2.78  -2
   7  15   2  102.98    2.78   1
  -8  15   4    0.93    0.61  -2
   8  15   2    0.93    0.61   1
  -9  15   4   34.77    1.41  -2
   9  15   2   34.77    1.41   1
 -10  15   4    2.84    1.58  -2
  10  15   2    2.84    1.58   1
 -11  15   5   12.21    3.03  -2
  11  15   2   12.21    3.03   1
 -11  16   1    2.74    2.91  -2
 -11  16   2    2.74    2.91   1
  10  16   0    9.73    3.01  -2
 -10  16   2    9.73    3.01   1
   9  16   0    0.56    0.80  -2
  -9  16   2    0.56    0.80   1
   8  16   0   67.45    1.65  -2
  -8  16   2   67.45    1.65   1
   7  16   0    1.03    0.90  -2
  -7  16   2    1.03    0.90   1
  -6  16   2  137.26    4.10   1
   5  16   1    0.31    0.64  -2
  -5  16   2    0.31    0.64   1
   4  16   1   17.05    0.68  -2
  -4  16   2   17.05    0.68   1
   3  16   1    0.37    0.76  -2
  -3  16   2    0.37    0.76   1
   2  16   2   35.90    2.49  -2
  -2  16   2   35.90    2.49   1
   1  16   2    1.62    0.45  -2
  -1  16   2    1.62    0.45   1
   0  16   2   13.33    0.46  -2
   0  16   2   13.33    0.46   1
  -1  16   2    0.93    0.46  -2
   1  16   2    0.93    0.46   1
  -2  16   2   68.71    3.50  -2
   2  16   2   68.71    3.50   1
  -3  16   3    1.13    0.74  -2
   3  16   2    1.13    0.74   1
  -4  16   3  118.89    1.90  -2
   4  16   2  118.89    1.90   1
  -5  16   3   -0.46    0.63  -2
   5  16   2   -0.46    0.63   1
   6  16   2   17.17    1.19   1
  -7  16   4    2.18    1.06  -2
   7  16   2    2.18    1.06   1
  -8  16   4    7.00    0.68  -2
   8  16   2    7.00    0.68   1
  -9  16   4    0.98    0.94  -2
   9  16   2    0.98    0.94   1
 -10  16   4   27.59    1.99  -2
  10  16   2   27.59    1.99   1
 -11  16   5    4.17    2.77  -2
  11  16   2    4.17    2.77   1
 -11  17   1   24.91    3.58  -2
 -11  17   2   24.91    3.58   1
  10  17   0    0.86    2.84  -2
 -10  17   2    0.86    2.84   1
   9  17   0   82.86    1.97  -2
  -9  17   2   82.86    1.97   1
   8  17   0   -0.45    0.68  -2
  -8  17   2   -0.45    0.68   1
   7  17   0    0.62    0.96  -2
  -7  17   2    0.62    0.96   1
   6  17   1   -0.52    2.10  -2
  -6  17   2   -0.52    2.10   1
   5  17   1   27.76    0.91  -2
  -5  17   2   27.76    0.91   1
   4  17   1    0.11    0.52  -2
  -4  17   2    0.11    0.52   1
   3  17   1    4.61    0.83  -2
  -3  17   2    4.61    0.83   1
   2  17   2   -0.50    1.65  -2
  -2  17   2   -0.50    1.65   1
   1  17   2    2.75    0.55  -2
  -1  17   2    2.75    0.55   1
   0  17   2    0.31    0.44  -2
   0  17   2    0.31    0.44   1
  -1  17   2    0.97    0.47  -2
   1  17   2    0.97    0.47   1
  -2  17   2    7.61    1.98  -2
   2  17   2    7.61    1.98   1
  -3  17   3   28.12    0.96  -2
   3  17   2   28.12    0.96   1
  -4  17   3   -0.07    0.44  -2
   4  17   2   -0.07    0.44   1
  -5  17   3  194.34    3.24  -2
   5  17   2  194.34    3.24   1
   6  17   2   -1.13    1.18   1
  -7  17   4   78.18    2.07  -2
   7  17   2   78.18    2.07   1
  -8  17   4   -0.43    0.61  -2
   8  17   2   -0.43    0.61   1
  -9  17   4   27.70    1.51  -2
   9  17   2   27.70    1.51   1
 -10  17   4    2.67    1.62  -2
  10  17   2    2.67    1.62   1
 -11  17   5    6.97    2.96  -2
  11  17   2    6.97    2.96   1
 -11  18   1    3.96    2.95  -2
 -11  18   2    3.96    2.95   1
  10  18   0    6.22    2.77  -2
 -10  18   2    6.22    2.77   1
   9  18   0    1.15    0.82  -2
  -9  18   2    1.15    0.82   1
   8  18   0   26.87    1.07  -2
  -8  18   2   26.87    1.07   1
   7  18   0    1.29    0.93  -2
  -7  18   2    1.29    0.93   1
   6  18   1   16.17    2.36  -2
  -6  18   2   16.17    2.36   1
   5  18   1    0.13    0.75  -2
  -5  18   2    0.13    0.75   1
   4  18   1   67.61    1.53  -2
  -4  18   2   67.61    1.53   1
   3  18   1    0.25    1.11  -2
  -3  18   2    0.25    1.11   1
   2  18   2   21.81    2.23  -2
  -2  18   2   21.81    2.23   1
   1  18   2   -0.10    0.57  -2
  -1  18   2   -0.10    0.57   1
   0  18   2   49.48    1.07  -2
   0  18   2   49.48    1.07   1
  -1  18   2    0.30    0.76  -2
   1  18   2    0.30    0.76   1
  -2  18   3   61.98    3.51  -2
   2  18   2   61.98    3.51   1
  -3  18   3    0.59    0.63  -2
   3  18   2    0.59    0.63   1
  -4  18   3   16.92    0.62  -2
   4  18   2   16.92    0.62   1
  -5  18   3    0.86    0.65  -2
   5  18   2    0.86    0.65   1
  -6  18   3   25.94    2.67  -2
   6  18   2   25.94    2.67   1
  -7  18   4    2.75    0.85  -2
   7  18   2    2.75    0.85   1
  -8  18   4   16.20    0.84  -2
   8  18   2   16.20    0.84   1
  -9  18   4    2.10    1.10  -2
   9  18   2    2.10    1.10   1
 -10  18   4   33.90    2.21  -2
  10  18   2   33.90    2.21   1
  10  19   0   -1.76    2.78  -2
 -10  19   2   -1.76    2.78   1
   9  19   0    0.89    1.01  -2
  -9  19   2    0.89    1.01   1
   8  19   0    1.06    0.74  -2
  -8  19   2    1.06    0.74   1
   7  19   0    5.79    0.99  -2
  -7  19   2    5.79    0.99   1
  -6  19   2    1.27    1.72   1
   5  19   1   19.31    1.02  -2
  -5  19   2   19.31    1.02   1
   4  19   1    0.06    0.60  -2
  -4  19   2    0.06    0.60   1
   3  19   1   15.20    0.86  -2
  -3  19   2   15.20    0.86   1
   2  19   2   -1.01    1.81  -2
  -2  19   2   -1.01    1.81   1
   1  19   2    6.00    0.68  -2
  -1  19   2    6.00    0.68   1
   0  19   2    1.58    0.54  -2
   0  19   2    1.58    0.54   1
  -1  19   2    5.22    0.67  -2
   1  19   2    5.22    0.67   1
  -2  19   3    1.72    2.00  -2
   2  19   2    1.72    2.00   1
  -3  19   3   13.62    0.84  -2
   3  19   2   13.62    0.84   1
  -4  19   3    0.76    0.52  -2
   4  19   2    0.76    0.52   1
  -5  19   3    9.50    0.80  -2
   5  19   2    9.50    0.80   1
  -6  19   3    2.39    2.15  -2
   6  19   2    2.39    2.15   1
  -7  19   4   15.25    1.01  -2
   7  19   2   15.25    1.01   1
  -8  19   4    0.86    0.68  -2
   8  19   2    0.86    0.68   1
  -9  19   4   -0.02    1.13  -2
   9  19   2   -0.02    1.13   1
 -10  19   4    3.55    1.69  -2
  10  19   2    3.55    1.69   1
   9  20   0   -0.14    1.04  -2
  -9  20   2   -0.14    1.04   1
   8  20   0   26.68    1.22  -2
  -8  20   2   26.68    1.22   1
   7  20   0   -0.05    0.96  -2
  -7  20   2   -0.05    0.96   1
   6  20   1   13.44    2.19  -2
  -6  20   2   13.44    2.19   1
   5  20   1    0.29    0.80  -2
  -5  20   2    0.29    0.80   1
   4  20   1    5.88    0.77  -2
  -4  20   2    5.88    0.77   1
   3  20   1    0.88    0.73  -2
  -3  20   2    0.88    0.73   1
  -2  20   2   28.08    1.35   1
   1  20   2    2.03    0.67  -2
  -1  20   2    2.03    0.67   1
   0  20   2   25.97    0.81  -2
   0  20   2   25.97    0.81   1
  -1  20   2    0.69    0.65  -2
   1  20   2    0.69    0.65   1
  -2  20   3   35.85    2.86  -2
   2  20   2   35.85    2.86   1
  -3  20   3   -0.38    0.73  -2
   3  20   2   -0.38    0.73   1
  -4  20   3   22.69    0.89  -2
   4  20   2   22.69    0.89   1
  -5  20   3    0.72    0.75  -2
   5  20   2    0.72    0.75   1
  -6  20   3   18.85    2.22  -2
   6  20   2   18.85    2.22   1
  -7  20   4    1.85    0.88  -2
   7  20   2    1.85    0.88   1
  -8  20   4    4.44    0.85  -2
   8  20   2    4.44    0.85   1
  -9  20   4    0.35    1.15  -2
   9  20   2    0.35    1.15   1
 -10  20   4   15.31    1.92  -2
  10  20   2   15.31    1.92   1
   9  21   0    3.26    1.11  -2
  -9  21   2    3.26    1.11   1
   8  21   0   -0.63    0.96  -2
  -8  21   2   -0.63    0.96   1
   7  21   0    0.15    0.99  -2
  -7  21   2    0.15    0.99   1
   6  21   1   -1.57    1.90  -2
  -6  21   2   -1.57    1.90   1
   5  21   1   22.32    1.12  -2
  -5  21   2   22.32    1.12   1
   4  21   1   -0.59    0.77  -2
  -4  21   2   -0.59    0.77   1
   3  21   1   50.73    1.57  -2
  -3  21   2   50.73    1.57   1
  -2  21   2   -1.28    1.04   1
   1  21   2   41.04    1.11  -2
  -1  21   2   41.04    1.11   1
   0  21   2    0.83    0.53  -2
   0  21   2    0.83    0.53   1
  -1  21   2   22.98    0.90  -2
   1  21   2   22.98    0.90   1
  -2  21   3    5.96    2.14  -2
   2  21   2    5.96    2.14   1
  -3  21   3   53.15    1.40  -2
   3  21   2   53.15    1.40   1
  -4  21   3    0.85    0.62  -2
   4  21   2    0.85    0.62   1
  -5  21   3   17.72    0.96  -2
   5  21   2   17.72    0.96   1
  -6  21   3    2.61    1.87  -2
   6  21   2    2.61    1.87   1
  -7  21   4    8.95    1.11  -2
   7  21   2    8.95    1.11   1
  -8  21   4    0.31    0.95  -2
   8  21   2    0.31    0.95   1
  -9  21   4    2.42    1.45  -2
   9  21   2    2.42    1.45   1
 -10  21   4    3.13    2.29  -2
  10  21   2    3.13    2.29   1
   9  22   0    0.67    1.18  -2
  -9  22   2    0.67    1.18   1
   8  22   0    0.42    0.87  -2
  -8  22   2    0.42    0.87   1
   7  22   0   -0.09    1.02  -2
  -7  22   2   -0.09    1.02   1
   6  22   1   16.54    2.35  -2
  -6  22   2   16.54    2.35   1
   5  22   1   -1.18    0.84  -2
  -5  22   2   -1.18    0.84   1
   4  22   1   16.32    0.96  -2
  -4  22   2   16.32    0.96   1
   3  22   1    1.39    0.91  -2
  -3  22   2    1.39    0.91   1
  -2  22   2   16.74    1.17   1
   1  22   2    0.53    0.69  -2
  -1  22   2    0.53    0.69   1
   0  22   2   21.74    0.79  -2
   0  22   2   21.74    0.79   1
  -1  22   2    2.58    0.71  -2
   1  22   2    2.58    0.71   1
   2  22   2    3.32    1.23   1
  -3  22   3    0.51    0.78  -2
   3  22   2    0.51    0.78   1
  -4  22   3    2.31    0.66  -2
   4  22   2    2.31    0.66   1
  -5  22   3    0.34    0.78  -2
   5  22   2    0.34    0.78   1
  -6  22   3   18.88    2.28  -2
   6  22   2   18.88    2.28   1
  -7  22   4    0.70    1.04  -2
   7  22   2    0.70    1.04   1
  -8  22   4    3.34    0.98  -2
   8  22   2    3.34    0.98   1
  -9  22   4   -1.51    1.78  -2
   9  22   2   -1.51    1.78   1
   9  23   0    4.31    1.29  -2
  -9  23   2    4.31    1.29   1
   8  23   0   -0.28    0.92  -2
  -8  23   2   -0.28    0.92   1
   7  23   0    9.51    1.20  -2
  -7  23   2    9.51    1.20   1
   6  23   1   -2.16    1.94  -2
  -6  23   2   -2.16    1.94   1
   5  23   1    0.87    0.94  -2
  -5  23   2    0.87    0.94   1
   4  23   1    0.32    0.80  -2
  -4  23   2    0.32    0.80   1
   3  23   1   51.01    1.63  -2
  -3  23   2   51.01    1.63   1
  -2  23   2    3.29    1.22   1
   1  23   2   22.85    0.92  -2
  -1  23   2   22.85    0.92   1
   0  23   2    1.92    0.58  -2
   0  23   2    1.92    0.58   1
  -1  23   2   58.96    1.38  -2
   1  23   2   58.96    1.38   1
   2  23   2   -0.36    1.11   1
  -3  23   3    6.89    0.98  -2
   3  23   2    6.89    0.98   1
  -4  23   3    0.16    0.65  -2
   4  23   2    0.16    0.65   1
  -5  23   3    1.01    0.81  -2
   5  23   2    1.01    0.81   1
  -6  23   3    3.22    1.95  -2
   6  23   2    3.22    1.95   1
  -7  23   4    5.06    1.11  -2
   7  23   2    5.06    1.11   1
  -8  23   4    1.13    1.22  -2
   8  23   2    1.13    1.22   1
   8  24   0   -0.03    1.07  -2
  -8  24   2   -0.03    1.07   1
   7  24   0    0.75    1.12  -2
  -7  24   2    0.75    1.12   1
   5  24   1   -0.61    1.03  -2
  -5  24   2   -0.61    1.03   1
   4  24   1   25.76    1.16  -2
  -4  24   2   25.76    1.16   1
   3  24   1    3.19    0.97  -2
  -3  24   2    3.19    0.97   1
  -2  24   2   63.12    2.25   1
   1  24   2    1.55    0.81  -2
  -1  24   2    1.55    0.81   1
   0  24   2   59.88    1.34  -2
   0  24   2   59.88    1.34   1
  -1  24   2    2.40    0.73  -2
   1  24   2    2.40    0.73   1
   2  24   2  173.79    4.89   1
  -3  24   3    0.33    1.08  -2
   3  24   2    0.33    1.08   1
  -4  24   3    4.42    0.72  -2
   4  24   2    4.42    0.72   1
  -5  24   3    1.69    0.97  -2
   5  24   2    1.69    0.97   1
  -6  24   3   22.92    2.51  -2
   6  24   2   22.92    2.51   1
  -7  24   4    2.70    1.58  -2
   7  24   2    2.70    1.58   1
  -8  24   4    9.89    1.40  -2
   8  24   2    9.89    1.40   1
   8  25   0    0.03    1.44  -2
  -8  25   2    0.03    1.44   1
   7  25   0   10.72    1.29  -2
  -7  25   2   10.72    1.29   1
   5  25   1    7.80    1.12  -2
  -5  25   2    7.80    1.12   1
   4  25   1    0.31    0.88  -2
  -4  25   2    0.31    0.88   1
   3  25   1   37.38    1.48  -2
  -3  25   2   37.38    1.48   1
  -2  25   2    2.82    1.20   1
   1  25   2   58.82    1.57  -2
  -1  25   2   58.82    1.57   1
   0  25   2    1.99    0.61  -2
   0  25   2    1.99    0.61   1
  -1  25   2   31.35    1.05  -2
   1  25   2   31.35    1.05   1
   2  25   2    2.81    1.25   1
  -3  25   3    1.20    0.96  -2
   3  25   2    1.20    0.96   1
  -4  25   3    0.81    0.70  -2
   4  25   2    0.81    0.70   1
  -5  25   3    1.19    0.95  -2
   5  25   2    1.19    0.95   1
  -6  25   3   -0.09    1.97  -2
   6  25   2   -0.09    1.97   1
  -7  25   4    4.38    1.21  -2
   7  25   2    4.38    1.21   1
  -8  25   4    0.05    1.99  -2
   8  25   2    0.05    1.99   1
   7  26   0   -0.30    1.42  -2
  -7  26   2   -0.30    1.42   1
   5  26   1    0.52    1.01  -2
  -5  26   2    0.52    1.01   1
   4  26   1    8.04    1.01  -2
  -4  26   2    8.04    1.01   1
   3  26   1    2.22    1.17  -2
  -3  26   2    2.22    1.17   1
   1  26   2    4.26    0.95  -2
  -1  26   2    4.26    0.95   1
   0  26   2    1.31    0.74  -2
   0  26   2    1.31    0.74   1
  -1  26   2    2.87    0.79  -2
   1  26   2    2.87    0.79   1
   2  26   2    6.05    2.07   1
  -3  26   3    1.13    0.99  -2
   3  26   2    1.13    0.99   1
  -4  26   3    1.37    0.74  -2
   4  26   2    1.37    0.74   1
  -5  26   3   -0.39    1.06  -2
   5  26   2   -0.39    1.06   1
  -6  26   3    4.98    2.15  -2
   6  26   2    4.98    2.15   1
  -7  26   4    1.25    1.46  -2
   7  26   2    1.25    1.46   1
   7  27   0    6.84    2.72  -2
  -7  27   2    6.84    2.72   1
   5  27   1    1.64    1.14  -2
  -5  27   2    1.64    1.14   1
   4  27   1   -0.21    0.92  -2
  -4  27   2   -0.21    0.92   1
   3  27   1    1.61    1.04  -2
  -3  27   2    1.61    1.04   1
   1  27   2   89.36    2.06  -2
  -1  27   2   89.36    2.06   1
   0  27   2    0.65    0.70  -2
   0  27   2    0.65    0.70   1
  -1  27   2  101.42    2.04  -2
   1  27   2  101.42    2.04   1
   2  27   2   -0.84    1.73   1
  -3  27   3   18.82    1.25  -2
   3  27   2   18.82    1.25   1
  -4  27   3   -0.59    0.83  -2
   4  27   2   -0.59    0.83   1
  -5  27   3   15.83    1.21  -2
   5  27   2   15.83    1.21   1
  -7  27   4    4.37    1.83  -2
   7  27   2    4.37    1.83   1
   5  28   1   -0.20    1.15  -2
  -5  28   2   -0.20    1.15   1
   4  28   1   17.88    1.14  -2
  -4  28   2   17.88    1.14   1
   3  28   1    1.74    1.28  -2
  -3  28   2    1.74    1.28   1
   1  28   2    3.43    1.02  -2
  -1  28   2    3.43    1.02   1
   0  28   2   70.21    1.73  -2
   0  28   2   70.21    1.73   1
  -1  28   2    4.39    0.92  -2
   1  28   2    4.39    0.92   1
  -2  28   2    2.01    2.07  -2
   2  28   2    2.01    2.07   1
  -3  28   3    2.87    1.12  -2
   3  28   2    2.87    1.12   1
  -4  28   3    1.06    0.89  -2
   4  28   2    1.06    0.89   1
  -5  28   3    0.51    1.06  -2
   5  28   2    0.51    1.06   1
   5  29   1    8.29    2.68  -2
  -5  29   2    8.29    2.68   1
   4  29   1    1.89    0.94  -2
  -4  29   2    1.89    0.94   1
   3  29   1   19.76    1.60  -2
  -3  29   2   19.76    1.60   1
   1  29   2   23.42    1.39  -2
  -1  29   2   23.42    1.39   1
   0  29   2    2.22    0.78  -2
   0  29   2    2.22    0.78   1
  -1  29   2   12.07    1.03  -2
   1  29   2   12.07    1.03   1
  -2  29   2    0.51    2.16  -2
   2  29   2    0.51    2.16   1
  -3  29   3   33.73    1.78  -2
   3  29   2   33.73    1.78   1
  -4  29   3    1.86    0.95  -2
   4  29   2    1.86    0.95   1
  -5  29   3    1.28    1.67  -2
   5  29   2    1.28    1.67   1
   4  30   1    5.36    2.14  -2
  -4  30   2    5.36    2.14   1
   3  30   1   -0.43    2.22  -2
  -3  30   2   -0.43    2.22   1
   1  30   2   -0.60    1.28  -2
  -1  30   2   -0.60    1.28   1
   0  30   2    0.58    0.77  -2
   0  30   2    0.58    0.77   1
  -1  30   2    0.47    1.08  -2
   1  30   2    0.47    1.08   1
  -2  30   2   37.39    3.26  -2
   2  30   2   37.39    3.26   1
  -4  30   3    6.25    1.55  -2
   4  30   2    6.25    1.55   1
   3  31   1    4.22    2.30  -2
  -3  31   2    4.22    2.30   1
   1  31   2   -0.19    2.19  -2
  -1  31   2   -0.19    2.19   1
   0  31   2    0.56    1.19  -2
   0  31   2    0.56    1.19   1
  -1  31   2   11.60    2.28  -2
   1  31   2   11.60    2.28   1
   0  32   2   19.72    1.59  -2
   0  32   2   19.72    1.59   1
  13   0   0    4.36    2.48  -2
 -13   0   3    4.36    2.48   1
  12   0   0    1.60    1.56  -2
 -12   0   3    1.60    1.56   1
  11   0   0   -1.46    2.46  -2
 -11   0   3   -1.46    2.46   1
   9   0   1    4.37    1.06  -2
  -9   0   3    4.37    1.06   1
   8   0   1   -0.53    0.76  -2
  -8   0   3   -0.53    0.76   1
   7   0   1   -0.01    1.51  -2
  -7   0   3   -0.01    1.51   1
   6   0   2   18.64    1.74  -2
  -6   0   3   18.64    1.74   1
   5   0   2    0.37    0.76  -2
  -5   0   3    0.37    0.76   1
   4   0   2   83.02    1.67  -2
  -4   0   3   83.02    1.67   1
  -3   0   3    1.82    0.46   1
  -2   0   3    1.16    0.36   1
   1   0   3   -0.19    0.47  -2
  -1   0   3   -0.19    0.47   1
   0   0   3   -0.02    0.16  -2
   0   0   3   -0.02    0.16   1
  -1   0   3    1.26    0.65  -2
   1   0   3    1.26    0.65   1
   2   0   3   -0.16    0.44   1
  -3   0   4   -0.16    0.39  -2
   3   0   3   -0.16    0.39   1
  -4   0   4  462.71    8.45  -2
   4   0   3  462.71    8.45   1
  -5   0   4   -0.10    0.62  -2
   5   0   3   -0.10    0.62   1
  -6   0   4   -0.56    0.97  -2
   6   0   3   -0.56    0.97   1
  -7   0   5   -0.32    0.66  -2
   7   0   3   -0.32    0.66   1
  -8   0   5   -0.68    1.56  -2
   8   0   3   -0.68    1.56   1
  -9   0   5    1.80    1.33  -2
   9   0   3    1.80    1.33   1
  10   0   3    3.18    2.98   1
  11   0   3    3.28    3.30   1
 -12   0   6    5.05    1.69  -2
  12   0   3    5.05    1.69   1
  13   1   0    5.58    2.52  -2
 -13   1   3    5.58    2.52   1
  12   1   0   -1.17    1.10  -2
 -12   1   3   -1.17    1.10   1
  11   1   0   -3.16    2.40  -2
 -11   1   3   -3.16    2.40   1
 -10   1   3   -1.91    2.48   1
   9   1   1  332.33    5.34  -2
  -9   1   3  332.33    5.34   1
   8   1   1   -0.16    0.56  -2
  -8   1   3   -0.16    0.56   1
   7   1   1   31.79    0.88  -2
  -7   1   3   31.79    0.88   1
  -6   1   3   -0.34    0.48   1
   5   1   2   62.96    1.24  -2
  -5   1   3   62.96    1.24   1
   4   1   2   -0.24    0.27  -2
  -4   1   3   -0.24    0.27   1
   3   1   2  819.04   20.87  -2
  -3   1   3  819.04   20.87   1
  -2   1   3    0.06    0.29   1
   1   1   3  192.06    4.97  -2
  -1   1   3  192.06    4.97   1
   0   1   3   -0.06    0.14  -2
   0   1   3   -0.06    0.14   1
  -1   1   3  133.16    2.87  -2
   1   1   3  133.16    2.87   1
   2   1   3    0.19    0.29   1
  -3   1   4  246.51    4.56  -2
   3   1   3  246.51    4.56   1
  -4   1   4   -0.18    0.35  -2
   4   1   3   -0.18    0.35   1
  -5   1   4  323.57    4.84  -2
   5   1   3  323.57    4.84   1
  -6   1   4   -0.77    0.98  -2
   6   1   3   -0.77    0.98   1
  -7   1   5   99.46    1.87  -2
   7   1   3   99.46    1.87   1
  -8   1   5    0.28    0.61  -2
   8   1   3    0.28    0.61   1
  -9   1   5  122.71    2.88  -2
   9   1   3  122.71    2.88   1
  10   1   3    1.46    1.95   1
  11   1   3   30.31    1.94   1
 -12   1   6   -0.92    1.17  -2
  12   1   3   -0.92    1.17   1
  13   2   0    0.23    2.40  -2
 -13   2   3    0.23    2.40   1
  12   2   0    9.65    1.23  -2
 -12   2   3    9.65    1.23   1
  11   2   0   -1.27    2.40  -2
 -11   2   3   -1.27    2.40   1
 -10   2   3   -1.66    1.89   1
   9   2   1    0.62    0.76  -2
  -9   2   3    0.62    0.76   1
   8   2   1   89.43    1.71  -2
  -8   2   3   89.43    1.71   1
   7   2   1   -0.13    0.60  -2
  -7   2   3   -0.13    0.60   1
   6   2   2   59.38    2.11  -2
  -6   2   3   59.38    2.11   1
   5   2   2    0.62    0.44  -2
  -5   2   3    0.62    0.44   1
   4   2   2  555.15    7.70  -2
  -4   2   3  555.15    7.70   1
   3   2   2   -0.98    0.74  -2
  -3   2   3   -0.98    0.74   1
  -2   2   3  944.72   12.88   1
   1   2   3   -0.59    0.36  -2
  -1   2   3   -0.59    0.36   1
   0   2   3 1364.39   19.87  -2
   0   2   3 1364.39   19.87   1
  -1   2   3   -0.15    0.34  -2
   1   2   3   -0.15    0.34   1
   2   2   3 1268.56   18.71   1
  -3   2   4    0.14    0.50  -2
   3   2   3    0.14    0.50   1
  -4   2   4  253.41    3.33  -2
   4   2   3  253.41    3.33   1
  -5   2   4    2.86    1.17  -2
   5   2   3    2.86    1.17   1
  -6   2   4   10.97    1.60  -2
   6   2   3   10.97    1.60   1
  -7   2   5   -0.67    0.54  -2
   7   2   3   -0.67    0.54   1
  -8   2   5   36.27    1.09  -2
   8   2   3   36.27    1.09   1
  -9   2   5    1.70    0.95  -2
   9   2   3    1.70    0.95   1
  10   2   3  119.90    4.07   1
  11   2   3    0.15    2.24   1
 -12   2   6   12.21    1.31  -2
  12   2   3   12.21    1.31   1
  13   3   0    7.89    2.62  -2
 -13   3   3    7.89    2.62   1
  12   3   0   -1.17    1.27  -2
 -12   3   3   -1.17    1.27   1
  11   3   0    1.32    1.82  -2
 -11   3   3    1.32    1.82   1
 -10   3   3    0.23    1.88   1
   9   3   1   47.71    1.22  -2
  -9   3   3   47.71    1.22   1
   8   3   1    0.69    0.56  -2
  -8   3   3    0.69    0.56   1
   7   3   1   14.65    0.77  -2
  -7   3   3   14.65    0.77   1
   6   3   2   -1.10    1.28  -2
  -6   3   3   -1.10    1.28   1
   5   3   2  262.60    4.40  -2
  -5   3   3  262.60    4.40   1
   4   3   2    0.34    0.32  -2
  -4   3   3    0.34    0.32   1
   3   3   2  705.80   18.03  -2
  -3   3   3  705.80   18.03   1
   2   3   3   -0.35    0.90  -2
  -2   3   3   -0.35    0.90   1
   1   3   3 2669.45   67.56  -2
  -1   3   3 2669.45   67.56   1
   0   3   3    0.24    0.24  -2
   0   3   3    0.24    0.24   1
  -1   3   3  828.82   17.28  -2
   1   3   3  828.82   17.28   1
   2   3   3    0.03    0.39   1
  -3   3   4  137.92    2.62  -2
   3   3   3  137.92    2.62   1
  -4   3   4    0.05    0.28  -2
   4   3   3    0.05    0.28   1
  -5   3   4  205.44    3.15  -2
   5   3   3  205.44    3.15   1
  -6   3   4    0.24    1.01  -2
   6   3   3    0.24    1.01   1
  -7   3   5   10.87    0.65  -2
   7   3   3   10.87    0.65   1
  -8   3   5   -0.35    0.65  -2
   8   3   3   -0.35    0.65   1
  -9   3   5  112.94    2.71  -2
   9   3   3  112.94    2.71   1
  10   3   3    4.16    2.10   1
  11   3   3    4.03    2.24   1
 -12   3   6    0.53    1.31  -2
  12   3   3    0.53    1.31   1
  13   4   0    2.71    2.39  -2
 -13   4   3    2.71    2.39   1
  12   4   0    1.86    1.30  -2
 -12   4   3    1.86    1.30   1
  11   4   0   -2.18    1.77  -2
 -11   4   3   -2.18    1.77   1
 -10   4   3   17.22    1.50   1
   9   4   1    0.81    0.89  -2
  -9   4   3    0.81    0.89   1
   8   4   1   19.97    0.78  -2
  -8   4   3   19.97    0.78   1
   7   4   1   -0.43    0.57  -2
  -7   4   3   -0.43    0.57   1
   6   4   2   18.23    1.62  -2
  -6   4   3   18.23    1.62   1
   5   4   2    1.16    0.62  -2
  -5   4   3    1.16    0.62   1
   4   4   2  789.59   10.90  -2
  -4   4   3  789.59   10.90   1
   3   4   2   -0.01    0.61  -2
  -3   4   3   -0.01    0.61   1
  -2   4   3  239.52    2.95   1
   1   4   3    1.67    0.85  -2
  -1   4   3    1.67    0.85   1
   0   4   3  619.36    7.91  -2
   0   4   3  619.36    7.91   1
  -1   4   3    0.71    0.57  -2
   1   4   3    0.71    0.57   1
   2   4   3   93.56    1.36   1
  -3   4   4   -0.13    0.36  -2
   3   4   3   -0.13    0.36   1
  -4   4   4  101.27    1.43  -2
   4   4   3  101.27    1.43   1
  -5   4   4    1.26    0.43  -2
   5   4   3    1.26    0.43   1
  -6   4   4    7.76    0.81  -2
   6   4   3    7.76    0.81   1
  -7   4   5    2.32    0.64  -2
   7   4   3    2.32    0.64   1
  -8   4   5   31.24    1.04  -2
   8   4   3   31.24    1.04   1
  -9   4   5   -0.07    0.93  -2
   9   4   3   -0.07    0.93   1
  10   4   3   43.65    2.13   1
  11   4   3    3.48    3.22   1
 -12   4   6    3.17    1.21  -2
  12   4   3    3.17    1.21   1
  13   5   0    9.39    2.74  -2
 -13   5   3    9.39    2.74   1
  12   5   0    0.16    1.25  -2
 -12   5   3    0.16    1.25   1
  11   5   0    0.43    1.85  -2
 -11   5   3    0.43    1.85   1
 -10   5   3    0.64    2.01   1
   9   5   1  126.59    2.33  -2
  -9   5   3  126.59    2.33   1
   8   5   1   -0.31    0.50  -2
  -8   5   3   -0.31    0.50   1
   7   5   1   43.05    1.22  -2
  -7   5   3   43.05    1.22   1
  -6   5   3   -0.49    0.73   1
   5   5   2  483.36    7.94  -2
  -5   5   3  483.36    7.94   1
   4   5   2    0.33    0.32  -2
  -4   5   3    0.33    0.32   1
   3   5   2  358.64    9.31  -2
  -3   5   3  358.64    9.31   1
  -2   5   3   -0.01    0.22   1
   1   5   3 3369.73   85.20  -2
  -1   5   3 3369.73   85.20   1
   0   5   3    0.21    0.26  -2
   0   5   3    0.21    0.26   1
  -1   5   3 6337.43  165.45  -2
   1   5   3 6337.43  165.45   1
   2   5   3    0.22    0.36   1
  -3   5   4   23.47    0.68  -2
   3   5   3   23.47    0.68   1
  -4   5   4    0.57    0.35  -2
   4   5   3    0.57    0.35   1
  -5   5   4  102.86    1.86  -2
   5   5   3  102.86    1.86   1
  -6   5   4    0.31    1.05  -2
   6   5   3    0.31    1.05   1
  -7   5   5  418.35    8.94  -2
   7   5   3  418.35    8.94   1
  -8   5   5   -0.68    0.73  -2
   8   5   3   -0.68    0.73   1
  -9   5   5   43.88    1.54  -2
   9   5   3   43.88    1.54   1
 -11   5   6   20.86    2.91  -2
  11   5   3   20.86    2.91   1
 -12   5   6    1.13    1.22  -2
  12   5   3    1.13    1.22   1
  12   6   0    2.51    1.28  -2
 -12   6   3    2.51    1.28   1
  11   6   0   -3.30    2.46  -2
 -11   6   3   -3.30    2.46   1
 -10   6   3   14.08    1.40   1
   9   6   1    0.01    0.70  -2
  -9   6   3    0.01    0.70   1
   8   6   1  135.40    2.18  -2
  -8   6   3  135.40    2.18   1
   7   6   1    1.67    0.73  -2
  -7   6   3    1.67    0.73   1
   6   6   2   10.52    1.11  -2
  -6   6   3   10.52    1.11   1
   5   6   2    1.14    0.49  -2
  -5   6   3    1.14    0.49   1
   4   6   2   46.39    0.83  -2
  -4   6   3   46.39    0.83   1
   3   6   2    0.37    0.44  -2
  -3   6   3    0.37    0.44   1
  -2   6   3  200.75    2.82   1
   1   6   3    0.25    0.87  -2
  -1   6   3    0.25    0.87   1
   0   6   3 5218.08   66.23  -2
   0   6   3 5218.08   66.23   1
  -1   6   3   -0.06    0.58  -2
   1   6   3   -0.06    0.58   1
   2   6   3  133.24    1.91   1
  -3   6   4   -0.09    0.44  -2
   3   6   3   -0.09    0.44   1
  -4   6   4  270.55    3.57  -2
   4   6   3  270.55    3.57   1
  -5   6   4   -0.20    0.44  -2
   5   6   3   -0.20    0.44   1
  -6   6   4   72.74    3.64  -2
   6   6   3   72.74    3.64   1
  -7   6   5    0.74    1.08  -2
   7   6   3    0.74    1.08   1
  -8   6   5  138.41    2.69  -2
   8   6   3  138.41    2.69   1
  -9   6   5    1.22    0.82  -2
   9   6   3    1.22    0.82   1
  10   6   3   28.09    1.79   1
 -11   6   6   -1.73    2.49  -2
  11   6   3   -1.73    2.49   1
 -12   6   6    5.50    1.26  -2
  12   6   3    5.50    1.26   1
  12   7   0   -0.73    1.29  -2
 -12   7   3   -0.73    1.29   1
  11   7   0   12.15    1.99  -2
 -11   7   3   12.15    1.99   1
 -10   7   3   -2.71    1.84   1
   9   7   1   13.74    0.81  -2
  -9   7   3   13.74    0.81   1
   8   7   1   -0.56    0.55  -2
  -8   7   3   -0.56    0.55   1
   7   7   1  233.60    4.54  -2
  -7   7   3  233.60    4.54   1
   6   7   2    4.82    1.69  -2
  -6   7   3    4.82    1.69   1
   5   7   2  128.91    2.15  -2
  -5   7   3  128.91    2.15   1
   4   7   2    0.37    0.31  -2
  -4   7   3    0.37    0.31   1
   3   7   2   17.10    0.66  -2
  -3   7   3   17.10    0.66   1
  -2   7   3   -0.22    0.28   1
   1   7   3   99.97    2.28  -2
  -1   7   3   99.97    2.28   1
   0   7   3   -0.51    0.38  -2
   0   7   3   -0.51    0.38   1
  -1   7   3  109.01    3.10  -2
   1   7   3  109.01    3.10   1
   2   7   3   -0.08    0.31   1
  -3   7   4   11.48    0.52  -2
   3   7   3   11.48    0.52   1
  -4   7   4    0.65    0.30  -2
   4   7   3    0.65    0.30   1
  -5   7   4   99.53    1.57  -2
   5   7   3   99.53    1.57   1
  -6   7   4    2.78    1.60  -2
   6   7   3    2.78    1.60   1
  -7   7   5   25.30    1.17  -2
   7   7   3   25.30    1.17   1
  -8   7   5    0.15    0.70  -2
   8   7   3    0.15    0.70   1
  -9   7   5   31.64    1.15  -2
   9   7   3   31.64    1.15   1
  10   7   3   -1.29    1.92   1
  11   7   3    5.04    2.35   1
 -12   7   6   -0.97    1.29  -2
  12   7   3   -0.97    1.29   1
  12   8   0   40.04    2.01  -2
 -12   8   3   40.04    2.01   1
  11   8   0   -1.87    1.80  -2
 -11   8   3   -1.87    1.80   1
 -10   8   3   13.75    1.42   1
   9   8   1   -0.11    0.66  -2
  -9   8   3   -0.11    0.66   1
   8   8   1   70.02    1.34  -2
  -8   8   3   70.02    1.34   1
   7   8   1    1.99    0.77  -2
  -7   8   3    1.99    0.77   1
   6   8   2  419.98   16.24  -2
  -6   8   3  419.98   16.24   1
   5   8   2    0.67    0.48  -2
  -5   8   3    0.67    0.48   1
   4   8   2  213.69    3.10  -2
  -4   8   3  213.69    3.10   1
   3   8   2   -0.01    0.58  -2
  -3   8   3   -0.01    0.58   1
  -2   8   3  180.37    2.57   1
   1   8   3    0.22    0.34  -2
  -1   8   3    0.22    0.34   1
   0   8   3  567.66    7.77  -2
   0   8   3  567.66    7.77   1
  -1   8   3    0.99    0.65  -2
   1   8   3    0.99    0.65   1
   2   8   3   21.85    0.46   1
  -3   8   4    0.66    0.50  -2
   3   8   3    0.66    0.50   1
  -4   8   4  212.53    2.85  -2
   4   8   3  212.53    2.85   1
  -5   8   4    1.12    0.43  -2
   5   8   3    1.12    0.43   1
  -6   8   4  316.78    8.31  -2
   6   8   3  316.78    8.31   1
  -7   8   5   -0.80    1.10  -2
   7   8   3   -0.80    1.10   1
  -8   8   5   85.44    1.68  -2
   8   8   3   85.44    1.68   1
  -9   8   5    0.97    0.75  -2
   9   8   3    0.97    0.75   1
  10   8   3    0.53    2.05   1
  11   8   3    1.26    2.37   1
 -12   8   6    3.69    1.24  -2
  12   8   3    3.69    1.24   1
  12   9   0   -0.98    1.32  -2
 -12   9   3   -0.98    1.32   1
  11   9   0   -0.23    1.87  -2
 -11   9   3   -0.23    1.87   1
 -10   9   3    0.51    2.62   1
   9   9   1   12.66    0.89  -2
  -9   9   3   12.66    0.89   1
   8   9   1    0.89    0.60  -2
  -8   9   3    0.89    0.60   1
   7   9   1   24.29    1.04  -2
  -7   9   3   24.29    1.04   1
   6   9   2    0.65    1.76  -2
  -6   9   3    0.65    1.76   1
   5   9   2   82.29    1.50  -2
  -5   9   3   82.29    1.50   1
   4   9   2    1.11    0.38  -2
  -4   9   3    1.11    0.38   1
   3   9   2  275.45    5.23  -2
  -3   9   3  275.45    5.23   1
  -2   9   3    0.13    0.33   1
   1   9   3   23.32    0.63  -2
  -1   9   3   23.32    0.63   1
   0   9   3    0.48    0.27  -2
   0   9   3    0.48    0.27   1
  -1   9   3   20.65    0.82  -2
   1   9   3   20.65    0.82   1
  -2   9   3    2.90    1.22  -2
   2   9   3    2.90    1.22   1
  -3   9   4  107.71    1.96  -2
   3   9   3  107.71    1.96   1
  -4   9   4    0.20    0.33  -2
   4   9   3    0.20    0.33   1
  -5   9   4   51.64    0.97  -2
   5   9   3   51.64    0.97   1
   6   9   3   -0.52    0.77   1
  -7   9   5   63.00    1.88  -2
   7   9   3   63.00    1.88   1
  -8   9   5   -0.54    0.57  -2
   8   9   3   -0.54    0.57   1
  -9   9   5   15.09    0.91  -2
   9   9   3   15.09    0.91   1
 -10   9   5    4.17    2.25  -2
  10   9   3    4.17    2.25   1
  11   9   3   25.55    1.81   1
 -12   9   6   -0.70    1.71  -2
  12   9   3   -0.70    1.71   1
  12  10   0    2.58    1.43  -2
 -12  10   3    2.58    1.43   1
  11  10   0   -3.42    1.85  -2
 -11  10   3   -3.42    1.85   1
 -10  10   3   -2.18    2.73   1
   9  10   1    0.29    0.66  -2
  -9  10   3    0.29    0.66   1
   8  10   1  201.71    3.10  -2
  -8  10   3  201.71    3.10   1
   7  10   1    1.02    0.94  -2
  -7  10   3    1.02    0.94   1
   6  10   2   16.92    2.10  -2
  -6  10   3   16.92    2.10   1
   5  10   2   -0.30    0.55  -2
  -5  10   3   -0.30    0.55   1
   4  10   2   86.83    1.29  -2
  -4  10   3   86.83    1.29   1
   3  10   2   -0.18    0.72  -2
  -3  10   3   -0.18    0.72   1
  -2  10   3  102.39    1.55   1
   1  10   3    2.62    0.43  -2
  -1  10   3    2.62    0.43   1
   0  10   3  962.85   13.12  -2
   0  10   3  962.85   13.12   1
  -1  10   3    1.10    0.50  -2
   1  10   3    1.10    0.50   1
  -2  10   3  425.44   16.14  -2
   2  10   3  425.44   16.14   1
  -3  10   4    0.75    0.52  -2
   3  10   3    0.75    0.52   1
  -4  10   4  128.92    1.82  -2
   4  10   3  128.92    1.82   1
  -5  10   4   -0.40    0.46  -2
   5  10   3   -0.40    0.46   1
   6  10   3   -0.21    0.77   1
  -7  10   5    0.34    0.93  -2
   7  10   3    0.34    0.93   1
  -8  10   5   19.83    0.80  -2
   8  10   3   19.83    0.80   1
  -9  10   5   -0.25    0.76  -2
   9  10   3   -0.25    0.76   1
  10  10   3    3.74    2.14   1
 -11  10   6    1.36    2.53  -2
  11  10   3    1.36    2.53   1
 -12  10   6    1.28    2.70  -2
  12  10   3    1.28    2.70   1
  12  11   0   -0.81    1.75  -2
 -12  11   3   -0.81    1.75   1
  11  11   0   33.44    2.54  -2
 -11  11   3   33.44    2.54   1
  10  11   1   -0.21    2.46  -2
 -10  11   3   -0.21    2.46   1
   9  11   1   32.24    1.12  -2
  -9  11   3   32.24    1.12   1
   8  11   1    0.93    0.62  -2
  -8  11   3    0.93    0.62   1
   7  11   1   43.96    1.59  -2
  -7  11   3   43.96    1.59   1
   6  11   2   -1.36    1.85  -2
  -6  11   3   -1.36    1.85   1
   5  11   2   46.10    1.04  -2
  -5  11   3   46.10    1.04   1
   4  11   2    0.13    0.30  -2
  -4  11   3    0.13    0.30   1
   3  11   2  482.71   10.39  -2
  -3  11   3  482.71   10.39   1
  -2  11   3    0.12    0.38   1
   1  11   3 1769.81   28.94  -2
  -1  11   3 1769.81   28.94   1
   0  11   3    0.98    0.32  -2
   0  11   3    0.98    0.32   1
  -1  11   3 1197.02   19.45  -2
   1  11   3 1197.02   19.45   1
  -2  11   3    1.09    1.33  -2
   2  11   3    1.09    1.33   1
  -3  11   4  726.91   13.15  -2
   3  11   3  726.91   13.15   1
  -4  11   4    0.86    0.34  -2
   4  11   3    0.86    0.34   1
  -5  11   4    8.11    0.51  -2
   5  11   3    8.11    0.51   1
   6  11   3    0.73    0.94   1
  -7  11   5   10.45    1.05  -2
   7  11   3   10.45    1.05   1
  -8  11   5    1.03    0.61  -2
   8  11   3    1.03    0.61   1
  -9  11   5   18.92    0.98  -2
   9  11   3   18.92    0.98   1
 -10  11   5    0.93    2.38  -2
  10  11   3    0.93    2.38   1
 -11  11   6   -1.43    2.37  -2
  11  11   3   -1.43    2.37   1
 -12  11   6    6.88    2.68  -2
  12  11   3    6.88    2.68   1
  12  12   0   21.44    3.11  -2
 -12  12   3   21.44    3.11   1
  11  12   0    5.29    1.69  -2
 -11  12   3    5.29    1.69   1
  10  12   1   13.39    2.83  -2
 -10  12   3   13.39    2.83   1
   9  12   1    1.30    0.67  -2
  -9  12   3    1.30    0.67   1
   8  12   1   41.78    1.10  -2
  -8  12   3   41.78    1.10   1
   7  12   1    1.61    0.84  -2
  -7  12   3    1.61    0.84   1
   6  12   2  237.24    9.76  -2
  -6  12   3  237.24    9.76   1
   5  12   2    0.79    0.54  -2
  -5  12   3    0.79    0.54   1
   4  12   2   82.69    1.26  -2
  -4  12   3   82.69    1.26   1
   3  12   2    0.29    0.75  -2
  -3  12   3    0.29    0.75   1
   2  12   2   85.55    3.94  -2
  -2  12   3   85.55    3.94   1
   2  12   3    1.46    1.41  -2
  -2  12   3    1.46    1.41   1
   1  12   3    2.79    0.61  -2
  -1  12   3    2.79    0.61   1
   0  12   3   28.53    0.60  -2
   0  12   3   28.53    0.60   1
  -1  12   3    2.01    0.66  -2
   1  12   3    2.01    0.66   1
  -2  12   3   -0.37    1.36  -2
   2  12   3   -0.37    1.36   1
  -3  12   4    0.29    0.78  -2
   3  12   3    0.29    0.78   1
  -4  12   4  118.62    1.71  -2
   4  12   3  118.62    1.71   1
  -5  12   4    0.88    0.44  -2
   5  12   3    0.88    0.44   1
  -6  12   4  101.33    4.54  -2
   6  12   3  101.33    4.54   1
  -7  12   5    0.06    0.97  -2
   7  12   3    0.06    0.97   1
  -8  12   5   77.91    1.76  -2
   8  12   3   77.91    1.76   1
  -9  12   5    0.17    0.94  -2
   9  12   3    0.17    0.94   1
 -10  12   5    0.63    1.45  -2
  10  12   3    0.63    1.45   1
 -11  12   6    2.11    1.91  -2
  11  12   3    2.11    1.91   1
 -12  12   6    5.45    2.80  -2
  12  12   3    5.45    2.80   1
  11  13   0   17.66    2.04  -2
 -11  13   3   17.66    2.04   1
  10  13   1   -1.88    2.51  -2
 -10  13   3   -1.88    2.51   1
   9  13   1   44.76    1.21  -2
  -9  13   3   44.76    1.21   1
   8  13   1   -0.32    0.63  -2
  -8  13   3   -0.32    0.63   1
   7  13   1   78.54    1.96  -2
  -7  13   3   78.54    1.96   1
   6  13   2   -2.62    1.93  -2
  -6  13   3   -2.62    1.93   1
   5  13   2    2.69    0.59  -2
  -5  13   3    2.69    0.59   1
   4  13   2    0.44    0.33  -2
  -4  13   3    0.44    0.33   1
   3  13   2  126.41    2.64  -2
  -3  13   3  126.41    2.64   1
   2  13   3   -0.16    1.44  -2
  -2  13   3   -0.16    1.44   1
   2  13   2   -1.20    1.51  -2
  -2  13   3   -1.20    1.51   1
   1  13   3   76.15    1.51  -2
  -1  13   3   76.15    1.51   1
   0  13   3    0.51    0.30  -2
   0  13   3    0.51    0.30   1
  -1  13   3   22.56    0.67  -2
   1  13   3   22.56    0.67   1
  -2  13   3    0.51    1.03  -2
   2  13   3    0.51    1.03   1
  -3  13   4  260.50    4.44  -2
   3  13   3  260.50    4.44   1
  -4  13   4   -0.28    0.43  -2
   4  13   3   -0.28    0.43   1
  -5  13   4  282.45    4.07  -2
   5  13   3  282.45    4.07   1
  -6  13   4    1.46    1.78  -2
   6  13   3    1.46    1.78   1
  -7  13   5   83.28    2.35  -2
   7  13   3   83.28    2.35   1
  -8  13   5    0.76    0.75  -2
   8  13   3    0.76    0.75   1
  -9  13   5   -0.23    0.86  -2
   9  13   3   -0.23    0.86   1
 -10  13   5   -2.11    1.43  -2
  10  13   3   -2.11    1.43   1
 -11  13   6    3.83    1.93  -2
  11  13   3    3.83    1.93   1
  11  14   0    3.04    1.74  -2
 -11  14   3    3.04    1.74   1
  10  14   1   69.32    4.62  -2
 -10  14   3   69.32    4.62   1
   9  14   1   -0.62    0.74  -2
  -9  14   3   -0.62    0.74   1
   8  14   1  162.59    3.10  -2
  -8  14   3  162.59    3.10   1
   7  14   1    1.01    0.88  -2
  -7  14   3    1.01    0.88   1
  -6  14   3    1.36    1.05   1
   5  14   2   -1.06    0.50  -2
  -5  14   3   -1.06    0.50   1
   4  14   2   79.19    1.36  -2
  -4  14   3   79.19    1.36   1
   3  14   2   -0.42    0.81  -2
  -3  14   3   -0.42    0.81   1
   2  14   3  144.33    5.98  -2
  -2  14   3  144.33    5.98   1
   1  14   3    0.42    0.38  -2
  -1  14   3    0.42    0.38   1
   0  14   3  219.20    3.16  -2
   0  14   3  219.20    3.16   1
  -1  14   3    0.26    0.47  -2
   1  14   3    0.26    0.47   1
  -2  14   3  359.36   13.50  -2
   2  14   3  359.36   13.50   1
  -3  14   4    1.29    0.68  -2
   3  14   3    1.29    0.68   1
  -4  14   4    3.80    0.46  -2
   4  14   3    3.80    0.46   1
  -5  14   4    0.76    0.66  -2
   5  14   3    0.76    0.66   1
  -6  14   4    8.27    1.99  -2
   6  14   3    8.27    1.99   1
  -7  14   5    1.14    1.01  -2
   7  14   3    1.14    1.01   1
  -8  14   5    2.32    0.71  -2
   8  14   3    2.32    0.71   1
  -9  14   5   -0.22    0.87  -2
   9  14   3   -0.22    0.87   1
 -10  14   5   11.66    1.60  -2
  10  14   3   11.66    1.60   1
 -11  14   6    2.40    1.88  -2
  11  14   3    2.40    1.88   1
  11  15   0   11.76    1.94  -2
 -11  15   3   11.76    1.94   1
  10  15   1    3.11    2.67  -2
 -10  15   3    3.11    2.67   1
   9  15   1   25.24    1.07  -2
  -9  15   3   25.24    1.07   1
   8  15   1    1.60    0.74  -2
  -8  15   3    1.60    0.74   1
   7  15   1   15.98    1.06  -2
  -7  15   3   15.98    1.06   1
  -6  15   3   -0.96    1.25   1
   5  15   2   47.49    1.03  -2
  -5  15   3   47.49    1.03   1
   4  15   2    0.52    0.48  -2
  -4  15   3    0.52    0.48   1
   3  15   2   42.57    1.09  -2
  -3  15   3   42.57    1.09   1
   2  15   3   -0.89    1.58  -2
  -2  15   3   -0.89    1.58   1
   1  15   3   35.18    0.75  -2
  -1  15   3   35.18    0.75   1
   0  15   3    1.94    0.34  -2
   0  15   3    1.94    0.34   1
  -1  15   3   53.68    1.11  -2
   1  15   3   53.68    1.11   1
  -2  15   3    5.88    1.72  -2
   2  15   3    5.88    1.72   1
  -3  15   4   85.44    1.73  -2
   3  15   3   85.44    1.73   1
  -4  15   4    0.43    0.46  -2
   4  15   3    0.43    0.46   1
  -5  15   4   18.45    0.79  -2
   5  15   3   18.45    0.79   1
   6  15   3    0.51    1.17   1
  -7  15   5   42.59    1.65  -2
   7  15   3   42.59    1.65   1
  -8  15   5    0.03    0.70  -2
   8  15   3    0.03    0.70   1
  -9  15   5    6.75    1.00  -2
   9  15   3    6.75    1.00   1
 -10  15   5    2.60    1.48  -2
  10  15   3    2.60    1.48   1
 -11  15   6    1.66    2.80  -2
  11  15   3    1.66    2.80   1
  11  16   0    2.44    2.99  -2
 -11  16   3    2.44    2.99   1
  10  16   1    4.73    2.84  -2
 -10  16   3    4.73    2.84   1
   9  16   1    0.58    0.80  -2
  -9  16   3    0.58    0.80   1
   8  16   1   23.61    1.00  -2
  -8  16   3   23.61    1.00   1
   7  16   1    2.02    0.94  -2
  -7  16   3    2.02    0.94   1
  -6  16   3   16.70    1.22   1
   5  16   2    0.79    0.68  -2
  -5  16   3    0.79    0.68   1
   4  16   2  119.57    2.10  -2
  -4  16   3  119.57    2.10   1
   3  16   2    1.81    0.78  -2
  -3  16   3    1.81    0.78   1
   2  16   3  112.14    4.98  -2
  -2  16   3  112.14    4.98   1
   1  16   3    1.36    0.45  -2
  -1  16   3    1.36    0.45   1
   0  16   3  107.10    1.69  -2
   0  16   3  107.10    1.69   1
  -1  16   3    1.71    0.48  -2
   1  16   3    1.71    0.48   1
  -2  16   4   48.52    2.56  -2
   2  16   3   48.52    2.56   1
  -3  16   4    0.69    0.66  -2
   3  16   3    0.69    0.66   1
  -4  16   4    2.69    0.49  -2
   4  16   3    2.69    0.49   1
  -5  16   4    0.12    0.63  -2
   5  16   3    0.12    0.63   1
   6  16   3   79.98    2.71   1
  -7  16   5   -0.77    1.04  -2
   7  16   3   -0.77    1.04   1
  -8  16   5   38.70    1.40  -2
   8  16   3   38.70    1.40   1
  -9  16   5    1.54    0.95  -2
   9  16   3    1.54    0.95   1
 -10  16   5   -0.09    1.48  -2
  10  16   3   -0.09    1.48   1
 -11  16   6   -0.93    2.76  -2
  11  16   3   -0.93    2.76   1
  11  17   0   20.12    3.45  -2
 -11  17   3   20.12    3.45   1
  10  17   1    3.92    2.98  -2
 -10  17   3    3.92    2.98   1
   9  17   1   31.95    1.24  -2
  -9  17   3   31.95    1.24   1
   8  17   1    0.27    0.70  -2
  -8  17   3    0.27    0.70   1
   7  17   1  170.53    3.27  -2
  -7  17   3  170.53    3.27   1
   6  17   2   -1.56    2.10  -2
  -6  17   3   -1.56    2.10   1
   5  17   2   51.28    1.35  -2
  -5  17   3   51.28    1.35   1
   4  17   2    0.39    0.56  -2
  -4  17   3    0.39    0.56   1
   3  17   2   41.43    1.34  -2
  -3  17   3   41.43    1.34   1
   2  17   3    2.50    1.79  -2
  -2  17   3    2.50    1.79   1
   1  17   3   51.58    1.13  -2
  -1  17   3   51.58    1.13   1
   0  17   3    1.38    0.36  -2
   0  17   3    1.38    0.36   1
  -1  17   3  173.14    2.62  -2
   1  17   3  173.14    2.62   1
   2  17   3   -0.25    0.80   1
  -3  17   4   10.44    0.75  -2
   3  17   3   10.44    0.75   1
  -4  17   4   -0.35    0.48  -2
   4  17   3   -0.35    0.48   1
  -5  17   4    5.14    0.68  -2
   5  17   3    5.14    0.68   1
   6  17   3   -1.00    1.21   1
  -7  17   5    4.31    0.97  -2
   7  17   3    4.31    0.97   1
  -8  17   5   -0.23    0.82  -2
   8  17   3   -0.23    0.82   1
  -9  17   5    7.52    1.04  -2
   9  17   3    7.52    1.04   1
 -10  17   5    2.88    1.59  -2
  10  17   3    2.88    1.59   1
 -11  17   6   13.85    3.02  -2
  11  17   3   13.85    3.02   1
  11  18   0    3.09    2.94  -2
 -11  18   3    3.09    2.94   1
  10  18   1   17.20    3.11  -2
 -10  18   3   17.20    3.11   1
   9  18   1   -0.47    0.81  -2
  -9  18   3   -0.47    0.81   1
   8  18   1   -0.38    0.72  -2
  -8  18   3   -0.38    0.72   1
   7  18   1    0.38    0.87  -2
  -7  18   3    0.38    0.87   1
  -6  18   3   23.72    1.94   1
   5  18   2   -0.03    0.75  -2
  -5  18   3   -0.03    0.75   1
   4  18   2    7.63    0.82  -2
  -4  18   3    7.63    0.82   1
   3  18   2    0.55    0.69  -2
  -3  18   3    0.55    0.69   1
   2  18   3   52.99    3.20  -2
  -2  18   3   52.99    3.20   1
   1  18   3    0.63    0.62  -2
  -1  18   3    0.63    0.62   1
   0  18   3  144.20    2.41  -2
   0  18   3  144.20    2.41   1
  -1  18   3    2.21    0.62  -2
   1  18   3    2.21    0.62   1
  -2  18   4  138.93    6.03  -2
   2  18   3  138.93    6.03   1
  -3  18   4    0.24    0.64  -2
   3  18   3    0.24    0.64   1
  -4  18   4    2.31    0.51  -2
   4  18   3    2.31    0.51   1
  -5  18   4    0.26    0.65  -2
   5  18   3    0.26    0.65   1
   6  18   3    5.08    1.40   1
  -7  18   5    0.18    0.95  -2
   7  18   3    0.18    0.95   1
  -8  18   5    1.03    0.87  -2
   8  18   3    1.03    0.87   1
  -9  18   5    1.78    1.00  -2
   9  18   3    1.78    1.00   1
 -10  18   5    5.48    1.71  -2
  10  18   3    5.48    1.71   1
   9  19   1   10.89    1.07  -2
  -9  19   3   10.89    1.07   1
   8  19   1    0.60    0.94  -2
  -8  19   3    0.60    0.94   1
   7  19   1    5.49    0.99  -2
  -7  19   3    5.49    0.99   1
   6  19   2   -1.28    1.86  -2
  -6  19   3   -1.28    1.86   1
   5  19   2   24.03    1.12  -2
  -5  19   3   24.03    1.12   1
   4  19   2    0.10    0.81  -2
  -4  19   3    0.10    0.81   1
   3  19   2   23.97    0.97  -2
  -3  19   3   23.97    0.97   1
   2  19   3   -0.29    1.87  -2
  -2  19   3   -0.29    1.87   1
   1  19   3   25.57    0.88  -2
  -1  19   3   25.57    0.88   1
   0  19   3    1.91    0.53  -2
   0  19   3    1.91    0.53   1
  -1  19   3   77.59    1.56  -2
   1  19   3   77.59    1.56   1
  -2  19   4    6.88    2.21  -2
   2  19   3    6.88    2.21   1
  -3  19   4    6.72    0.80  -2
   3  19   3    6.72    0.80   1
  -4  19   4    0.82    0.57  -2
   4  19   3    0.82    0.57   1
  -5  19   4    4.91    0.71  -2
   5  19   3    4.91    0.71   1
  -6  19   4   -0.47    2.08  -2
   6  19   3   -0.47    2.08   1
  -7  19   5    4.62    1.02  -2
   7  19   3    4.62    1.02   1
  -8  19   5    0.26    0.88  -2
   8  19   3    0.26    0.88   1
  -9  19   5    4.66    1.17  -2
   9  19   3    4.66    1.17   1
 -10  19   5    5.19    2.17  -2
  10  19   3    5.19    2.17   1
   9  20   1    0.39    1.06  -2
  -9  20   3    0.39    1.06   1
   8  20   1    8.74    0.95  -2
  -8  20   3    8.74    0.95   1
   7  20   1   -0.27    0.96  -2
  -7  20   3   -0.27    0.96   1
   6  20   2   60.76    3.51  -2
  -6  20   3   60.76    3.51   1
   5  20   2    0.52    0.81  -2
  -5  20   3    0.52    0.81   1
   4  20   2   18.88    0.97  -2
  -4  20   3   18.88    0.97   1
   3  20   2   -0.25    0.87  -2
  -3  20   3   -0.25    0.87   1
   2  20   3    4.43    2.06  -2
  -2  20   3    4.43    2.06   1
   1  20   3    1.84    0.67  -2
  -1  20   3    1.84    0.67   1
   0  20   3    8.00    0.60  -2
   0  20   3    8.00    0.60   1
  -1  20   3    0.76    0.74  -2
   1  20   3    0.76    0.74   1
  -2  20   4   54.56    3.40  -2
   2  20   3   54.56    3.40   1
  -3  20   4    0.07    0.82  -2
   3  20   3    0.07    0.82   1
  -4  20   4   18.86    0.84  -2
   4  20   3   18.86    0.84   1
  -5  20   4   -0.42    0.74  -2
   5  20   3   -0.42    0.74   1
  -6  20   4   91.31    4.44  -2
   6  20   3   91.31    4.44   1
  -7  20   5    1.73    0.96  -2
   7  20   3    1.73    0.96   1
  -8  20   5    8.74    1.01  -2
   8  20   3    8.74    1.01   1
  -9  20   5    1.34    1.15  -2
   9  20   3    1.34    1.15   1
 -10  20   5   22.18    2.05  -2
  10  20   3   22.18    2.05   1
   9  21   1    3.16    1.12  -2
  -9  21   3    3.16    1.12   1
   8  21   1   -0.60    0.85  -2
  -8  21   3   -0.60    0.85   1
   7  21   1   39.24    1.53  -2
  -7  21   3   39.24    1.53   1
   6  21   2    1.00    1.90  -2
  -6  21   3    1.00    1.90   1
   5  21   2    7.33    0.92  -2
  -5  21   3    7.33    0.92   1
   4  21   2    0.23    0.78  -2
  -4  21   3    0.23    0.78   1
   3  21   2   36.46    1.37  -2
  -3  21   3   36.46    1.37   1
   2  21   3    0.44    2.05  -2
  -2  21   3    0.44    2.05   1
   1  21   3   26.29    0.94  -2
  -1  21   3   26.29    0.94   1
   0  21   3    0.98    0.57  -2
   0  21   3    0.98    0.57   1
  -1  21   3   19.57    0.87  -2
   1  21   3   19.57    0.87   1
  -2  21   4    0.86    2.14  -2
   2  21   3    0.86    2.14   1
  -3  21   4    8.63    0.85  -2
   3  21   3    8.63    0.85   1
  -4  21   4    1.09    0.68  -2
   4  21   3    1.09    0.68   1
  -5  21   4   19.74    0.99  -2
   5  21   3   19.74    0.99   1
  -6  21   4    2.85    1.82  -2
   6  21   3    2.85    1.82   1
  -7  21   5   26.87    1.33  -2
   7  21   3   26.87    1.33   1
  -8  21   5    0.03    1.23  -2
   8  21   3    0.03    1.23   1
  -9  21   5    0.68    2.47  -2
   9  21   3    0.68    2.47   1
   9  22   1   -0.27    1.25  -2
  -9  22   3   -0.27    1.25   1
   8  22   1    5.22    0.94  -2
  -8  22   3    5.22    0.94   1
   7  22   1    1.19    1.05  -2
  -7  22   3    1.19    1.05   1
   6  22   2    2.82    1.98  -2
  -6  22   3    2.82    1.98   1
   5  22   2   -1.00    0.90  -2
  -5  22   3   -1.00    0.90   1
   4  22   2    3.16    0.74  -2
  -4  22   3    3.16    0.74   1
   3  22   2   -0.09    0.91  -2
  -3  22   3   -0.09    0.91   1
  -2  22   3  142.62    4.09   1
   1  22   3    0.58    0.69  -2
  -1  22   3    0.58    0.69   1
   0  22   3   30.99    0.91  -2
   0  22   3   30.99    0.91   1
  -1  22   3    2.81    0.72  -2
   1  22   3    2.81    0.72   1
  -2  22   4   32.35    2.84  -2
   2  22   3   32.35    2.84   1
  -3  22   4    0.75    0.79  -2
   3  22   3    0.75    0.79   1
  -4  22   4   35.59    1.13  -2
   4  22   3   35.59    1.13   1
  -5  22   4    0.11    0.78  -2
   5  22   3    0.11    0.78   1
  -6  22   4   11.10    2.13  -2
   6  22   3   11.10    2.13   1
  -7  22   5   -1.63    1.43  -2
   7  22   3   -1.63    1.43   1
  -8  22   5    2.28    1.31  -2
   8  22   3    2.28    1.31   1
  -9  22   5    3.96    1.89  -2
   9  22   3    3.96    1.89   1
   9  23   1    5.76    1.38  -2
  -9  23   3    5.76    1.38   1
   8  23   1    1.65    0.96  -2
  -8  23   3    1.65    0.96   1
   7  23   1   27.13    1.43  -2
  -7  23   3   27.13    1.43   1
   6  23   2    1.21    2.09  -2
  -6  23   3    1.21    2.09   1
   5  23   2    0.20    0.87  -2
  -5  23   3    0.20    0.87   1
   4  23   2    0.46    0.72  -2
  -4  23   3    0.46    0.72   1
   3  23   2    5.03    0.99  -2
  -3  23   3    5.03    0.99   1
  -2  23   3    0.99    1.10   1
   1  23   3    2.65    0.80  -2
  -1  23   3    2.65    0.80   1
   0  23   3    1.29    0.63  -2
   0  23   3    1.29    0.63   1
  -1  23   3    7.16    0.76  -2
   1  23   3    7.16    0.76   1
   2  23   3    0.27    1.13   1
  -3  23   4    3.18    0.82  -2
   3  23   3    3.18    0.82   1
  -4  23   4    0.93    0.71  -2
   4  23   3    0.93    0.71   1
  -5  23   4   20.84    1.04  -2
   5  23   3   20.84    1.04   1
  -6  23   4    2.40    1.90  -2
   6  23   3    2.40    1.90   1
  -7  23   5   10.97    1.19  -2
   7  23   3   10.97    1.19   1
  -8  23   5   -0.57    1.27  -2
   8  23   3   -0.57    1.27   1
   8  24   1    1.25    1.11  -2
  -8  24   3    1.25    1.11   1
   7  24   1    0.89    1.33  -2
  -7  24   3    0.89    1.33   1
   5  24   2   -0.30    0.89  -2
  -5  24   3   -0.30    0.89   1
   4  24   2   10.50    0.90  -2
  -4  24   3   10.50    0.90   1
   3  24   2    0.61    0.96  -2
  -3  24   3    0.61    0.96   1
  -2  24   3   11.88    1.21   1
   1  24   3    0.80    0.81  -2
  -1  24   3    0.80    0.81   1
   0  24   3    1.52    0.59  -2
   0  24   3    1.52    0.59   1
  -1  24   3    1.68    0.77  -2
   1  24   3    1.68    0.77   1
   2  24   3    5.72    2.02   1
  -3  24   4    1.39    0.95  -2
   3  24   3    1.39    0.95   1
  -4  24   4    2.39    0.75  -2
   4  24   3    2.39    0.75   1
  -5  24   4   -0.56    0.83  -2
   5  24   3   -0.56    0.83   1
  -6  24   4   10.55    2.23  -2
   6  24   3   10.55    2.23   1
  -7  24   5    0.90    1.10  -2
   7  24   3    0.90    1.10   1
  -8  24   5    3.77    1.45  -2
   8  24   3    3.77    1.45   1
   8  25   1    2.61    2.14  -2
  -8  25   3    2.61    2.14   1
   7  25   1    8.55    1.27  -2
  -7  25   3    8.55    1.27   1
   5  25   2    1.01    0.93  -2
  -5  25   3    1.01    0.93   1
   4  25   2    1.26    0.79  -2
  -4  25   3    1.26    0.79   1
   3  25   2    3.97    1.01  -2
  -3  25   3    3.97    1.01   1
   1  25   3   67.48    1.70  -2
  -1  25   3   67.48    1.70   1
   0  25   3   -0.44    0.65  -2
   0  25   3   -0.44    0.65   1
  -1  25   3   20.10    0.93  -2
   1  25   3   20.10    0.93   1
   2  25   3   -1.75    1.74   1
  -3  25   4    3.86    1.00  -2
   3  25   3    3.86    1.00   1
  -4  25   4    0.35    0.76  -2
   4  25   3    0.35    0.76   1
  -5  25   4    1.28    1.08  -2
   5  25   3    1.28    1.08   1
  -7  25   5    8.45    1.24  -2
   7  25   3    8.45    1.24   1
   7  26   1   -0.22    1.76  -2
  -7  26   3   -0.22    1.76   1
   5  26   2    1.26    1.07  -2
  -5  26   3    1.26    1.07   1
   4  26   2    2.82    0.92  -2
  -4  26   3    2.82    0.92   1
   3  26   2   -0.38    1.00  -2
  -3  26   3   -0.38    1.00   1
   1  26   3    2.76    0.86  -2
  -1  26   3    2.76    0.86   1
   0  26   3   32.24    1.11  -2
   0  26   3   32.24    1.11   1
  -1  26   3    0.71    0.81  -2
   1  26   3    0.71    0.81   1
   2  26   3   -1.35    1.70   1
  -3  26   4    1.12    1.00  -2
   3  26   3    1.12    1.00   1
  -4  26   4    6.91    0.87  -2
   4  26   3    6.91    0.87   1
  -5  26   4    0.15    1.06  -2
   5  26   3    0.15    1.06   1
  -6  26   4    4.96    2.21  -2
   6  26   3    4.96    2.21   1
  -7  26   5    0.10    1.40  -2
   7  26   3    0.10    1.40   1
   5  27   2   42.37    1.88  -2
  -5  27   3   42.37    1.88   1
   4  27   2   -0.07    0.92  -2
  -4  27   3   -0.07    0.92   1
   3  27   2    7.69    1.14  -2
  -3  27   3    7.69    1.14   1
   1  27   3   19.49    1.08  -2
  -1  27   3   19.49    1.08   1
   0  27   3    0.74    0.71  -2
   0  27   3    0.74    0.71   1
  -1  27   3   12.16    0.97  -2
   1  27   3   12.16    0.97   1
   2  27   3   -1.93    1.66   1
  -3  27   4    8.87    1.28  -2
   3  27   3    8.87    1.28   1
  -4  27   4   -0.29    0.85  -2
   4  27   3   -0.29    0.85   1
  -5  27   4    3.62    1.08  -2
   5  27   3    3.62    1.08   1
  -7  27   5    5.49    2.70  -2
   7  27   3    5.49    2.70   1
   5  28   2    0.63    1.20  -2
  -5  28   3    0.63    1.20   1
   4  28   2   -0.21    0.99  -2
  -4  28   3   -0.21    0.99   1
   3  28   2    2.75    1.09  -2
  -3  28   3    2.75    1.09   1
   1  28   3    0.12    0.98  -2
  -1  28   3    0.12    0.98   1
   0  28   3    2.94    0.75  -2
   0  28   3    2.94    0.75   1
  -1  28   3    0.96    0.89  -2
   1  28   3    0.96    0.89   1
   2  28   3   22.39    2.14   1
  -3  28   4    2.68    1.49  -2
   3  28   3    2.68    1.49   1
  -4  28   4    2.22    1.00  -2
   4  28   3    2.22    1.00   1
  -5  28   4    1.25    1.34  -2
   5  28   3    1.25    1.34   1
   4  29   2    1.59    1.08  -2
  -4  29   3    1.59    1.08   1
   3  29   2   12.19    1.30  -2
  -3  29   3   12.19    1.30   1
   1  29   3    2.05    1.22  -2
  -1  29   3    2.05    1.22   1
   0  29   3   -0.42    0.75  -2
   0  29   3   -0.42    0.75   1
  -1  29   3    1.86    0.92  -2
   1  29   3    1.86    0.92   1
  -2  29   3    3.11    2.13  -2
   2  29   3    3.11    2.13   1
  -3  29   4   11.91    1.68  -2
   3  29   3   11.91    1.68   1
  -4  29   4   -0.25    0.93  -2
   4  29   3   -0.25    0.93   1
  -5  29   4    3.03    1.64  -2
   5  29   3    3.03    1.64   1
   4  30   2    5.66    2.29  -2
  -4  30   3    5.66    2.29   1
   3  30   2    0.98    2.21  -2
  -3  30   3    0.98    2.21   1
   1  30   3    1.05    1.29  -2
  -1  30   3    1.05    1.29   1
   0  30   3    3.04    0.80  -2
   0  30   3    3.04    0.80   1
  -1  30   3   -0.45    1.08  -2
   1  30   3   -0.45    1.08   1
  -2  30   3   27.53    2.90  -2
   2  30   3   27.53    2.90   1
  -4  30   4    9.50    2.17  -2
   4  30   3    9.50    2.17   1
   3  31   2    1.98    2.40  -2
  -3  31   3    1.98    2.40   1
   1  31   3    6.57    2.30  -2
  -1  31   3    6.57    2.30   1
   0  31   3    1.36    1.03  -2
   0  31   3    1.36    1.03   1
  -1  31   3    2.63    1.53  -2
   1  31   3    2.63    1.53   1
  12   0   1    1.22    1.54  -2
 -12   0   4    1.22    1.54   1
 -10   0   4   83.61    4.37   1
   9   0   2   -0.40    0.98  -2
  -9   0   4   -0.40    0.98   1
   8   0   2  131.46    3.29  -2
  -8   0   4  131.46    3.29   1
  -7   0   4    1.57    1.88   1
   6   0   3   -0.35    1.34  -2
  -6   0   4   -0.35    1.34   1
  -5   0   4    0.86    0.56   1
   4   0   3 1616.90   29.10  -2
  -4   0   4 1616.90   29.10   1
  -3   0   4    0.04    0.44   1
  -2   0   4    9.65    0.40   1
   1   0   4   -0.44    0.56  -2
  -1   0   4   -0.44    0.56   1
   0   0   4   76.00    1.65  -2
   0   0   4   76.00    1.65   1
  -1   0   4   -0.12    0.50  -2
   1   0   4   -0.12    0.50   1
   2   0   4 1357.01   28.22   1
  -3   0   5   -0.10    0.58  -2
   3   0   4   -0.10    0.58   1
  -4   0   5    2.67    0.34  -2
   4   0   4    2.67    0.34   1
  -5   0   5   -0.14    1.06  -2
   5   0   4   -0.14    1.06   1
  -6   0   5   23.56    1.51  -2
   6   0   4   23.56    1.51   1
  -7   0   6   -0.47    0.84  -2
   7   0   4   -0.47    0.84   1
  -8   0   6   60.79    1.80  -2
   8   0   4   60.79    1.80   1
  -9   0   6    1.03    1.37  -2
   9   0   4    1.03    1.37   1
  10   0   4  103.91    5.17   1
  11   0   4    1.41    2.97   1
 -12   0   7    7.45    1.77  -2
  12   0   4    7.45    1.77   1
  12   1   1   -0.52    1.18  -2
 -12   1   4   -0.52    1.18   1
  11   1   1    6.25    1.85  -2
 -11   1   4    6.25    1.85   1
 -10   1   4    1.10    1.96   1
   9   1   2   47.14    1.22  -2
  -9   1   4   47.14    1.22   1
   8   1   2    1.30    0.67  -2
  -8   1   4    1.30    0.67   1
   7   1   2   28.47    0.83  -2
  -7   1   4   28.47    0.83   1
   6   1   3   -1.27    0.95  -2
  -6   1   4   -1.27    0.95   1
   5   1   3 1210.67   22.16  -2
  -5   1   4 1210.67   22.16   1
   4   1   3    0.58    0.27  -2
  -4   1   4    0.58    0.27   1
   3   1   3  690.94   17.66  -2
  -3   1   4  690.94   17.66   1
  -2   1   4   -0.12    0.26   1
   1   1   4   92.27    2.49  -2
  -1   1   4   92.27    2.49   1
   0   1   4    0.49    0.23  -2
   0   1   4    0.49    0.23   1
  -1   1   4  202.66    4.32  -2
   1   1   4  202.66    4.32   1
   2   1   4    0.23    0.33   1
  -3   1   5  115.45    2.62  -2
   3   1   4  115.45    2.62   1
  -4   1   5   -0.07    0.23  -2
   4   1   4   -0.07    0.23   1
  -5   1   5   37.28    0.75  -2
   5   1   4   37.28    0.75   1
  -6   1   5   -0.73    1.41  -2
   6   1   4   -0.73    1.41   1
  -7   1   6    9.50    0.59  -2
   7   1   4    9.50    0.59   1
  -8   1   6    0.71    0.62  -2
   8   1   4    0.71    0.62   1
  -9   1   6   25.85    1.27  -2
   9   1   4   25.85    1.27   1
  10   1   4    0.37    1.95   1
  11   1   4   47.23    2.36   1
 -12   1   7    2.21    1.36  -2
  12   1   4    2.21    1.36   1
  13   2   1    6.91    2.42  -2
 -13   2   4    6.91    2.42   1
  12   2   1   10.00    1.43  -2
 -12   2   4   10.00    1.43   1
  11   2   1   -1.06    2.49  -2
 -11   2   4   -1.06    2.49   1
 -10   2   4    2.52    2.01   1
   9   2   2    0.12    0.87  -2
  -9   2   4    0.12    0.87   1
   8   2   2  119.08    2.15  -2
  -8   2   4  119.08    2.15   1
   7   2   2   -0.77    0.58  -2
  -7   2   4   -0.77    0.58   1
   6   2   3   39.89    2.27  -2
  -6   2   4   39.89    2.27   1
   5   2   3    0.84    0.68  -2
  -5   2   4    0.84    0.68   1
   4   2   3   65.83    1.06  -2
  -4   2   4   65.83    1.06   1
   3   2   3    0.46    0.56  -2
  -3   2   4    0.46    0.56   1
   2   2   4 1772.52   63.51  -2
  -2   2   4 1772.52   63.51   1
   1   2   4    0.73    0.65  -2
  -1   2   4    0.73    0.65   1
   0   2   4   89.15    1.37  -2
   0   2   4   89.15    1.37   1
  -1   2   4   -0.80    0.54  -2
   1   2   4   -0.80    0.54   1
   2   2   4    4.73    0.39   1
  -3   2   5   -0.34    0.33  -2
   3   2   4   -0.34    0.33   1
  -4   2   5  202.91    2.87  -2
   4   2   4  202.91    2.87   1
  -5   2   5   -0.41    0.42  -2
   5   2   4   -0.41    0.42   1
  -6   2   5   19.81    0.87  -2
   6   2   4   19.81    0.87   1
  -7   2   6    0.33    0.64  -2
   7   2   4    0.33    0.64   1
  -8   2   6    2.26    0.65  -2
   8   2   4    2.26    0.65   1
  -9   2   6    0.28    0.94  -2
   9   2   4    0.28    0.94   1
  10   2   4   13.95    1.43   1
  11   2   4   -1.60    2.08   1
 -12   2   7    0.99    1.36  -2
  12   2   4    0.99    1.36   1
  13   3   1   12.07    2.61  -2
 -13   3   4   12.07    2.61   1
  12   3   1    0.81    1.28  -2
 -12   3   4    0.81    1.28   1
  11   3   1    2.32    1.79  -2
 -11   3   4    2.32    1.79   1
 -10   3   4   -3.11    1.77   1
   9   3   2   12.95    0.80  -2
  -9   3   4   12.95    0.80   1
   8   3   2    1.29    0.88  -2
  -8   3   4    1.29    0.88   1
   7   3   2    7.45    0.69  -2
  -7   3   4    7.45    0.69   1
   6   3   3   -1.24    0.90  -2
  -6   3   4   -1.24    0.90   1
   5   3   3  588.71   10.90  -2
  -5   3   4  588.71   10.90   1
   4   3   3   -0.13    0.33  -2
  -4   3   4   -0.13    0.33   1
   3   3   3  249.34    6.55  -2
  -3   3   4  249.34    6.55   1
  -2   3   4    0.15    0.34   1
   1   3   4 1014.37   20.70  -2
  -1   3   4 1014.37   20.70   1
   0   3   4    0.02    0.60  -2
   0   3   4    0.02    0.60   1
  -1   3   4 1166.01   24.27  -2
   1   3   4 1166.01   24.27   1
   2   3   4   -0.24    0.29   1
  -3   3   5  281.95    5.20  -2
   3   3   4  281.95    5.20   1
  -4   3   5   -0.01    0.26  -2
   4   3   4   -0.01    0.26   1
  -5   3   5    0.00    0.38  -2
   5   3   4    0.00    0.38   1
  -6   3   5    0.36    0.77  -2
   6   3   4    0.36    0.77   1
  -7   3   6   17.40    0.76  -2
   7   3   4   17.40    0.76   1
  -8   3   6    0.23    0.84  -2
   8   3   4    0.23    0.84   1
  -9   3   6   14.33    1.10  -2
   9   3   4   14.33    1.10   1
  10   3   4    1.00    2.03   1
  11   3   4    1.94    2.12   1
 -12   3   7    0.99    1.20  -2
  12   3   4    0.99    1.20   1
  13   4   1    0.14    2.48  -2
 -13   4   4    0.14    2.48   1
  12   4   1   32.24    1.81  -2
 -12   4   4   32.24    1.81   1
  11   4   1    5.47    1.36  -2
 -11   4   4    5.47    1.36   1
 -10   4   4   49.10    2.23   1
   9   4   2    0.44    0.69  -2
  -9   4   4    0.44    0.69   1
   8   4   2   98.69    1.86  -2
  -8   4   4   98.69    1.86   1
   7   4   2    0.20    0.79  -2
  -7   4   4    0.20    0.79   1
   6   4   3   28.95    1.41  -2
  -6   4   4   28.95    1.41   1
   5   4   3    2.89    1.01  -2
  -5   4   4    2.89    1.01   1
   4   4   3  155.16    2.27  -2
  -4   4   4  155.16    2.27   1
   3   4   3   -0.92    0.87  -2
  -3   4   4   -0.92    0.87   1
   2   4   4  276.39   10.19  -2
  -2   4   4  276.39   10.19   1
   1   4   4    0.29    0.78  -2
  -1   4   4    0.29    0.78   1
   0   4   4 9999.99  126.87  -2
   0   4   4 9999.99  126.87   1
  -1   4   4    0.82    0.71  -2
   1   4   4    0.82    0.71   1
  -2   4   4  284.35    9.95  -2
   2   4   4  284.35    9.95   1
  -3   4   5   -0.02    0.37  -2
   3   4   4   -0.02    0.37   1
  -4   4   5   89.35    1.28  -2
   4   4   4   89.35    1.28   1
  -5   4   5    0.96    0.59  -2
   5   4   4    0.96    0.59   1
  -6   4   5   37.61    2.38  -2
   6   4   4   37.61    2.38   1
  -7   4   6    0.50    0.66  -2
   7   4   4    0.50    0.66   1
  -8   4   6   56.64    1.43  -2
   8   4   4   56.64    1.43   1
  -9   4   6    0.34    0.91  -2
   9   4   4    0.34    0.91   1
  10   4   4    1.78    2.03   1
 -11   4   7   -2.19    2.47  -2
  11   4   4   -2.19    2.47   1
 -12   4   7   49.23    1.90  -2
  12   4   4   49.23    1.90   1
  13   5   1    9.61    2.68  -2
 -13   5   4    9.61    2.68   1
  12   5   1    0.30    1.59  -2
 -12   5   4    0.30    1.59   1
  11   5   1   59.50    2.95  -2
 -11   5   4   59.50    2.95   1
 -10   5   4   -1.11    1.89   1
   9   5   2  101.98    1.99  -2
  -9   5   4  101.98    1.99   1
   8   5   2    0.94    0.60  -2
  -8   5   4    0.94    0.60   1
   7   5   2   25.23    0.87  -2
  -7   5   4   25.23    0.87   1
  -6   5   4   -0.27    0.64   1
   5   5   3  276.74    4.65  -2
  -5   5   4  276.74    4.65   1
   4   5   3    0.29    0.30  -2
  -4   5   4    0.29    0.30   1
   3   5   3   81.22    1.98  -2
  -3   5   4   81.22    1.98   1
   2   5   4    0.85    0.91  -2
  -2   5   4    0.85    0.91   1
   1   5   4  623.57   22.53  -2
  -1   5   4  623.57   22.53   1
   0   5   4   -0.12    0.35  -2
   0   5   4   -0.12    0.35   1
  -1   5   4 1196.49   24.92  -2
   1   5   4 1196.49   24.92   1
   2   5   4   -0.30    0.32   1
  -3   5   5    8.00    0.49  -2
   3   5   4    8.00    0.49   1
  -4   5   5    0.47    0.28  -2
   4   5   4    0.47    0.28   1
  -5   5   5   91.97    1.54  -2
   5   5   4   91.97    1.54   1
  -6   5   5    0.09    1.07  -2
   6   5   4    0.09    1.07   1
  -7   5   6   55.61    2.11  -2
   7   5   4   55.61    2.11   1
  -8   5   6    0.81    0.87  -2
   8   5   4    0.81    0.87   1
  -9   5   6   21.56    0.99  -2
   9   5   4   21.56    0.99   1
  10   5   4    0.49    1.91   1
 -11   5   7   24.40    3.06  -2
  11   5   4   24.40    3.06   1
 -12   5   7    1.19    1.24  -2
  12   5   4    1.19    1.24   1
  12   6   1    1.57    1.31  -2
 -12   6   4    1.57    1.31   1
  11   6   1   -3.18    1.83  -2
 -11   6   4   -3.18    1.83   1
 -10   6   4    1.10    2.84   1
   9   6   2    3.37    0.73  -2
  -9   6   4    3.37    0.73   1
   8   6   2   33.69    0.87  -2
  -8   6   4   33.69    0.87   1
   7   6   2    1.02    0.75  -2
  -7   6   4    1.02    0.75   1
   6   6   3   32.51    2.01  -2
  -6   6   4   32.51    2.01   1
   5   6   3    1.92    0.49  -2
  -5   6   4    1.92    0.49   1
   4   6   3  371.57    5.23  -2
  -4   6   4  371.57    5.23   1
   3   6   3    0.69    0.59  -2
  -3   6   4    0.69    0.59   1
   2   6   4  497.72   18.13  -2
  -2   6   4  497.72   18.13   1
   1   6   4    1.02    0.85  -2
  -1   6   4    1.02    0.85   1
   0   6   4  957.08   12.20  -2
   0   6   4  957.08   12.20   1
  -1   6   4   -0.61    0.80  -2
   1   6   4   -0.61    0.80   1
   2   6   4 1004.39   13.64   1
  -3   6   5    0.19    0.40  -2
   3   6   4    0.19    0.40   1
  -4   6   5  762.06    9.78  -2
   4   6   4  762.06    9.78   1
  -5   6   5   -0.44    0.49  -2
   5   6   4   -0.44    0.49   1
  -6   6   5   32.27    2.35  -2
   6   6   4   32.27    2.35   1
  -7   6   6    1.40    1.21  -2
   7   6   4    1.40    1.21   1
  -8   6   6   34.32    1.11  -2
   8   6   4   34.32    1.11   1
  -9   6   6    0.87    0.74  -2
   9   6   4    0.87    0.74   1
  10   6   4    2.02    2.06   1
  11   6   4   -0.98    3.03   1
 -12   6   7   23.17    1.51  -2
  12   6   4   23.17    1.51   1
  12   7   1   -1.34    1.55  -2
 -12   7   4   -1.34    1.55   1
  11   7   1   22.40    2.23  -2
 -11   7   4   22.40    2.23   1
 -10   7   4    0.15    2.88   1
   9   7   2   64.88    1.48  -2
  -9   7   4   64.88    1.48   1
   8   7   2    0.92    0.59  -2
  -8   7   4    0.92    0.59   1
   7   7   2  213.43    3.75  -2
  -7   7   4  213.43    3.75   1
   6   7   3    3.29    1.67  -2
  -6   7   4    3.29    1.67   1
   5   7   3  149.69    2.44  -2
  -5   7   4  149.69    2.44   1
   4   7   3   -0.35    0.31  -2
  -4   7   4   -0.35    0.31   1
   3   7   3   33.55    1.09  -2
  -3   7   4   33.55    1.09   1
  -2   7   4   -0.21    0.29   1
   1   7   4  186.21    4.08  -2
  -1   7   4  186.21    4.08   1
   0   7   4    0.55    0.26  -2
   0   7   4    0.55    0.26   1
  -1   7   4  210.71    4.57  -2
   1   7   4  210.71    4.57   1
   2   7   4   -0.01    0.39   1
  -3   7   5  421.10    6.91  -2
   3   7   4  421.10    6.91   1
  -4   7   5    1.10    0.31  -2
   4   7   4    1.10    0.31   1
  -5   7   5    1.54    0.41  -2
   5   7   4    1.54    0.41   1
  -6   7   5   -0.83    1.66  -2
   6   7   4   -0.83    1.66   1
  -7   7   6   65.68    1.89  -2
   7   7   4   65.68    1.89   1
  -8   7   6    0.96    0.86  -2
   8   7   4    0.96    0.86   1
  -9   7   6   10.27    0.86  -2
   9   7   4   10.27    0.86   1
  10   7   4    0.42    2.02   1
 -11   7   7   -1.31    2.55  -2
  11   7   4   -1.31    2.55   1
 -12   7   7    2.55    1.21  -2
  12   7   4    2.55    1.21   1
  12   8   1   10.41    1.46  -2
 -12   8   4   10.41    1.46   1
  11   8   1    0.43    2.54  -2
 -11   8   4    0.43    2.54   1
 -10   8   4    1.40    2.07   1
   9   8   2    0.80    0.74  -2
  -9   8   4    0.80    0.74   1
   8   8   2   16.52    0.68  -2
  -8   8   4   16.52    0.68   1
   7   8   2    1.75    0.74  -2
  -7   8   4    1.75    0.74   1
   6   8   3   74.60    2.48  -2
  -6   8   4   74.60    2.48   1
   5   8   3    0.44    0.48  -2
  -5   8   4    0.44    0.48   1
   4   8   3  312.30    4.44  -2
  -4   8   4  312.30    4.44   1
   3   8   3    1.74    0.64  -2
  -3   8   4    1.74    0.64   1
  -2   8   4   54.38    0.89   1
   1   8   4    1.01    0.38  -2
  -1   8   4    1.01    0.38   1
   0   8   4  190.11    2.52  -2
   0   8   4  190.11    2.52   1
  -1   8   4    1.70    0.46  -2
   1   8   4    1.70    0.46   1
  -2   8   4   15.52    1.41  -2
   2   8   4   15.52    1.41   1
  -3   8   5    0.34    0.52  -2
   3   8   4    0.34    0.52   1
  -4   8   5  652.89    8.42  -2
   4   8   4  652.89    8.42   1
  -5   8   5    0.33    0.44  -2
   5   8   4    0.33    0.44   1
  -6   8   5  136.86    6.00  -2
   6   8   4  136.86    6.00   1
  -7   8   6   -1.15    0.98  -2
   7   8   4   -1.15    0.98   1
  -8   8   6   60.38    1.51  -2
   8   8   4   60.38    1.51   1
  -9   8   6   -0.48    0.75  -2
   9   8   4   -0.48    0.75   1
 -10   8   6    2.35    2.23  -2
  10   8   4    2.35    2.23   1
 -11   8   7   -1.26    2.46  -2
  11   8   4   -1.26    2.46   1
 -12   8   7   42.72    2.07  -2
  12   8   4   42.72    2.07   1
  12   9   1   -0.63    2.30  -2
 -12   9   4   -0.63    2.30   1
  11   9   1    0.07    1.76  -2
 -11   9   4    0.07    1.76   1
 -10   9   4   -2.04    1.97   1
   9   9   2   83.91    1.92  -2
  -9   9   4   83.91    1.92   1
   8   9   2   -0.25    0.62  -2
  -8   9   4   -0.25    0.62   1
   7   9   2   11.88    0.73  -2
  -7   9   4   11.88    0.73   1
   6   9   3    2.58    1.81  -2
  -6   9   4    2.58    1.81   1
   5   9   3  119.94    2.05  -2
  -5   9   4  119.94    2.05   1
   4   9   3    1.17    0.36  -2
  -4   9   4    1.17    0.36   1
   3   9   3   38.73    0.92  -2
  -3   9   4   38.73    0.92   1
  -2   9   4   -0.03    0.34   1
   1   9   4  156.10    2.72  -2
  -1   9   4  156.10    2.72   1
   0   9   4    0.65    0.21  -2
   0   9   4    0.65    0.21   1
  -1   9   4  538.01    9.83  -2
   1   9   4  538.01    9.83   1
  -2   9   4    1.06    1.25  -2
   2   9   4    1.06    1.25   1
  -3   9   5  127.07    2.51  -2
   3   9   4  127.07    2.51   1
  -4   9   5    0.85    0.35  -2
   4   9   4    0.85    0.35   1
  -5   9   5   98.86    1.58  -2
   5   9   4   98.86    1.58   1
  -6   9   5   -0.37    1.75  -2
   6   9   4   -0.37    1.75   1
  -7   9   6   20.03    1.16  -2
   7   9   4   20.03    1.16   1
  -8   9   6    0.34    0.71  -2
   8   9   4    0.34    0.71   1
  -9   9   6   39.86    1.27  -2
   9   9   4   39.86    1.27   1
 -10   9   6    2.12    2.32  -2
  10   9   4    2.12    2.32   1
 -11   9   7    0.56    2.42  -2
  11   9   4    0.56    2.42   1
 -12   9   7    0.07    2.59  -2
  12   9   4    0.07    2.59   1
  12  10   1   10.34    1.54  -2
 -12  10   4   10.34    1.54   1
  11  10   1   -1.68    1.81  -2
 -11  10   4   -1.68    1.81   1
  10  10   2    2.47    2.62  -2
 -10  10   4    2.47    2.62   1
   9  10   2    0.24    0.87  -2
  -9  10   4    0.24    0.87   1
   8  10   2   25.91    0.88  -2
  -8  10   4   25.91    0.88   1
   7  10   2    0.35    0.73  -2
  -7  10   4    0.35    0.73   1
   6  10   3   63.81    3.53  -2
  -6  10   4   63.81    3.53   1
   5  10   3    2.41    0.57  -2
  -5  10   4    2.41    0.57   1
   4  10   3  169.69    2.32  -2
  -4  10   4  169.69    2.32   1
   3  10   3    0.39    0.56  -2
  -3  10   4    0.39    0.56   1
  -2  10   4   82.65    1.29   1
   1  10   4    1.04    0.50  -2
  -1  10   4    1.04    0.50   1
   0  10   4   53.41    0.90  -2
   0  10   4   53.41    0.90   1
  -1  10   4   -0.30    0.59  -2
   1  10   4   -0.30    0.59   1
  -2  10   4   50.48    2.58  -2
   2  10   4   50.48    2.58   1
  -3  10   5    0.15    0.58  -2
   3  10   4    0.15    0.58   1
  -4  10   5   17.56    0.49  -2
   4  10   4   17.56    0.49   1
  -5  10   5   -0.64    0.51  -2
   5  10   4   -0.64    0.51   1
   6  10   4   68.27    1.61   1
  -7  10   6   -1.00    1.01  -2
   7  10   4   -1.00    1.01   1
  -8  10   6   52.82    1.40  -2
   8  10   4   52.82    1.40   1
  -9  10   6    0.25    0.77  -2
   9  10   4    0.25    0.77   1
 -10  10   6    2.17    2.23  -2
  10  10   4    2.17    2.23   1
 -11  10   7   -2.74    2.47  -2
  11  10   4   -2.74    2.47   1
 -12  10   7   16.44    2.96  -2
  12  10   4   16.44    2.96   1
  12  11   1   -0.11    1.71  -2
 -12  11   4   -0.11    1.71   1
  11  11   1   -1.87    1.93  -2
 -11  11   4   -1.87    1.93   1
  10  11   2   -3.21    2.57  -2
 -10  11   4   -3.21    2.57   1
   9  11   2    0.74    0.89  -2
  -9  11   4    0.74    0.89   1
   8  11   2   -0.45    0.81  -2
  -8  11   4   -0.45    0.81   1
   7  11   2   74.22    1.89  -2
  -7  11   4   74.22    1.89   1
   6  11   3    0.98    1.91  -2
  -6  11   4    0.98    1.91   1
   5  11   3    9.60    0.60  -2
  -5  11   4    9.60    0.60   1
   4  11   3    0.83    0.30  -2
  -4  11   4    0.83    0.30   1
   3  11   3  306.31    5.17  -2
  -3  11   4  306.31    5.17   1
   2  11   4   -0.64    1.33  -2
  -2  11   4   -0.64    1.33   1
   1  11   4  310.35    5.25  -2
  -1  11   4  310.35    5.25   1
   0  11   4    0.68    0.32  -2
   0  11   4    0.68    0.32   1
  -1  11   4  107.40    1.97  -2
   1  11   4  107.40    1.97   1
  -2  11   4    2.27    1.32  -2
   2  11   4    2.27    1.32   1
  -3  11   5  308.06    5.73  -2
   3  11   4  308.06    5.73   1
  -4  11   5    0.05    0.34  -2
   4  11   4    0.05    0.34   1
  -5  11   5   41.60    0.83  -2
   5  11   4   41.60    0.83   1
   6  11   4   -1.62    0.86   1
  -7  11   6  103.79    2.72  -2
   7  11   4  103.79    2.72   1
  -8  11   6    0.83    0.80  -2
   8  11   4    0.83    0.80   1
  -9  11   6    4.54    0.91  -2
   9  11   4    4.54    0.91   1
 -10  11   6    2.66    1.47  -2
  10  11   4    2.66    1.47   1
 -11  11   7    1.05    2.63  -2
  11  11   4    1.05    2.63   1
 -12  11   7   -2.53    2.77  -2
  12  11   4   -2.53    2.77   1
  12  12   1    7.81    2.80  -2
 -12  12   4    7.81    2.80   1
  11  12   1    3.13    1.60  -2
 -11  12   4    3.13    1.60   1
  10  12   2   15.16    2.81  -2
 -10  12   4   15.16    2.81   1
   9  12   2   -1.27    0.78  -2
  -9  12   4   -1.27    0.78   1
   8  12   2   60.82    1.51  -2
  -8  12   4   60.82    1.51   1
   7  12   2    1.52    0.88  -2
  -7  12   4    1.52    0.88   1
   6  12   3  142.75    6.35  -2
  -6  12   4  142.75    6.35   1
   5  12   3    0.18    0.53  -2
  -5  12   4    0.18    0.53   1
   4  12   3   37.67    0.71  -2
  -4  12   4   37.67    0.71   1
   3  12   3    0.78    0.60  -2
  -3  12   4    0.78    0.60   1
   2  12   4  341.41   12.80  -2
  -2  12   4  341.41   12.80   1
   2  12   3  204.91    8.23  -2
  -2  12   4  204.91    8.23   1
  -1  12   4    0.02    0.52   1
   0  12   4  231.74    3.31  -2
   0  12   4  231.74    3.31   1
  -1  12   4    0.96    0.48  -2
   1  12   4    0.96    0.48   1
  -2  12   5  522.18   19.20  -2
   2  12   4  522.18   19.20   1
  -2  12   4  566.94   21.41  -2
   2  12   4  566.94   21.41   1
  -3  12   5    0.05    0.66  -2
   3  12   4    0.05    0.66   1
  -4  12   5   14.11    0.47  -2
   4  12   4   14.11    0.47   1
  -5  12   5    0.12    0.56  -2
   5  12   4    0.12    0.56   1
   6  12   4   31.51    1.18   1
  -7  12   6   -1.93    1.08  -2
   7  12   4   -1.93    1.08   1
  -8  12   6   29.79    1.21  -2
   8  12   4   29.79    1.21   1
  -9  12   6    0.18    0.98  -2
   9  12   4    0.18    0.98   1
 -10  12   6    7.82    1.53  -2
  10  12   4    7.82    1.53   1
 -11  12   7    0.66    2.52  -2
  11  12   4    0.66    2.52   1
 -12  12   7    9.10    3.05  -2
  12  12   4    9.10    3.05   1
  11  13   1    5.66    1.73  -2
 -11  13   4    5.66    1.73   1
  10  13   2    1.86    2.70  -2
 -10  13   4    1.86    2.70   1
   9  13   2   12.50    0.80  -2
  -9  13   4   12.50    0.80   1
   8  13   2    1.07    0.66  -2
  -8  13   4    1.07    0.66   1
   7  13   2   23.03    1.01  -2
  -7  13   4   23.03    1.01   1
   6  13   3   -1.80    1.99  -2
  -6  13   4   -1.80    1.99   1
   5  13   3   79.45    1.42  -2
  -5  13   4   79.45    1.42   1
   4  13   3   -0.01    0.40  -2
  -4  13   4   -0.01    0.40   1
   3  13   3   88.25    1.76  -2
  -3  13   4   88.25    1.76   1
   2  13   4   -0.75    1.42  -2
  -2  13   4   -0.75    1.42   1
   1  13   4   62.04    1.07  -2
  -1  13   4   62.04    1.07   1
   0  13   4    0.96    0.37  -2
   0  13   4    0.96    0.37   1
  -1  13   4  203.10    3.53  -2
   1  13   4  203.10    3.53   1
   2  13   4   -0.18    0.66   1
  -3  13   5  190.98    3.34  -2
   3  13   4  190.98    3.34   1
  -4  13   5   -0.14    0.41  -2
   4  13   4   -0.14    0.41   1
  -5  13   5   14.66    0.62  -2
   5  13   4   14.66    0.62   1
   6  13   4   -0.25    1.01   1
  -7  13   6   16.61    1.18  -2
   7  13   4   16.61    1.18   1
  -8  13   6    1.47    0.81  -2
   8  13   4    1.47    0.81   1
  -9  13   6    4.76    0.95  -2
   9  13   4    4.76    0.95   1
 -10  13   6    1.63    1.47  -2
  10  13   4    1.63    1.47   1
 -11  13   7   13.19    2.05  -2
  11  13   4   13.19    2.05   1
  12  13   4   -2.71    3.42   1
  11  14   1    2.25    1.71  -2
 -11  14   4    2.25    1.71   1
  10  14   2    4.58    2.75  -2
 -10  14   4    4.58    2.75   1
   9  14   2    1.76    0.80  -2
  -9  14   4    1.76    0.80   1
   8  14   2   98.14    1.92  -2
  -8  14   4   98.14    1.92   1
   7  14   2    1.43    0.79  -2
  -7  14   4    1.43    0.79   1
  -6  14   4   10.90    0.86   1
   5  14   3    0.67    0.59  -2
  -5  14   4    0.67    0.59   1
   4  14   3    2.88    0.43  -2
  -4  14   4    2.88    0.43   1
   3  14   3    0.64    0.57  -2
  -3  14   4    0.64    0.57   1
   2  14   4   17.57    1.93  -2
  -2  14   4   17.57    1.93   1
   1  14   4    0.09    0.43  -2
  -1  14   4    0.09    0.43   1
   0  14   4  435.25    6.07  -2
   0  14   4  435.25    6.07   1
  -1  14   4    0.27    0.49  -2
   1  14   4    0.27    0.49   1
   2  14   4   61.69    1.40   1
  -3  14   5    0.62    0.60  -2
   3  14   4    0.62    0.60   1
  -4  14   5   71.61    1.26  -2
   4  14   4   71.61    1.26   1
  -5  14   5   -0.75    0.56  -2
   5  14   4   -0.75    0.56   1
   6  14   4   24.36    1.09   1
  -7  14   6    0.76    1.28  -2
   7  14   4    0.76    1.28   1
  -8  14   6   21.29    1.12  -2
   8  14   4   21.29    1.12   1
  -9  14   6   -1.08    0.89  -2
   9  14   4   -1.08    0.89   1
 -10  14   6    7.00    1.55  -2
  10  14   4    7.00    1.55   1
 -11  14   7    8.34    2.85  -2
  11  14   4    8.34    2.85   1
  11  15   1   13.83    1.59  -2
 -11  15   4   13.83    1.59   1
  10  15   2   -3.23    2.67  -2
 -10  15   4   -3.23    2.67   1
   9  15   2   67.45    1.91  -2
  -9  15   4   67.45    1.91   1
   8  15   2    0.18    0.71  -2
  -8  15   4    0.18    0.71   1
   7  15   2  219.97    4.02  -2
  -7  15   4  219.97    4.02   1
  -6  15   4   -1.61    1.00   1
   5  15   3   24.52    0.85  -2
  -5  15   4   24.52    0.85   1
   4  15   3   -0.20    0.41  -2
  -4  15   4   -0.20    0.41   1
   3  15   3  236.31    4.13  -2
  -3  15   4  236.31    4.13   1
   2  15   4   -0.76    1.59  -2
  -2  15   4   -0.76    1.59   1
   2  15   3   -0.82    1.71  -2
  -2  15   4   -0.82    1.71   1
   1  15   4  101.85    1.78  -2
  -1  15   4  101.85    1.78   1
   0  15   4    1.51    0.37  -2
   0  15   4    1.51    0.37   1
  -1  15   4   35.50    0.88  -2
   1  15   4   35.50    0.88   1
   2  15   4    0.21    0.77   1
  -3  15   5   51.00    1.23  -2
   3  15   4   51.00    1.23   1
  -4  15   5    0.79    0.44  -2
   4  15   4    0.79    0.44   1
  -5  15   5    6.35    0.67  -2
   5  15   4    6.35    0.67   1
  -6  15   5   -0.93    1.90  -2
   6  15   4   -0.93    1.90   1
  -7  15   6   38.95    1.60  -2
   7  15   4   38.95    1.60   1
  -8  15   6    0.73    0.94  -2
   8  15   4    0.73    0.94   1
  -9  15   6    2.68    0.94  -2
   9  15   4    2.68    0.94   1
 -10  15   6    2.73    1.51  -2
  10  15   4    2.73    1.51   1
 -11  15   7   15.07    3.09  -2
  11  15   4   15.07    3.09   1
  11  16   1    0.79    1.80  -2
 -11  16   4    0.79    1.80   1
  10  16   2    1.78    2.75  -2
 -10  16   4    1.78    2.75   1
   9  16   2    1.92    0.90  -2
  -9  16   4    1.92    0.90   1
   8  16   2    8.25    0.81  -2
  -8  16   4    8.25    0.81   1
   7  16   2    1.79    0.86  -2
  -7  16   4    1.79    0.86   1
   6  16   3   40.74    3.06  -2
  -6  16   4   40.74    3.06   1
   5  16   3   -0.24    0.67  -2
  -5  16   4   -0.24    0.67   1
   4  16   3    2.44    0.57  -2
  -4  16   4    2.44    0.57   1
   3  16   3   -0.49    0.60  -2
  -3  16   4   -0.49    0.60   1
   2  16   4    9.65    1.87  -2
  -2  16   4    9.65    1.87   1
   2  16   3   20.23    2.22  -2
  -2  16   4   20.23    2.22   1
   1  16   4    1.35    0.44  -2
  -1  16   4    1.35    0.44   1
   0  16   4   61.18    1.10  -2
   0  16   4   61.18    1.10   1
  -1  16   4    1.06    0.50  -2
   1  16   4    1.06    0.50   1
  -2  16   5   23.58    1.86  -2
   2  16   4   23.58    1.86   1
  -3  16   5   -0.01    0.64  -2
   3  16   4   -0.01    0.64   1
  -4  16   5  144.41    2.25  -2
   4  16   4  144.41    2.25   1
  -5  16   5   -0.31    0.63  -2
   5  16   4   -0.31    0.63   1
  -6  16   5   43.37    3.01  -2
   6  16   4   43.37    3.01   1
  -7  16   6    0.23    1.12  -2
   7  16   4    0.23    1.12   1
  -8  16   6   15.73    1.05  -2
   8  16   4   15.73    1.05   1
  -9  16   6   -0.03    0.92  -2
   9  16   4   -0.03    0.92   1
 -10  16   6    5.94    1.62  -2
  10  16   4    5.94    1.62   1
 -11  16   7    2.49    2.81  -2
  11  16   4    2.49    2.81   1
  11  17   1   16.26    2.07  -2
 -11  17   4   16.26    2.07   1
  10  17   2   -1.49    2.82  -2
 -10  17   4   -1.49    2.82   1
   9  17   2   61.81    1.86  -2
  -9  17   4   61.81    1.86   1
   8  17   2   -0.66    0.72  -2
  -8  17   4   -0.66    0.72   1
   7  17   2   78.02    1.87  -2
  -7  17   4   78.02    1.87   1
  -6  17   4    0.64    1.56   1
   5  17   3   14.03    0.85  -2
  -5  17   4   14.03    0.85   1
   4  17   3    0.62    0.65  -2
  -4  17   4    0.62    0.65   1
   3  17   3   27.28    1.15  -2
  -3  17   4   27.28    1.15   1
   2  17   4    1.46    1.79  -2
  -2  17   4    1.46    1.79   1
   1  17   4   58.96    1.11  -2
  -1  17   4   58.96    1.11   1
   0  17   4    0.83    0.44  -2
   0  17   4    0.83    0.44   1
  -1  17   4  106.59    1.75  -2
   1  17   4  106.59    1.75   1
   2  17   4    0.07    0.83   1
  -3  17   5  112.75    2.21  -2
   3  17   4  112.75    2.21   1
  -4  17   5    0.67    0.46  -2
   4  17   4    0.67    0.46   1
  -5  17   5    5.16    0.68  -2
   5  17   4    5.16    0.68   1
   6  17   4   -0.13    1.51   1
  -7  17   6   22.71    1.20  -2
   7  17   4   22.71    1.20   1
  -8  17   6    0.62    0.95  -2
   8  17   4    0.62    0.95   1
  -9  17   6   29.26    1.38  -2
   9  17   4   29.26    1.38   1
 -10  17   6   -1.10    1.62  -2
  10  17   4   -1.10    1.62   1
  11  18   1    1.55    1.94  -2
 -11  18   4    1.55    1.94   1
  10  18   2   31.55    3.57  -2
 -10  18   4   31.55    3.57   1
   9  18   2    0.48    1.11  -2
  -9  18   4    0.48    1.11   1
   8  18   2   17.93    0.95  -2
  -8  18   4   17.93    0.95   1
   7  18   2   -0.44    0.87  -2
  -7  18   4   -0.44    0.87   1
  -6  18   4    8.81    2.08   1
   5  18   3    0.09    1.05  -2
  -5  18   4    0.09    1.05   1
   4  18   3    0.95    0.65  -2
  -4  18   4    0.95    0.65   1
   3  18   3    0.68    0.69  -2
  -3  18   4    0.68    0.69   1
   2  18   4  162.18    6.87  -2
  -2  18   4  162.18    6.87   1
   1  18   4    1.47    0.61  -2
  -1  18   4    1.47    0.61   1
   0  18   4  105.02    1.86  -2
   0  18   4  105.02    1.86   1
  -1  18   4    1.13    0.53  -2
   1  18   4    1.13    0.53   1
  -2  18   5  328.73   12.65  -2
   2  18   4  328.73   12.65   1
  -3  18   5    2.84    0.71  -2
   3  18   4    2.84    0.71   1
  -4  18   5   48.97    1.03  -2
   4  18   4   48.97    1.03   1
  -5  18   5    0.48    0.76  -2
   5  18   4    0.48    0.76   1
   6  18   4   71.17    2.53   1
  -7  18   6    1.47    0.97  -2
   7  18   4    1.47    0.97   1
  -8  18   6   10.12    1.01  -2
   8  18   4   10.12    1.01   1
  -9  18   6    0.79    1.01  -2
   9  18   4    0.79    1.01   1
 -10  18   6    5.27    1.68  -2
  10  18   4    5.27    1.68   1
   9  19   2    2.77    1.21  -2
  -9  19   4    2.77    1.21   1
   8  19   2   -1.38    0.80  -2
  -8  19   4   -1.38    0.80   1
   7  19   2    5.61    1.04  -2
  -7  19   4    5.61    1.04   1
   6  19   3   -0.99    1.87  -2
  -6  19   4   -0.99    1.87   1
   5  19   3   17.15    1.03  -2
  -5  19   4   17.15    1.03   1
   4  19   3   -0.34    0.77  -2
  -4  19   4   -0.34    0.77   1
   3  19   3   16.71    1.06  -2
  -3  19   4   16.71    1.06   1
   2  19   4    1.34    2.03  -2
  -2  19   4    1.34    2.03   1
   1  19   4  159.30    2.68  -2
  -1  19   4  159.30    2.68   1
   0  19   4    2.38    0.53  -2
   0  19   4    2.38    0.53   1
  -1  19   4   63.72    1.36  -2
   1  19   4   63.72    1.36   1
  -2  19   5    5.98    2.16  -2
   2  19   4    5.98    2.16   1
  -3  19   5  107.29    1.96  -2
   3  19   4  107.29    1.96   1
  -4  19   5    0.21    0.47  -2
   4  19   4    0.21    0.47   1
  -5  19   5    5.54    0.71  -2
   5  19   4    5.54    0.71   1
  -6  19   5    2.97    1.80  -2
   6  19   4    2.97    1.80   1
  -7  19   6    7.65    1.05  -2
   7  19   4    7.65    1.05   1
  -8  19   6    1.57    0.91  -2
   8  19   4    1.57    0.91   1
  -9  19   6    5.84    1.08  -2
   9  19   4    5.84    1.08   1
 -10  19   6    3.91    1.68  -2
  10  19   4    3.91    1.68   1
   9  20   2    0.67    1.07  -2
  -9  20   4    0.67    1.07   1
   8  20   2    0.96    0.84  -2
  -8  20   4    0.96    0.84   1
   7  20   2    1.29    1.01  -2
  -7  20   4    1.29    1.01   1
   6  20   3   31.01    2.65  -2
  -6  20   4   31.01    2.65   1
   5  20   3    0.08    0.83  -2
  -5  20   4    0.08    0.83   1
   4  20   3   61.20    1.67  -2
  -4  20   4   61.20    1.67   1
   3  20   3   -0.25    0.88  -2
  -3  20   4   -0.25    0.88   1
   2  20   4  141.51    6.27  -2
  -2  20   4  141.51    6.27   1
   1  20   4    4.18    0.69  -2
  -1  20   4    4.18    0.69   1
   0  20   4   99.24    1.82  -2
   0  20   4   99.24    1.82   1
  -1  20   4    2.23    0.68  -2
   1  20   4    2.23    0.68   1
  -2  20   5  195.70    8.11  -2
   2  20   4  195.70    8.11   1
  -3  20   5    1.63    0.76  -2
   3  20   4    1.63    0.76   1
  -4  20   5    1.43    0.64  -2
   4  20   4    1.43    0.64   1
  -5  20   5    0.50    0.75  -2
   5  20   4    0.50    0.75   1
  -6  20   5   69.26    2.74  -2
   6  20   4   69.26    2.74   1
  -7  20   6    1.24    1.01  -2
   7  20   4    1.24    1.01   1
  -8  20   6   27.54    1.30  -2
   8  20   4   27.54    1.30   1
  -9  20   6    0.75    1.15  -2
   9  20   4    0.75    1.15   1
 -10  20   6    7.20    1.76  -2
  10  20   4    7.20    1.76   1
   9  21   2    3.77    1.15  -2
  -9  21   4    3.77    1.15   1
   8  21   2    0.11    0.85  -2
  -8  21   4    0.11    0.85   1
   7  21   2    8.29    1.26  -2
  -7  21   4    8.29    1.26   1
   6  21   3    0.67    1.96  -2
  -6  21   4    0.67    1.96   1
   5  21   3   14.06    1.03  -2
  -5  21   4   14.06    1.03   1
   4  21   3    0.69    0.83  -2
  -4  21   4    0.69    0.83   1
   3  21   3   14.19    1.07  -2
  -3  21   4   14.19    1.07   1
   2  21   4    0.26    2.00  -2
  -2  21   4    0.26    2.00   1
   1  21   4   33.91    1.16  -2
  -1  21   4   33.91    1.16   1
   0  21   4    1.84    0.57  -2
   0  21   4    1.84    0.57   1
  -1  21   4   65.97    1.45  -2
   1  21   4   65.97    1.45   1
  -2  21   5    3.00    2.21  -2
   2  21   4    3.00    2.21   1
  -3  21   5   45.66    1.29  -2
   3  21   4   45.66    1.29   1
  -4  21   5   -0.03    0.62  -2
   4  21   4   -0.03    0.62   1
  -5  21   5   10.36    0.88  -2
   5  21   4   10.36    0.88   1
  -6  21   5    6.10    1.96  -2
   6  21   4    6.10    1.96   1
  -7  21   6   28.24    1.59  -2
   7  21   4   28.24    1.59   1
  -8  21   6    1.17    1.10  -2
   8  21   4    1.17    1.10   1
  -9  21   6   13.98    1.68  -2
   9  21   4   13.98    1.68   1
   9  22   2    1.51    1.27  -2
  -9  22   4    1.51    1.27   1
   8  22   2    2.57    0.92  -2
  -8  22   4    2.57    0.92   1
   7  22   2    1.09    1.05  -2
  -7  22   4    1.09    1.05   1
   5  22   3   -0.33    0.86  -2
  -5  22   4   -0.33    0.86   1
   4  22   3   11.48    0.90  -2
  -4  22   4   11.48    0.90   1
   3  22   3    0.65    0.91  -2
  -3  22   4    0.65    0.91   1
   2  22   4   15.74    2.43  -2
  -2  22   4   15.74    2.43   1
   1  22   4    1.65    0.79  -2
  -1  22   4    1.65    0.79   1
   0  22   4  182.74    3.05  -2
   0  22   4  182.74    3.05   1
  -1  22   4    2.23    0.72  -2
   1  22   4    2.23    0.72   1
  -2  22   5   63.68    3.82  -2
   2  22   4   63.68    3.82   1
  -3  22   5    2.36    0.92  -2
   3  22   4    2.36    0.92   1
  -4  22   5   22.11    0.94  -2
   4  22   4   22.11    0.94   1
  -5  22   5    0.85    0.80  -2
   5  22   4    0.85    0.80   1
  -6  22   5   64.26    3.73  -2
   6  22   4   64.26    3.73   1
  -7  22   6    1.19    1.24  -2
   7  22   4    1.19    1.24   1
  -8  22   6    3.19    1.35  -2
   8  22   4    3.19    1.35   1
  -9  22   6    2.36    1.82  -2
   9  22   4    2.36    1.82   1
   9  23   2    2.45    1.37  -2
  -9  23   4    2.45    1.37   1
   8  23   2    1.18    0.95  -2
  -8  23   4    1.18    0.95   1
   7  23   2    3.28    1.14  -2
  -7  23   4    3.28    1.14   1
   5  23   3    8.44    1.01  -2
  -5  23   4    8.44    1.01   1
   4  23   3   -0.58    0.74  -2
  -4  23   4   -0.58    0.74   1
   3  23   3    0.40    0.91  -2
  -3  23   4    0.40    0.91   1
  -2  23   4   -0.22    1.09   1
   1  23   4    5.67    0.84  -2
  -1  23   4    5.67    0.84   1
   0  23   4    4.31    0.67  -2
   0  23   4    4.31    0.67   1
  -1  23   4   10.12    0.79  -2
   1  23   4   10.12    0.79   1
   2  23   4   -0.36    1.57   1
  -3  23   5   43.64    1.32  -2
   3  23   4   43.64    1.32   1
  -4  23   5    0.05    0.65  -2
   4  23   4    0.05    0.65   1
  -5  23   5   21.15    1.06  -2
   5  23   4   21.15    1.06   1
  -6  23   5    4.81    2.03  -2
   6  23   4    4.81    2.03   1
  -7  23   6    1.72    1.24  -2
   7  23   4    1.72    1.24   1
  -8  23   6    1.02    1.33  -2
   8  23   4    1.02    1.33   1
   8  24   2   30.58    1.66  -2
  -8  24   4   30.58    1.66   1
   7  24   2    1.25    1.27  -2
  -7  24   4    1.25    1.27   1
   5  24   3    0.50    0.98  -2
  -5  24   4    0.50    0.98   1
   4  24   3    2.24    0.77  -2
  -4  24   4    2.24    0.77   1
   3  24   3    0.69    1.10  -2
  -3  24   4    0.69    1.10   1
   1  24   4   -0.40    0.80  -2
  -1  24   4   -0.40    0.80   1
   0  24   4  133.69    2.62  -2
   0  24   4  133.69    2.62   1
  -1  24   4    1.21    0.72  -2
   1  24   4    1.21    0.72   1
   2  24   4   64.51    3.32   1
  -3  24   5   -0.57    0.81  -2
   3  24   4   -0.57    0.81   1
  -4  24   5    2.11    0.70  -2
   4  24   4    2.11    0.70   1
  -5  24   5    1.10    0.83  -2
   5  24   4    1.10    0.83   1
  -6  24   5   18.82    2.46  -2
   6  24   4   18.82    2.46   1
  -7  24   6    1.23    1.60  -2
   7  24   4    1.23    1.60   1
  -8  24   6   11.43    2.58  -2
   8  24   4   11.43    2.58   1
   8  25   2    1.65    2.22  -2
  -8  25   4    1.65    2.22   1
   7  25   2   23.99    1.47  -2
  -7  25   4   23.99    1.47   1
   5  25   3    0.07    1.03  -2
  -5  25   4    0.07    1.03   1
   4  25   3   -0.64    0.74  -2
  -4  25   4   -0.64    0.74   1
   3  25   3    7.42    1.07  -2
  -3  25   4    7.42    1.07   1
   1  25   4    0.64    1.07  -2
  -1  25   4    0.64    1.07   1
   0  25   4    1.21    0.67  -2
   0  25   4    1.21    0.67   1
  -1  25   4    0.75    0.80  -2
   1  25   4    0.75    0.80   1
   2  25   4    1.97    1.85   1
  -3  25   5    5.27    1.15  -2
   3  25   4    5.27    1.15   1
  -4  25   5    0.13    0.78  -2
   4  25   4    0.13    0.78   1
  -5  25   5    5.58    0.92  -2
   5  25   4    5.58    0.92   1
  -6  25   5   -0.36    2.00  -2
   6  25   4   -0.36    2.00   1
  -7  25   6   10.25    1.77  -2
   7  25   4   10.25    1.77   1
   7  26   2    5.56    2.60  -2
  -7  26   4    5.56    2.60   1
   5  26   3    0.51    1.05  -2
  -5  26   4    0.51    1.05   1
   4  26   3   13.66    1.01  -2
  -4  26   4   13.66    1.01   1
   3  26   3   -0.16    1.22  -2
  -3  26   4   -0.16    1.22   1
   1  26   4    1.12    0.87  -2
  -1  26   4    1.12    0.87   1
   0  26   4   -0.41    0.67  -2
   0  26   4   -0.41    0.67   1
  -1  26   4    0.37    0.81  -2
   1  26   4    0.37    0.81   1
   2  26   4   15.75    1.78   1
  -3  26   5   -1.65    1.27  -2
   3  26   4   -1.65    1.27   1
  -4  26   5    1.51    0.74  -2
   4  26   4    1.51    0.74   1
  -5  26   5    1.35    0.91  -2
   5  26   4    1.35    0.91   1
  -6  26   5    3.75    2.14  -2
   6  26   4    3.75    2.14   1
  -7  26   6   -0.76    2.63  -2
   7  26   4   -0.76    2.63   1
   5  27   3    8.15    1.23  -2
  -5  27   4    8.15    1.23   1
   4  27   3    0.12    0.84  -2
  -4  27   4    0.12    0.84   1
   3  27   3   22.19    1.56  -2
  -3  27   4   22.19    1.56   1
   1  27   4    4.79    0.94  -2
  -1  27   4    4.79    0.94   1
   0  27   4   -0.05    0.70  -2
   0  27   4   -0.05    0.70   1
  -1  27   4   10.14    0.94  -2
   1  27   4   10.14    0.94   1
   2  27   4   -1.21    1.72   1
  -3  27   5   12.42    1.56  -2
   3  27   4   12.42    1.56   1
  -4  27   5    0.57    0.77  -2
   4  27   4    0.57    0.77   1
  -5  27   5   16.11    1.25  -2
   5  27   4   16.11    1.25   1
   5  28   3    0.87    1.38  -2
  -5  28   4    0.87    1.38   1
   4  28   3    2.01    0.93  -2
  -4  28   4    2.01    0.93   1
   3  28   3    1.15    1.11  -2
  -3  28   4    1.15    1.11   1
   1  28   4   -0.92    1.22  -2
  -1  28   4   -0.92    1.22   1
   0  28   4    5.34    0.79  -2
   0  28   4    5.34    0.79   1
  -1  28   4    1.38    0.97  -2
   1  28   4    1.38    0.97   1
   2  28   4   -1.09    1.91   1
  -3  28   5    0.90    1.43  -2
   3  28   4    0.90    1.43   1
  -4  28   5    3.38    0.91  -2
   4  28   4    3.38    0.91   1
  -5  28   5    0.58    1.35  -2
   5  28   4    0.58    1.35   1
   4  29   3    2.52    1.42  -2
  -4  29   4    2.52    1.42   1
   3  29   3    2.92    1.37  -2
  -3  29   4    2.92    1.37   1
   1  29   4    5.00    1.33  -2
  -1  29   4    5.00    1.33   1
   0  29   4    1.10    0.77  -2
   0  29   4    1.10    0.77   1
  -1  29   4   11.68    1.05  -2
   1  29   4   11.68    1.05   1
  -2  29   4    1.87    2.08  -2
   2  29   4    1.87    2.08   1
  -3  29   5   11.90    1.70  -2
   3  29   4   11.90    1.70   1
  -4  29   5    3.26    1.38  -2
   4  29   4    3.26    1.38   1
  -5  29   5    6.78    2.31  -2
   5  29   4    6.78    2.31   1
   3  30   3    2.18    2.44  -2
  -3  30   4    2.18    2.44   1
   1  30   4    0.72    1.51  -2
  -1  30   4    0.72    1.51   1
   0  30   4   13.39    0.95  -2
   0  30   4   13.39    0.95   1
  -1  30   4    1.81    0.97  -2
   1  30   4    1.81    0.97   1
  -2  30   4   31.26    2.98  -2
   2  30   4   31.26    2.98   1
  -4  30   5   16.95    2.48  -2
   4  30   4   16.95    2.48   1
   1  31   4    2.61    2.24  -2
  -1  31   4    2.61    2.24   1
   0  31   4    2.10    1.02  -2
   0  31   4    2.10    1.02   1
  -1  31   4    3.64    1.25  -2
   1  31   4    3.64    1.25   1
  12   0   2   -0.53    2.33  -2
 -12   0   5   -0.53    2.33   1
  11   0   2    0.08    2.37  -2
 -11   0   5    0.08    2.37   1
 -10   0   5   -1.56    2.48   1
   9   0   3   -0.03    1.01  -2
  -9   0   5   -0.03    1.01   1
   8   0   3   -0.47    0.81  -2
  -8   0   5   -0.47    0.81   1
   7   0   3    1.11    0.94  -2
  -7   0   5    1.11    0.94   1
  -6   0   5    0.06    1.01   1
   5   0   4    2.42    1.11  -2
  -5   0   5    2.42    1.11   1
   4   0   4    1.32    0.34  -2
  -4   0   5    1.32    0.34   1
  -3   0   5    0.13    0.39   1
  -2   0   5   -0.08    0.37   1
   1   0   5   -0.48    0.66  -2
  -1   0   5   -0.48    0.66   1
   0   0   5   -0.21    0.28  -2
   0   0   5   -0.21    0.28   1
  -1   0   5   -0.45    0.26  -2
   1   0   5   -0.45    0.26   1
   2   0   5   -0.50    0.50   1
  -3   0   6    0.45    0.63  -2
   3   0   5    0.45    0.63   1
  -4   0   6  262.83    4.89  -2
   4   0   5  262.83    4.89   1
  -5   0   6   -0.12    0.53  -2
   5   0   5   -0.12    0.53   1
  -6   0   6   11.18    1.63  -2
   6   0   5   11.18    1.63   1
  -7   0   7    0.45    1.00  -2
   7   0   5    0.45    1.00   1
  -8   0   7    0.01    0.73  -2
   8   0   5    0.01    0.73   1
  -9   0   7    3.94    1.38  -2
   9   0   5    3.94    1.38   1
  10   0   5   -2.47    2.57   1
  11   0   5    0.61    3.33   1
 -12   0   8    1.39    1.70  -2
  12   0   5    1.39    1.70   1
  12   1   2   -0.40    1.23  -2
 -12   1   5   -0.40    1.23   1
  11   1   2    6.34    1.82  -2
 -11   1   5    6.34    1.82   1
   9   1   3  118.44    2.22  -2
  -9   1   5  118.44    2.22   1
   8   1   3    0.44    0.62  -2
  -8   1   5    0.44    0.62   1
   7   1   3   34.02    1.09  -2
  -7   1   5   34.02    1.09   1
  -6   1   5   -0.16    0.40   1
   5   1   4   14.88    0.69  -2
  -5   1   5   14.88    0.69   1
   4   1   4    0.25    0.24  -2
  -4   1   5    0.25    0.24   1
   3   1   4  390.49   10.11  -2
  -3   1   5  390.49   10.11   1
  -2   1   5    0.21    0.27   1
   1   1   5 4105.03  103.80  -2
  -1   1   5 4105.03  103.80   1
   0   1   5   -0.09    0.25  -2
   0   1   5   -0.09    0.25   1
  -1   1   5 1712.81   30.42  -2
   1   1   5 1712.81   30.42   1
  -2   1   5   -0.64    1.00  -2
   2   1   5   -0.64    1.00   1
  -3   1   6  426.54    7.73  -2
   3   1   5  426.54    7.73   1
  -4   1   6   -0.45    0.27  -2
   4   1   5   -0.45    0.27   1
  -5   1   6   48.95    0.91  -2
   5   1   5   48.95    0.91   1
  -6   1   6    0.24    0.85  -2
   6   1   5    0.24    0.85   1
  -7   1   7   10.61    0.80  -2
   7   1   5   10.61    0.80   1
  -8   1   7    0.03    0.51  -2
   8   1   5    0.03    0.51   1
  -9   1   7  169.34    3.72  -2
   9   1   5  169.34    3.72   1
  10   1   5    0.65    1.94   1
  11   1   5   56.14    2.58   1
 -12   1   8    2.47    1.21  -2
  12   1   5    2.47    1.21   1
  12   2   2    3.20    1.32  -2
 -12   2   5    3.20    1.32   1
  11   2   2   -2.23    2.38  -2
 -11   2   5   -2.23    2.38   1
  10   2   3   34.06    2.71  -2
 -10   2   5   34.06    2.71   1
   9   2   3   -0.79    0.86  -2
  -9   2   5   -0.79    0.86   1
   8   2   3   46.36    1.12  -2
  -8   2   5   46.36    1.12   1
   7   2   3   -1.03    0.68  -2
  -7   2   5   -1.03    0.68   1
   6   2   4    7.50    1.33  -2
  -6   2   5    7.50    1.33   1
   5   2   4   -0.09    0.71  -2
  -5   2   5   -0.09    0.71   1
   4   2   4  211.08    2.80  -2
  -4   2   5  211.08    2.80   1
   3   2   4   -0.04    0.40  -2
  -3   2   5   -0.04    0.40   1
   2   2   5  329.52   12.07  -2
  -2   2   5  329.52   12.07   1
   1   2   5   -0.56    0.45  -2
  -1   2   5   -0.56    0.45   1
   0   2   5  763.56   11.15  -2
   0   2   5  763.56   11.15   1
  -1   2   5   -0.58    0.70  -2
   1   2   5   -0.58    0.70   1
  -2   2   5  158.50    6.18  -2
   2   2   5  158.50    6.18   1
  -3   2   6   -0.85    0.57  -2
   3   2   5   -0.85    0.57   1
  -4   2   6   74.12    1.17  -2
   4   2   5   74.12    1.17   1
  -5   2   6   -0.57    0.32  -2
   5   2   5   -0.57    0.32   1
  -6   2   6   72.28    2.33  -2
   6   2   5   72.28    2.33   1
  -7   2   7    1.20    0.85  -2
   7   2   5    1.20    0.85   1
  -8   2   7  197.77    3.62  -2
   8   2   5  197.77    3.62   1
  -9   2   7    0.66    0.92  -2
   9   2   5    0.66    0.92   1
  10   2   5   58.39    2.51   1
  11   2   5    2.02    2.09   1
 -12   2   8   44.38    1.84  -2
  12   2   5   44.38    1.84   1
  12   3   2   -0.51    1.28  -2
 -12   3   5   -0.51    1.28   1
  11   3   2    6.77    1.85  -2
 -11   3   5    6.77    1.85   1
 -10   3   5    0.27    1.88   1
   9   3   3  124.70    2.31  -2
  -9   3   5  124.70    2.31   1
   8   3   3   -0.50    0.64  -2
  -8   3   5   -0.50    0.64   1
   7   3   3    8.99    0.62  -2
  -7   3   5    8.99    0.62   1
  -6   3   5    0.82    0.69   1
   5   3   4   -0.59    0.51  -2
  -5   3   5   -0.59    0.51   1
   4   3   4    0.15    0.29  -2
  -4   3   5    0.15    0.29   1
   3   3   4  506.55   10.44  -2
  -3   3   5  506.55   10.44   1
   2   3   5    0.00    0.91  -2
  -2   3   5    0.00    0.91   1
   1   3   5  732.99   15.00  -2
  -1   3   5  732.99   15.00   1
   0   3   5    0.42    0.31  -2
   0   3   5    0.42    0.31   1
  -1   3   5  459.06    9.65  -2
   1   3   5  459.06    9.65   1
  -2   3   5   -0.98    0.96  -2
   2   3   5   -0.98    0.96   1
  -3   3   6  136.68    2.62  -2
   3   3   5  136.68    2.62   1
  -4   3   6   -0.10    0.26  -2
   4   3   5   -0.10    0.26   1
  -5   3   6    0.69    0.39  -2
   5   3   5    0.69    0.39   1
   6   3   5    0.33    0.64   1
  -7   3   7   92.02    2.29  -2
   7   3   5   92.02    2.29   1
  -8   3   7   -0.38    0.65  -2
   8   3   5   -0.38    0.65   1
  -9   3   7   51.98    1.67  -2
   9   3   5   51.98    1.67   1
  10   3   5    0.35    1.94   1
 -11   3   8   23.67    3.07  -2
  11   3   5   23.67    3.07   1
 -12   3   8    2.32    1.21  -2
  12   3   5    2.32    1.21   1
  13   4   2   -0.15    2.22  -2
 -13   4   5   -0.15    2.22   1
  12   4   2    2.39    1.28  -2
 -12   4   5    2.39    1.28   1
  11   4   2   11.52    1.89  -2
 -11   4   5   11.52    1.89   1
 -10   4   5    2.19    1.98   1
   9   4   3    1.53    0.73  -2
  -9   4   5    1.53    0.73   1
   8   4   3   11.57    0.70  -2
  -8   4   5   11.57    0.70   1
   7   4   3    0.63    0.63  -2
  -7   4   5    0.63    0.63   1
  -6   4   5  124.11    2.28   1
   5   4   4    0.48    0.51  -2
  -5   4   5    0.48    0.51   1
   4   4   4  250.91    3.58  -2
  -4   4   5  250.91    3.58   1
   3   4   4   -0.44    0.33  -2
  -3   4   5   -0.44    0.33   1
   2   4   5   48.64    1.93  -2
  -2   4   5   48.64    1.93   1
   1   4   5    0.28    0.42  -2
  -1   4   5    0.28    0.42   1
   0   4   5  235.51    3.53  -2
   0   4   5  235.51    3.53   1
  -1   4   5    0.76    0.44  -2
   1   4   5    0.76    0.44   1
   2   4   5  150.35    2.32   1
  -3   4   6   -0.46    0.41  -2
   3   4   5   -0.46    0.41   1
  -4   4   6    3.82    0.27  -2
   4   4   5    3.82    0.27   1
  -5   4   6   -0.37    0.53  -2
   5   4   5   -0.37    0.53   1
  -6   4   6   42.31    2.57  -2
   6   4   5   42.31    2.57   1
  -7   4   7   -0.69    0.73  -2
   7   4   5   -0.69    0.73   1
  -8   4   7   12.67    0.80  -2
   8   4   5   12.67    0.80   1
  -9   4   7    1.87    0.76  -2
   9   4   5    1.87    0.76   1
  10   4   5    8.20    2.29   1
 -11   4   8    0.80    2.46  -2
  11   4   5    0.80    2.46   1
 -12   4   8    4.31    1.27  -2
  12   4   5    4.31    1.27   1
  13   5   2    6.61    2.58  -2
 -13   5   5    6.61    2.58   1
  12   5   2   -1.00    1.52  -2
 -12   5   5   -1.00    1.52   1
  11   5   2    0.40    1.78  -2
 -11   5   5    0.40    1.78   1
 -10   5   5   -1.18    1.91   1
   9   5   3  160.88    2.83  -2
  -9   5   5  160.88    2.83   1
   8   5   3    0.46    0.60  -2
  -8   5   5    0.46    0.60   1
   7   5   3  131.69    2.25  -2
  -7   5   5  131.69    2.25   1
   6   5   4   -0.44    0.92  -2
  -6   5   5   -0.44    0.92   1
   5   5   4   28.53    0.78  -2
  -5   5   5   28.53    0.78   1
   4   5   4    0.21    0.36  -2
  -4   5   5    0.21    0.36   1
   3   5   4   23.37    0.77  -2
  -3   5   5   23.37    0.77   1
  -2   5   5   -0.21    0.29   1
   1   5   5   86.28    2.43  -2
  -1   5   5   86.28    2.43   1
   0   5   5   -0.20    0.39  -2
   0   5   5   -0.20    0.39   1
  -1   5   5  282.27    7.26  -2
   1   5   5  282.27    7.26   1
  -2   5   5    0.27    0.64  -2
   2   5   5    0.27    0.64   1
  -3   5   6  163.26    3.12  -2
   3   5   5  163.26    3.12   1
  -4   5   6    0.20    0.31  -2
   4   5   5    0.20    0.31   1
  -5   5   6    5.55    0.41  -2
   5   5   5    5.55    0.41   1
   6   5   5   -0.36    0.67   1
  -7   5   7    1.63    1.07  -2
   7   5   5    1.63    1.07   1
  -8   5   7    0.42    0.68  -2
   8   5   5    0.42    0.68   1
  -9   5   7   89.37    2.00  -2
   9   5   5   89.37    2.00   1
  10   5   5    1.07    1.96   1
 -11   5   8   -1.81    2.50  -2
  11   5   5   -1.81    2.50   1
 -12   5   8    0.50    1.40  -2
  12   5   5    0.50    1.40   1
 -13   6   5    0.56    3.11   1
  12   6   2    5.37    1.39  -2
 -12   6   5    5.37    1.39   1
  11   6   2   -1.04    2.59  -2
 -11   6   5   -1.04    2.59   1
 -10   6   5   21.82    1.60   1
   9   6   3    1.01    0.90  -2
  -9   6   5    1.01    0.90   1
   8   6   3  139.26    2.24  -2
  -8   6   5  139.26    2.24   1
   7   6   3    0.75    0.66  -2
  -7   6   5    0.75    0.66   1
   6   6   4    6.53    0.97  -2
  -6   6   5    6.53    0.97   1
   5   6   4   -0.13    0.53  -2
  -5   6   5   -0.13    0.53   1
   4   6   4  360.06    5.08  -2
  -4   6   5  360.06    5.08   1
   3   6   4    0.19    0.49  -2
  -3   6   5    0.19    0.49   1
  -2   6   5   30.52    0.61   1
   1   6   5    1.24    0.57  -2
  -1   6   5    1.24    0.57   1
   0   6   5  386.43    4.99  -2
   0   6   5  386.43    4.99   1
  -1   6   5    0.04    0.46  -2
   1   6   5    0.04    0.46   1
  -2   6   5   52.43    2.46  -2
   2   6   5   52.43    2.46   1
  -3   6   6   -0.23    0.43  -2
   3   6   5   -0.23    0.43   1
  -4   6   6  304.70    4.01  -2
   4   6   5  304.70    4.01   1
  -5   6   6    0.12    0.49  -2
   5   6   5    0.12    0.49   1
   6   6   5  202.36    3.93   1
  -7   6   7   -1.30    1.29  -2
   7   6   5   -1.30    1.29   1
  -8   6   7  159.46    3.04  -2
   8   6   5  159.46    3.04   1
  -9   6   7    0.27    0.76  -2
   9   6   5    0.27    0.76   1
  10   6   5   18.88    1.54   1
 -11   6   8   -2.73    2.43  -2
  11   6   5   -2.73    2.43   1
 -12   6   8    6.69    1.26  -2
  12   6   5    6.69    1.26   1
  12   7   2    0.01    1.33  -2
 -12   7   5    0.01    1.33   1
  11   7   2    1.58    2.61  -2
 -11   7   5    1.58    2.61   1
 -10   7   5   -1.21    1.87   1
   9   7   3  122.34    2.52  -2
  -9   7   5  122.34    2.52   1
   8   7   3    2.43    0.55  -2
  -8   7   5    2.43    0.55   1
   7   7   3   27.23    0.86  -2
  -7   7   5   27.23    0.86   1
   6   7   4    3.27    1.65  -2
  -6   7   5    3.27    1.65   1
   5   7   4    4.41    0.50  -2
  -5   7   5    4.41    0.50   1
   4   7   4    1.14    0.33  -2
  -4   7   5    1.14    0.33   1
   3   7   4  130.01    2.62  -2
  -3   7   5  130.01    2.62   1
   2   7   5    0.76    1.13  -2
  -2   7   5    0.76    1.13   1
   1   7   5  632.46   13.36  -2
  -1   7   5  632.46   13.36   1
   0   7   5    0.57    0.24  -2
   0   7   5    0.57    0.24   1
  -1   7   5  183.66    3.47  -2
   1   7   5  183.66    3.47   1
   2   7   5    0.33    0.35   1
  -3   7   6   60.78    1.21  -2
   3   7   5   60.78    1.21   1
  -4   7   6   -0.57    0.32  -2
   4   7   5   -0.57    0.32   1
  -5   7   6  384.54    5.78  -2
   5   7   5  384.54    5.78   1
   6   7   5    1.18    0.75   1
  -7   7   7    9.93    1.27  -2
   7   7   5    9.93    1.27   1
  -8   7   7    0.72    0.86  -2
   8   7   5    0.72    0.86   1
  -9   7   7    0.13    0.76  -2
   9   7   5    0.13    0.76   1
 -10   7   7    0.12    2.18  -2
  10   7   5    0.12    2.18   1
 -11   7   8   -0.27    2.45  -2
  11   7   5   -0.27    2.45   1
 -12   7   8    0.17    1.39  -2
  12   7   5    0.17    1.39   1
  12   8   2   -1.05    1.34  -2
 -12   8   5   -1.05    1.34   1
  11   8   2   -2.69    2.46  -2
 -11   8   5   -2.69    2.46   1
 -10   8   5   -0.52    1.97   1
   9   8   3    3.29    0.83  -2
  -9   8   5    3.29    0.83   1
   8   8   3  139.42    2.44  -2
  -8   8   5  139.42    2.44   1
   7   8   3    0.64    0.62  -2
  -7   8   5    0.64    0.62   1
   6   8   4  149.88    4.37  -2
  -6   8   5  149.88    4.37   1
   5   8   4   -0.27    0.47  -2
  -5   8   5   -0.27    0.47   1
   4   8   4  438.16    6.16  -2
  -4   8   5  438.16    6.16   1
   3   8   4    1.85    0.86  -2
  -3   8   5    1.85    0.86   1
  -2   8   5  206.14    2.93   1
   1   8   5    1.18    0.62  -2
  -1   8   5    1.18    0.62   1
   0   8   5    1.68    0.28  -2
   0   8   5    1.68    0.28   1
  -1   8   5    1.86    0.33  -2
   1   8   5    1.86    0.33   1
  -2   8   6  309.66   11.45  -2
   2   8   5  309.66   11.45   1
  -2   8   5  352.62   13.41  -2
   2   8   5  352.62   13.41   1
  -3   8   6    0.19    0.73  -2
   3   8   5    0.19    0.73   1
  -4   8   6  357.57    4.69  -2
   4   8   5  357.57    4.69   1
  -5   8   6   -0.19    0.43  -2
   5   8   5   -0.19    0.43   1
  -6   8   6   60.96    3.38  -2
   6   8   5   60.96    3.38   1
  -7   8   7    2.66    1.50  -2
   7   8   5    2.66    1.50   1
  -8   8   7   75.00    1.72  -2
   8   8   5   75.00    1.72   1
  -9   8   7   -0.86    0.75  -2
   9   8   5   -0.86    0.75   1
 -10   8   7   52.18    3.64  -2
  10   8   5   52.18    3.64   1
 -11   8   8    1.72    2.54  -2
  11   8   5    1.72    2.54   1
 -12   8   8    6.58    1.94  -2
  12   8   5    6.58    1.94   1
  12   9   2    0.36    1.33  -2
 -12   9   5    0.36    1.33   1
  11   9   2   -0.15    1.61  -2
 -11   9   5   -0.15    1.61   1
   9   9   3   29.76    1.14  -2
  -9   9   5   29.76    1.14   1
   8   9   3   -0.41    0.59  -2
  -8   9   5   -0.41    0.59   1
   7   9   3   23.49    0.86  -2
  -7   9   5   23.49    0.86   1
   6   9   4    1.18    1.00  -2
  -6   9   5    1.18    1.00   1
   5   9   4  130.10    2.18  -2
  -5   9   5  130.10    2.18   1
   4   9   4    0.40    0.33  -2
  -4   9   5    0.40    0.33   1
   3   9   4  113.38    2.70  -2
  -3   9   5  113.38    2.70   1
  -2   9   5    0.30    0.35   1
   1   9   5  425.46    7.09  -2
  -1   9   5  425.46    7.09   1
   0   9   5   -0.28    0.28  -2
   0   9   5   -0.28    0.28   1
  -1   9   5 1183.12   19.21  -2
   1   9   5 1183.12   19.21   1
  -2   9   5   -0.06    1.24  -2
   2   9   5   -0.06    1.24   1
  -2   9   6    1.71    1.30  -2
   2   9   5    1.71    1.30   1
  -3   9   6  335.40    6.18  -2
   3   9   5  335.40    6.18   1
  -4   9   6    0.43    0.39  -2
   4   9   5    0.43    0.39   1
  -5   9   6   10.76    0.52  -2
   5   9   5   10.76    0.52   1
  -6   9   6   -0.75    1.80  -2
   6   9   5   -0.75    1.80   1
  -7   9   7   33.82    1.78  -2
   7   9   5   33.82    1.78   1
  -8   9   7   -0.12    0.70  -2
   8   9   5   -0.12    0.70   1
  -9   9   7    4.42    0.82  -2
   9   9   5    4.42    0.82   1
 -10   9   7   -1.19    2.19  -2
  10   9   5   -1.19    2.19   1
 -11   9   8    3.35    2.60  -2
  11   9   5    3.35    2.60   1
 -12   9   8   -2.43    2.73  -2
  12   9   5   -2.43    2.73   1
  12  10   2    2.21    1.38  -2
 -12  10   5    2.21    1.38   1
  11  10   2   -2.44    2.60  -2
 -11  10   5   -2.44    2.60   1
  10  10   3   17.33    2.91  -2
 -10  10   5   17.33    2.91   1
   9  10   3   -0.23    0.85  -2
  -9  10   5   -0.23    0.85   1
   8  10   3   40.53    1.07  -2
  -8  10   5   40.53    1.07   1
   7  10   3    1.06    0.74  -2
  -7  10   5    1.06    0.74   1
   6  10   4   85.58    4.27  -2
  -6  10   5   85.58    4.27   1
   5  10   4    0.71    0.55  -2
  -5  10   5    0.71    0.55   1
   4  10   4   60.13    1.01  -2
  -4  10   5   60.13    1.01   1
   3  10   4   -0.62    0.86  -2
  -3  10   5   -0.62    0.86   1
  -2  10   5   14.48    0.41   1
   1  10   5    0.81    0.41  -2
  -1  10   5    0.81    0.41   1
   0  10   5  130.29    1.80  -2
   0  10   5  130.29    1.80   1
  -1  10   5    0.83    0.79  -2
   1  10   5    0.83    0.79   1
  -2  10   6   97.07    4.11  -2
   2  10   5   97.07    4.11   1
  -2  10   5   46.96    2.44  -2
   2  10   5   46.96    2.44   1
  -3  10   6    1.20    0.52  -2
   3  10   5    1.20    0.52   1
  -4  10   6   24.82    0.57  -2
   4  10   5   24.82    0.57   1
  -5  10   6    0.48    0.46  -2
   5  10   5    0.48    0.46   1
   6  10   5   10.65    0.86   1
  -7  10   7    0.99    1.26  -2
   7  10   5    0.99    1.26   1
  -8  10   7   10.12    0.81  -2
   8  10   5   10.12    0.81   1
  -9  10   7    0.66    0.79  -2
   9  10   5    0.66    0.79   1
 -10  10   7    9.91    1.56  -2
  10  10   5    9.91    1.56   1
 -11  10   8    4.11    2.64  -2
  11  10   5    4.11    2.64   1
 -12  10   8    1.15    2.85  -2
  12  10   5    1.15    2.85   1
  12  11   2   -1.09    1.81  -2
 -12  11   5   -1.09    1.81   1
  11  11   2    3.49    1.95  -2
 -11  11   5    3.49    1.95   1
  10  11   3    0.19    2.54  -2
 -10  11   5    0.19    2.54   1
   9  11   3    9.23    0.91  -2
  -9  11   5    9.23    0.91   1
   8  11   3    0.78    0.75  -2
  -8  11   5    0.78    0.75   1
   7  11   3    4.34    0.83  -2
  -7  11   5    4.34    0.83   1
   6  11   4    3.22    1.95  -2
  -6  11   5    3.22    1.95   1
   5  11   4   61.54    1.37  -2
  -5  11   5   61.54    1.37   1
   4  11   4    0.29    0.32  -2
  -4  11   5    0.29    0.32   1
   3  11   4  279.06    5.29  -2
  -3  11   5  279.06    5.29   1
   2  11   5   -1.07    1.31  -2
  -2  11   5   -1.07    1.31   1
   2  11   4    0.87    1.45  -2
  -2  11   5    0.87    1.45   1
   1  11   5   33.39    0.77  -2
  -1  11   5   33.39    0.77   1
   0  11   5    0.32    0.30  -2
   0  11   5    0.32    0.30   1
  -1  11   5   28.14    0.79  -2
   1  11   5   28.14    0.79   1
  -2  11   5    0.63    1.29  -2
   2  11   5    0.63    1.29   1
  -2  11   6   -0.02    1.39  -2
   2  11   5   -0.02    1.39   1
  -3  11   6   71.56    1.29  -2
   3  11   5   71.56    1.29   1
  -4  11   6    0.10    0.36  -2
   4  11   5    0.10    0.36   1
  -5  11   6  222.46    3.05  -2
   5  11   5  222.46    3.05   1
   6  11   5    0.15    1.13   1
  -7  11   7   55.84    2.28  -2
   7  11   5   55.84    2.28   1
  -8  11   7    0.11    0.79  -2
   8  11   5    0.11    0.79   1
  -9  11   7   10.89    1.01  -2
   9  11   5   10.89    1.01   1
 -10  11   7    0.83    1.21  -2
  10  11   5    0.83    1.21   1
 -11  11   8    3.29    2.67  -2
  11  11   5    3.29    2.67   1
  12  12   2   17.69    2.34  -2
 -12  12   5   17.69    2.34   1
  11  12   2   -3.30    2.80  -2
 -11  12   5   -3.30    2.80   1
  10  12   3   -2.68    2.67  -2
 -10  12   5   -2.68    2.67   1
   9  12   3   -1.04    0.83  -2
  -9  12   5   -1.04    0.83   1
   8  12   3   38.28    1.17  -2
  -8  12   5   38.28    1.17   1
   7  12   3    0.24    0.88  -2
  -7  12   5    0.24    0.88   1
   6  12   4   48.14    3.16  -2
  -6  12   5   48.14    3.16   1
   5  12   4    0.77    0.57  -2
  -5  12   5    0.77    0.57   1
   4  12   4   41.38    0.84  -2
  -4  12   5   41.38    0.84   1
   3  12   4    0.68    0.67  -2
  -3  12   5    0.68    0.67   1
   2  12   5   34.89    2.23  -2
  -2  12   5   34.89    2.23   1
   2  12   4  159.61    6.61  -2
  -2  12   5  159.61    6.61   1
   1  12   5   -0.12    0.41  -2
  -1  12   5   -0.12    0.41   1
   0  12   5   52.03    0.92  -2
   0  12   5   52.03    0.92   1
  -1  12   5    1.43    0.50  -2
   1  12   5    1.43    0.50   1
  -2  12   5   62.78    3.04  -2
   2  12   5   62.78    3.04   1
  -2  12   6   58.47    2.95  -2
   2  12   5   58.47    2.95   1
  -3  12   6   -0.33    0.41  -2
   3  12   5   -0.33    0.41   1
  -4  12   6  155.05    2.18  -2
   4  12   5  155.05    2.18   1
  -5  12   6    0.32    0.57  -2
   5  12   5    0.32    0.57   1
   6  12   5   19.49    0.99   1
  -7  12   7    1.17    1.22  -2
   7  12   5    1.17    1.22   1
  -8  12   7    9.66    0.92  -2
   8  12   5    9.66    0.92   1
  -9  12   7   -0.18    0.88  -2
   9  12   5   -0.18    0.88   1
 -10  12   7   21.29    1.78  -2
  10  12   5   21.29    1.78   1
  11  12   5    0.12    3.40   1
  12  12   5   -0.54    3.48   1
  12  13   2    7.00    2.15  -2
 -12  13   5    7.00    2.15   1
  11  13   2    6.64    1.73  -2
 -11  13   5    6.64    1.73   1
  10  13   3    1.98    2.47  -2
 -10  13   5    1.98    2.47   1
   9  13   3    0.87    0.70  -2
  -9  13   5    0.87    0.70   1
   8  13   3    1.01    0.64  -2
  -8  13   5    1.01    0.64   1
   7  13   3  134.98    2.43  -2
  -7  13   5  134.98    2.43   1
  -6  13   5   -0.71    1.01   1
   5  13   4    2.95    0.61  -2
  -5  13   5    2.95    0.61   1
   4  13   4    0.63    0.40  -2
  -4  13   5    0.63    0.40   1
   3  13   4   88.97    2.02  -2
  -3  13   5   88.97    2.02   1
   2  13   4   -0.72    1.47  -2
  -2  13   5   -0.72    1.47   1
   2  13   5    2.99    1.48  -2
  -2  13   5    2.99    1.48   1
   1  13   5   54.41    1.09  -2
  -1  13   5   54.41    1.09   1
   0  13   5    0.15    0.35  -2
   0  13   5    0.15    0.35   1
  -1  13   5  132.79    2.42  -2
   1  13   5  132.79    2.42   1
   2  13   5    0.04    0.75   1
  -3  13   6   55.66    1.26  -2
   3  13   5   55.66    1.26   1
  -4  13   6    0.92    0.42  -2
   4  13   5    0.92    0.42   1
  -5  13   6   14.96    0.64  -2
   5  13   5   14.96    0.64   1
   6  13   5   -1.56    1.00   1
  -7  13   7   25.98    1.66  -2
   7  13   5   25.98    1.66   1
  -8  13   7    0.75    0.92  -2
   8  13   5    0.75    0.92   1
  -9  13   7    1.81    0.90  -2
   9  13   5    1.81    0.90   1
 -10  13   7    4.30    1.47  -2
  10  13   5    4.30    1.47   1
 -11  13   8   11.12    2.05  -2
  11  13   5   11.12    2.05   1
  11  14   2    1.90    2.04  -2
 -11  14   5    1.90    2.04   1
  10  14   3   27.52    3.28  -2
 -10  14   5   27.52    3.28   1
   9  14   3    0.58    0.74  -2
  -9  14   5    0.58    0.74   1
   8  14   3    1.40    0.66  -2
  -8  14   5    1.40    0.66   1
   7  14   3    1.11    0.75  -2
  -7  14   5    1.11    0.75   1
  -6  14   5   11.98    0.88   1
   5  14   4    0.59    0.62  -2
  -5  14   5    0.59    0.62   1
   4  14   4  199.22    3.23  -2
  -4  14   5  199.22    3.23   1
   3  14   4    0.11    0.73  -2
  -3  14   5    0.11    0.73   1
   2  14   4   37.13    2.43  -2
  -2  14   5   37.13    2.43   1
   2  14   5   57.35    3.06  -2
  -2  14   5   57.35    3.06   1
   1  14   5    0.84    0.39  -2
  -1  14   5    0.84    0.39   1
   0  14   5    7.18    0.41  -2
   0  14   5    7.18    0.41   1
  -1  14   5    0.18    0.52  -2
   1  14   5    0.18    0.52   1
   2  14   5  108.94    2.23   1
  -3  14   6   -0.14    0.60  -2
   3  14   5   -0.14    0.60   1
  -4  14   6   98.97    1.62  -2
   4  14   5   98.97    1.62   1
  -5  14   6    0.12    0.54  -2
   5  14   5    0.12    0.54   1
   6  14   5  100.08    2.58   1
  -7  14   7   -1.10    1.25  -2
   7  14   5   -1.10    1.25   1
  -8  14   7   27.06    1.21  -2
   8  14   5   27.06    1.21   1
  -9  14   7   -0.86    0.90  -2
   9  14   5   -0.86    0.90   1
 -10  14   7    0.94    1.51  -2
  10  14   5    0.94    1.51   1
 -11  14   8    2.57    2.82  -2
  11  14   5    2.57    2.82   1
  11  15   2    5.20    1.49  -2
 -11  15   5    5.20    1.49   1
   9  15   3    6.98    0.92  -2
  -9  15   5    6.98    0.92   1
   8  15   3    0.73    0.74  -2
  -8  15   5    0.73    0.74   1
   7  15   3   98.98    2.15  -2
  -7  15   5   98.98    2.15   1
  -6  15   5   -1.49    1.04   1
   5  15   4    1.22    0.60  -2
  -5  15   5    1.22    0.60   1
   4  15   4   -0.01    0.46  -2
  -4  15   5   -0.01    0.46   1
   3  15   4   48.47    1.41  -2
  -3  15   5   48.47    1.41   1
  -2  15   5   -0.69    0.55   1
   1  15   5   26.65    0.69  -2
  -1  15   5   26.65    0.69   1
   0  15   5    0.19    0.37  -2
   0  15   5    0.19    0.37   1
  -1  15   5    9.93    0.54  -2
   1  15   5    9.93    0.54   1
  -2  15   6    1.58    1.36  -2
   2  15   5    1.58    1.36   1
  -3  15   6   15.42    0.77  -2
   3  15   5   15.42    0.77   1
  -4  15   6    0.11    0.49  -2
   4  15   5    0.11    0.49   1
  -5  15   6   32.06    0.86  -2
   5  15   5   32.06    0.86   1
   6  15   5   -0.86    0.97   1
  -7  15   7    4.10    1.14  -2
   7  15   5    4.10    1.14   1
  -8  15   7   -0.03    0.90  -2
   8  15   5   -0.03    0.90   1
  -9  15   7   15.76    1.14  -2
   9  15   5   15.76    1.14   1
 -10  15   7    1.11    1.57  -2
  10  15   5    1.11    1.57   1
 -11  15   8   14.38    3.22  -2
  11  15   5   14.38    3.22   1
  11  16   2   -0.16    1.52  -2
 -11  16   5   -0.16    1.52   1
   9  16   3   -0.28    0.89  -2
  -9  16   5   -0.28    0.89   1
   8  16   3   28.01    1.08  -2
  -8  16   5   28.01    1.08   1
   7  16   3    1.15    0.84  -2
  -7  16   5    1.15    0.84   1
   6  16   4    8.89    2.42  -2
  -6  16   5    8.89    2.42   1
   5  16   4    0.47    0.67  -2
  -5  16   5    0.47    0.67   1
   4  16   4   47.38    1.08  -2
  -4  16   5   47.38    1.08   1
   3  16   4   -0.35    0.62  -2
  -3  16   5   -0.35    0.62   1
   2  16   5    5.85    1.77  -2
  -2  16   5    5.85    1.77   1
   1  16   5    0.03    0.53  -2
  -1  16   5    0.03    0.53   1
   0  16   5   21.73    0.61  -2
   0  16   5   21.73    0.61   1
  -1  16   5    0.25    0.49  -2
   1  16   5    0.25    0.49   1
  -2  16   6   24.00    1.87  -2
   2  16   5   24.00    1.87   1
  -3  16   6    0.83    0.75  -2
   3  16   5    0.83    0.75   1
  -4  16   6  281.86    4.09  -2
   4  16   5  281.86    4.09   1
  -5  16   6   -0.63    0.62  -2
   5  16   5   -0.63    0.62   1
   6  16   5    8.64    1.32   1
  -7  16   7    1.78    1.09  -2
   7  16   5    1.78    1.09   1
  -8  16   7    5.77    0.90  -2
   8  16   5    5.77    0.90   1
  -9  16   7    0.20    0.94  -2
   9  16   5    0.20    0.94   1
 -10  16   7   14.62    1.84  -2
  10  16   5   14.62    1.84   1
  11  17   2    1.38    1.52  -2
 -11  17   5    1.38    1.52   1
   9  17   3   26.71    1.31  -2
  -9  17   5   26.71    1.31   1
   8  17   3   -0.12    0.70  -2
  -8  17   5   -0.12    0.70   1
   7  17   3    6.84    0.92  -2
  -7  17   5    6.84    0.92   1
   6  17   4   -0.75    2.07  -2
  -6  17   5   -0.75    2.07   1
   5  17   4    1.87    0.77  -2
  -5  17   5    1.87    0.77   1
   4  17   4    0.76    0.68  -2
  -4  17   5    0.76    0.68   1
   3  17   4   57.24    1.37  -2
  -3  17   5   57.24    1.37   1
  -2  17   5    0.20    0.68   1
   1  17   5   54.21    1.07  -2
  -1  17   5   54.21    1.07   1
   0  17   5    0.10    0.56  -2
   0  17   5    0.10    0.56   1
  -1  17   5  190.62    2.87  -2
   1  17   5  190.62    2.87   1
   2  17   5    0.29    1.07   1
  -3  17   6   15.30    0.83  -2
   3  17   5   15.30    0.83   1
  -4  17   6    0.76    0.49  -2
   4  17   5    0.76    0.49   1
  -5  17   6   17.20    0.81  -2
   5  17   5   17.20    0.81   1
   6  17   5   -0.33    1.54   1
  -7  17   7    3.22    1.11  -2
   7  17   5    3.22    1.11   1
  -8  17   7    2.37    0.87  -2
   8  17   5    2.37    0.87   1
  -9  17   7    2.71    1.02  -2
   9  17   5    2.71    1.02   1
 -10  17   7    1.89    1.39  -2
  10  17   5    1.89    1.39   1
  11  17   5   -0.33    3.50   1
   9  18   3    1.60    0.96  -2
  -9  18   5    1.60    0.96   1
   8  18   3    1.52    0.80  -2
  -8  18   5    1.52    0.80   1
   7  18   3    1.24    1.12  -2
  -7  18   5    1.24    1.12   1
   6  18   4   33.87    2.78  -2
  -6  18   5   33.87    2.78   1
   5  18   4    0.45    0.80  -2
  -5  18   5    0.45    0.80   1
   4  18   4  129.19    2.81  -2
  -4  18   5  129.19    2.81   1
   3  18   4    2.51    0.99  -2
  -3  18   5    2.51    0.99   1
   2  18   5  113.13    5.22  -2
  -2  18   5  113.13    5.22   1
   1  18   5   -0.37    0.69  -2
  -1  18   5   -0.37    0.69   1
   0  18   5    0.43    0.44  -2
   0  18   5    0.43    0.44   1
  -1  18   5    2.09    0.65  -2
   1  18   5    2.09    0.65   1
  -2  18   6  141.34    6.12  -2
   2  18   5  141.34    6.12   1
  -3  18   6    1.23    0.65  -2
   3  18   5    1.23    0.65   1
  -4  18   6    5.01    0.51  -2
   4  18   5    5.01    0.51   1
  -5  18   6    1.83    0.90  -2
   5  18   5    1.83    0.90   1
  -6  18   6   18.85    2.18  -2
   6  18   5   18.85    2.18   1
  -7  18   7    0.42    1.11  -2
   7  18   5    0.42    1.11   1
  -8  18   7    4.74    0.93  -2
   8  18   5    4.74    0.93   1
  -9  18   7    1.62    1.26  -2
   9  18   5    1.62    1.26   1
 -10  18   7    3.50    1.65  -2
  10  18   5    3.50    1.65   1
   9  19   3    1.12    1.08  -2
  -9  19   5    1.12    1.08   1
   8  19   3    0.03    0.80  -2
  -8  19   5    0.03    0.80   1
   7  19   3    9.42    1.08  -2
  -7  19   5    9.42    1.08   1
   6  19   4   -0.28    1.98  -2
  -6  19   5   -0.28    1.98   1
   5  19   4    6.93    0.91  -2
  -5  19   5    6.93    0.91   1
   4  19   4   -0.08    0.69  -2
  -4  19   5   -0.08    0.69   1
   3  19   4   38.96    1.39  -2
  -3  19   5   38.96    1.39   1
   2  19   5    0.38    2.07  -2
  -2  19   5    0.38    2.07   1
   1  19   5   92.80    1.76  -2
  -1  19   5   92.80    1.76   1
   0  19   5   -0.22    0.56  -2
   0  19   5   -0.22    0.56   1
  -1  19   5   44.71    1.13  -2
   1  19   5   44.71    1.13   1
  -2  19   6    2.91    2.09  -2
   2  19   5    2.91    2.09   1
  -3  19   6   51.78    1.22  -2
   3  19   5   51.78    1.22   1
  -4  19   6    1.23    0.59  -2
   4  19   5    1.23    0.59   1
  -5  19   6    7.54    0.73  -2
   5  19   5    7.54    0.73   1
  -6  19   6    1.54    1.82  -2
   6  19   5    1.54    1.82   1
  -7  19   7   32.35    1.62  -2
   7  19   5   32.35    1.62   1
  -8  19   7    0.16    0.91  -2
   8  19   5    0.16    0.91   1
  -9  19   7    6.28    1.24  -2
   9  19   5    6.28    1.24   1
 -10  19   7    4.76    1.69  -2
  10  19   5    4.76    1.69   1
   9  20   3   -0.08    1.41  -2
  -9  20   5   -0.08    1.41   1
   8  20   3    1.77    0.83  -2
  -8  20   5    1.77    0.83   1
   7  20   3    0.01    0.99  -2
  -7  20   5    0.01    0.99   1
   5  20   4   -0.60    0.81  -2
  -5  20   5   -0.60    0.81   1
   4  20   4    2.15    0.72  -2
  -4  20   5    2.15    0.72   1
   3  20   4    1.44    0.91  -2
  -3  20   5    1.44    0.91   1
   2  20   5   56.11    3.47  -2
  -2  20   5   56.11    3.47   1
   1  20   5    5.56    0.84  -2
  -1  20   5    5.56    0.84   1
   0  20   5    8.30    0.64  -2
   0  20   5    8.30    0.64   1
  -1  20   5    5.04    0.74  -2
   1  20   5    5.04    0.74   1
  -2  20   6  183.92    7.71  -2
   2  20   5  183.92    7.71   1
  -3  20   6    2.10    0.77  -2
   3  20   5    2.10    0.77   1
  -4  20   6   81.62    1.49  -2
   4  20   5   81.62    1.49   1
  -5  20   6    1.85    0.75  -2
   5  20   5    1.85    0.75   1
  -6  20   6   26.52    1.82  -2
   6  20   5   26.52    1.82   1
  -7  20   7    1.32    1.14  -2
   7  20   5    1.32    1.14   1
  -8  20   7    1.92    0.93  -2
   8  20   5    1.92    0.93   1
  -9  20   7   -0.17    1.04  -2
   9  20   5   -0.17    1.04   1
 -10  20   7    5.67    1.75  -2
  10  20   5    5.67    1.75   1
   9  21   3   -0.20    1.07  -2
  -9  21   5   -0.20    1.07   1
   8  21   3    0.15    0.83  -2
  -8  21   5    0.15    0.83   1
   7  21   3    8.02    1.14  -2
  -7  21   5    8.02    1.14   1
   5  21   4   25.54    1.22  -2
  -5  21   5   25.54    1.22   1
   4  21   4    0.12    0.71  -2
  -4  21   5    0.12    0.71   1
   3  21   4   89.31    2.26  -2
  -3  21   5   89.31    2.26   1
   2  21   5   -0.16    2.05  -2
  -2  21   5   -0.16    2.05   1
   1  21   5  539.37    8.94  -2
  -1  21   5  539.37    8.94   1
   0  21   5    0.92    0.61  -2
   0  21   5    0.92    0.61   1
  -1  21   5  541.05    8.22  -2
   1  21   5  541.05    8.22   1
  -2  21   6    5.38    2.15  -2
   2  21   5    5.38    2.15   1
  -3  21   6    7.41    0.85  -2
   3  21   5    7.41    0.85   1
  -4  21   6    0.90    0.67  -2
   4  21   5    0.90    0.67   1
  -5  21   6    7.72    0.86  -2
   5  21   5    7.72    0.86   1
  -6  21   6    1.36    1.85  -2
   6  21   5    1.36    1.85   1
  -7  21   7    7.04    1.53  -2
   7  21   5    7.04    1.53   1
  -8  21   7    0.12    0.92  -2
   8  21   5    0.12    0.92   1
  -9  21   7    3.40    1.39  -2
   9  21   5    3.40    1.39   1
   9  22   3    0.77    1.34  -2
  -9  22   5    0.77    1.34   1
   8  22   3    8.36    0.98  -2
  -8  22   5    8.36    0.98   1
   7  22   3    0.75    1.26  -2
  -7  22   5    0.75    1.26   1
   5  22   4    0.56    0.89  -2
  -5  22   5    0.56    0.89   1
   4  22   4   19.53    1.03  -2
  -4  22   5   19.53    1.03   1
   3  22   4   -0.22    0.94  -2
  -3  22   5   -0.22    0.94   1
   2  22   5   64.43    3.82  -2
  -2  22   5   64.43    3.82   1
   1  22   5    8.22    0.86  -2
  -1  22   5    8.22    0.86   1
   0  22   5   73.73    1.67  -2
   0  22   5   73.73    1.67   1
  -1  22   5    5.82    0.92  -2
   1  22   5    5.82    0.92   1
  -2  22   6  112.98    5.37  -2
   2  22   5  112.98    5.37   1
  -3  22   6    1.98    0.82  -2
   3  22   5    1.98    0.82   1
  -4  22   6   31.02    1.08  -2
   4  22   5   31.02    1.08   1
  -5  22   6    0.64    0.80  -2
   5  22   5    0.64    0.80   1
  -6  22   6    3.86    1.95  -2
   6  22   5    3.86    1.95   1
  -7  22   7    0.57    1.50  -2
   7  22   5    0.57    1.50   1
  -8  22   7    3.29    1.23  -2
   8  22   5    3.29    1.23   1
   9  23   3   15.34    1.69  -2
  -9  23   5   15.34    1.69   1
   8  23   3   -0.73    0.90  -2
  -8  23   5   -0.73    0.90   1
   7  23   3    4.36    1.14  -2
  -7  23   5    4.36    1.14   1
   5  23   4   19.86    1.33  -2
  -5  23   5   19.86    1.33   1
   4  23   4    0.65    0.76  -2
  -4  23   5    0.65    0.76   1
   3  23   4   36.76    1.45  -2
  -3  23   5   36.76    1.45   1
   2  23   5    0.06    2.08  -2
  -2  23   5    0.06    2.08   1
   1  23   5   10.19    0.89  -2
  -1  23   5   10.19    0.89   1
   0  23   5    1.38    0.70  -2
   0  23   5    1.38    0.70   1
  -1  23   5    9.08    0.87  -2
   1  23   5    9.08    0.87   1
   2  23   5   -1.17    1.56   1
  -3  23   6  121.99    2.75  -2
   3  23   5  121.99    2.75   1
  -4  23   6    0.29    0.99  -2
   4  23   5    0.29    0.99   1
  -5  23   6    2.08    0.93  -2
   5  23   5    2.08    0.93   1
  -6  23   6    1.34    1.96  -2
   6  23   5    1.34    1.96   1
  -7  23   7   21.09    1.89  -2
   7  23   5   21.09    1.89   1
  -8  23   7   -0.89    1.26  -2
   8  23   5   -0.89    1.26   1
   8  24   3   12.15    1.31  -2
  -8  24   5   12.15    1.31   1
   7  24   3   -0.11    1.15  -2
  -7  24   5   -0.11    1.15   1
   5  24   4    1.32    1.01  -2
  -5  24   5    1.32    1.01   1
   4  24   4    4.03    0.82  -2
  -4  24   5    4.03    0.82   1
   3  24   4    0.11    1.10  -2
  -3  24   5    0.11    1.10   1
   1  24   5    0.33    0.81  -2
  -1  24   5    0.33    0.81   1
   0  24   5    0.98    0.70  -2
   0  24   5    0.98    0.70   1
  -1  24   5    0.41    0.79  -2
   1  24   5    0.41    0.79   1
   2  24   5    6.13    1.94   1
  -3  24   6    2.15    0.92  -2
   3  24   5    2.15    0.92   1
  -4  24   6    6.38    0.78  -2
   4  24   5    6.38    0.78   1
  -5  24   6    2.16    1.05  -2
   5  24   5    2.16    1.05   1
  -6  24   6   11.33    2.27  -2
   6  24   5   11.33    2.27   1
  -7  24   7    1.42    1.62  -2
   7  24   5    1.42    1.62   1
  -8  24   7    8.85    2.74  -2
   8  24   5    8.85    2.74   1
   7  25   3    3.67    1.23  -2
  -7  25   5    3.67    1.23   1
   5  25   4   12.91    1.27  -2
  -5  25   5   12.91    1.27   1
   4  25   4    0.68    0.82  -2
  -4  25   5    0.68    0.82   1
   3  25   4   12.81    1.34  -2
  -3  25   5   12.81    1.34   1
   1  25   5    5.29    0.88  -2
  -1  25   5    5.29    0.88   1
   0  25   5    0.87    0.71  -2
   0  25   5    0.87    0.71   1
  -1  25   5    6.13    0.88  -2
   1  25   5    6.13    0.88   1
   2  25   5   -0.46    1.61   1
  -3  25   6    8.33    1.17  -2
   3  25   5    8.33    1.17   1
  -4  25   6    1.48    0.74  -2
   4  25   5    1.48    0.74   1
  -5  25   6    4.87    0.92  -2
   5  25   5    4.87    0.92   1
  -6  25   6    0.82    2.05  -2
   6  25   5    0.82    2.05   1
  -7  25   7    0.01    2.52  -2
   7  25   5    0.01    2.52   1
   7  26   3    3.36    2.51  -2
  -7  26   5    3.36    2.51   1
   5  26   4    0.90    1.07  -2
  -5  26   5    0.90    1.07   1
   4  26   4    0.52    0.83  -2
  -4  26   5    0.52    0.83   1
   3  26   4   -0.91    1.01  -2
  -3  26   5   -0.91    1.01   1
   1  26   5    0.54    0.93  -2
  -1  26   5    0.54    0.93   1
   0  26   5   44.43    1.30  -2
   0  26   5   44.43    1.30   1
  -1  26   5    0.50    0.82  -2
   1  26   5    0.50    0.82   1
   2  26   5   11.26    2.28   1
  -3  26   6   -0.46    1.29  -2
   3  26   5   -0.46    1.29   1
  -4  26   6    1.52    0.78  -2
   4  26   5    1.52    0.78   1
  -5  26   6    1.22    0.99  -2
   5  26   5    1.22    0.99   1
  -6  26   6   14.90    2.50  -2
   6  26   5   14.90    2.50   1
  -7  26   7    2.28    2.70  -2
   7  26   5    2.28    2.70   1
   5  27   4   13.45    1.33  -2
  -5  27   5   13.45    1.33   1
   4  27   4   -0.55    1.00  -2
  -4  27   5   -0.55    1.00   1
   3  27   4    3.49    1.27  -2
  -3  27   5    3.49    1.27   1
   1  27   5    0.48    1.04  -2
  -1  27   5    0.48    1.04   1
   0  27   5   -0.03    0.74  -2
   0  27   5   -0.03    0.74   1
  -1  27   5    0.38    0.85  -2
   1  27   5    0.38    0.85   1
   2  27   5    0.30    1.85   1
  -3  27   6    3.82    1.44  -2
   3  27   5    3.82    1.44   1
  -4  27   6    1.68    0.85  -2
   4  27   5    1.68    0.85   1
  -5  27   6    1.13    0.97  -2
   5  27   5    1.13    0.97   1
   5  28   4    0.10    1.44  -2
  -5  28   5    0.10    1.44   1
   4  28   4    1.76    0.97  -2
  -4  28   5    1.76    0.97   1
   3  28   4    2.81    1.13  -2
  -3  28   5    2.81    1.13   1
   1  28   5   -0.10    1.24  -2
  -1  28   5   -0.10    1.24   1
   0  28   5    5.00    0.85  -2
   0  28   5    5.00    0.85   1
  -1  28   5    1.72    0.88  -2
   1  28   5    1.72    0.88   1
   2  28   5   16.91    1.91   1
  -3  28   6    2.18    1.43  -2
   3  28   5    2.18    1.43   1
  -4  28   6    7.91    0.98  -2
   4  28   5    7.91    0.98   1
  -5  28   6   -0.17    1.34  -2
   5  28   5   -0.17    1.34   1
   4  29   4    0.78    2.02  -2
  -4  29   5    0.78    2.02   1
   3  29   4   45.54    1.81  -2
  -3  29   5   45.54    1.81   1
   1  29   5   23.64    1.92  -2
  -1  29   5   23.64    1.92   1
   0  29   5    0.70    0.82  -2
   0  29   5    0.70    0.82   1
  -1  29   5   20.87    1.16  -2
   1  29   5   20.87    1.16   1
   2  29   5   -0.33    2.01   1
  -3  29   6    4.38    1.59  -2
   3  29   5    4.38    1.59   1
  -4  29   6    0.52    1.16  -2
   4  29   5    0.52    1.16   1
  -5  29   6   12.48    2.40  -2
   5  29   5   12.48    2.40   1
   3  30   4    1.00    2.38  -2
  -3  30   5    1.00    2.38   1
   1  30   5    4.14    1.68  -2
  -1  30   5    4.14    1.68   1
   0  30   5   11.90    1.02  -2
   0  30   5   11.90    1.02   1
  -1  30   5    0.90    0.98  -2
   1  30   5    0.90    0.98   1
  -2  30   5    5.36    2.25  -2
   2  30   5    5.36    2.25   1
  -4  30   6    4.88    1.54  -2
   4  30   5    4.88    1.54   1
   0  31   5    1.09    1.37  -2
   0  31   5    1.09    1.37   1
  -1  31   5   12.97    1.42  -2
   1  31   5   12.97    1.42   1
  12   0   3   15.19    1.73  -2
 -12   0   6   15.19    1.73   1
  11   0   3   -1.81    2.40  -2
 -11   0   6   -1.81    2.40   1
 -10   0   6   32.77    2.56   1
   9   0   4    1.38    1.28  -2
  -9   0   6    1.38    1.28   1
   8   0   4  220.47    5.14  -2
  -8   0   6  220.47    5.14   1
   7   0   4   -0.16    0.83  -2
  -7   0   6   -0.16    0.83   1
  -6   0   6   47.54    1.29   1
   5   0   5    0.25    0.72  -2
  -5   0   6    0.25    0.72   1
   4   0   5  989.27   17.88  -2
  -4   0   6  989.27   17.88   1
   3   0   5    0.03    0.46  -2
  -3   0   6    0.03    0.46   1
  -2   0   6    5.50    0.38   1
   1   0   6   -0.38    0.43  -2
  -1   0   6   -0.38    0.43   1
   0   0   6  416.89    8.67  -2
   0   0   6  416.89    8.67   1
  -1   0   6    0.15    0.28  -2
   1   0   6    0.15    0.28   1
   2   0   6 2005.23   50.34   1
  -3   0   7    0.94    1.12  -2
   3   0   6    0.94    1.12   1
  -4   0   7  421.83    8.99  -2
   4   0   6  421.83    8.99   1
  -5   0   7   -0.57    0.81  -2
   5   0   6   -0.57    0.81   1
  -6   0   7   18.26    1.88  -2
   6   0   6   18.26    1.88   1
  -7   0   8   -1.50    1.02  -2
   7   0   6   -1.50    1.02   1
  -8   0   8  399.35    8.75  -2
   8   0   6  399.35    8.75   1
  -9   0   8   -0.21    1.32  -2
   9   0   6   -0.21    1.32   1
  10   0   6   14.87    3.64   1
  11   0   6    0.20    3.06   1
 -12   0   9    0.76    1.70  -2
  12   0   6    0.76    1.70   1
  12   1   3   -0.19    1.02  -2
 -12   1   6   -0.19    1.02   1
  11   1   3    7.30    1.86  -2
 -11   1   6    7.30    1.86   1
 -10   1   6   -0.07    1.79   1
   9   1   4   16.07    0.85  -2
  -9   1   6   16.07    0.85   1
   8   1   4   -0.40    0.55  -2
  -8   1   6   -0.40    0.55   1
   7   1   4    7.27    0.64  -2
  -7   1   6    7.27    0.64   1
  -6   1   6   -0.24    0.41   1
   5   1   5  146.00    2.91  -2
  -5   1   6  146.00    2.91   1
   4   1   5    0.40    0.30  -2
  -4   1   6    0.40    0.30   1
   3   1   5  119.00    1.75  -2
  -3   1   6  119.00    1.75   1
   2   1   5    0.58    0.69  -2
  -2   1   6    0.58    0.69   1
   1   1   6   50.55    1.22  -2
  -1   1   6   50.55    1.22   1
   0   1   6   -0.10    0.28  -2
   0   1   6   -0.10    0.28   1
  -1   1   6   94.04    1.61  -2
   1   1   6   94.04    1.61   1
   2   1   6    1.95    0.58   1
  -3   1   7  360.39    6.58  -2
   3   1   6  360.39    6.58   1
  -4   1   7    0.30    0.33  -2
   4   1   6    0.30    0.33   1
  -5   1   7   10.09    0.39  -2
   5   1   6   10.09    0.39   1
  -6   1   7    0.27    0.87  -2
   6   1   6    0.27    0.87   1
  -7   1   8   25.87    1.04  -2
   7   1   6   25.87    1.04   1
  -8   1   8    0.74    0.63  -2
   8   1   6    0.74    0.63   1
  -9   1   8   10.99    1.06  -2
   9   1   6   10.99    1.06   1
  10   1   6   -0.76    1.87   1
 -11   1   9    7.21    2.73  -2
  11   1   6    7.21    2.73   1
 -12   1   9    3.34    1.22  -2
  12   1   6    3.34    1.22   1
  12   2   3    2.78    1.05  -2
 -12   2   6    2.78    1.05   1
  11   2   3   -2.76    1.68  -2
 -11   2   6   -2.76    1.68   1
 -10   2   6    1.19    1.93   1
   9   2   4   -0.14    0.86  -2
  -9   2   6   -0.14    0.86   1
   8   2   4    4.95    0.61  -2
  -8   2   6    4.95    0.61   1
   7   2   4   -0.30    0.66  -2
  -7   2   6   -0.30    0.66   1
   6   2   5   11.49    1.37  -2
  -6   2   6   11.49    1.37   1
   5   2   5   -0.71    0.50  -2
  -5   2   6   -0.71    0.50   1
   4   2   5   46.48    0.75  -2
  -4   2   6   46.48    0.75   1
   3   2   5   -0.17    0.31  -2
  -3   2   6   -0.17    0.31   1
   2   2   6   67.26    2.85  -2
  -2   2   6   67.26    2.85   1
   1   2   6    0.19    0.36  -2
  -1   2   6    0.19    0.36   1
   0   2   6   52.40    0.87  -2
   0   2   6   52.40    0.87   1
  -1   2   6   -0.53    0.67  -2
   1   2   6   -0.53    0.67   1
  -2   2   6  144.72    5.71  -2
   2   2   6  144.72    5.71   1
  -3   2   7   -0.89    0.50  -2
   3   2   6   -0.89    0.50   1
  -4   2   7  107.89    1.79  -2
   4   2   6  107.89    1.79   1
  -5   2   7    0.59    0.92  -2
   5   2   6    0.59    0.92   1
  -6   2   7   95.70    2.92  -2
   6   2   6   95.70    2.92   1
  -7   2   8   -0.29    0.89  -2
   7   2   6   -0.29    0.89   1
  -8   2   8    1.34    0.71  -2
   8   2   6    1.34    0.71   1
  -9   2   8    0.26    1.32  -2
   9   2   6    0.26    1.32   1
  10   2   6   -1.90    1.94   1
 -11   2   9    0.88    2.46  -2
  11   2   6    0.88    2.46   1
 -12   2   9    6.29    1.26  -2
  12   2   6    6.29    1.26   1
  12   3   3   -0.18    0.93  -2
 -12   3   6   -0.18    0.93   1
  11   3   3    1.72    1.80  -2
 -11   3   6    1.72    1.80   1
 -10   3   6   -0.66    1.81   1
   9   3   4   46.39    1.22  -2
  -9   3   6   46.39    1.22   1
   8   3   4    1.12    0.71  -2
  -8   3   6    1.12    0.71   1
   7   3   4   61.88    1.19  -2
  -7   3   6   61.88    1.19   1
  -6   3   6    0.00    0.61   1
   5   3   5    1.53    0.60  -2
  -5   3   6    1.53    0.60   1
   4   3   5   -0.14    0.24  -2
  -4   3   6   -0.14    0.24   1
   3   3   5   68.55    1.17  -2
  -3   3   6   68.55    1.17   1
  -2   3   6    0.02    0.39   1
   1   3   6  427.45    8.82  -2
  -1   3   6  427.45    8.82   1
   0   3   6    0.06    0.29  -2
   0   3   6    0.06    0.29   1
  -1   3   6  959.41   20.02  -2
   1   3   6  959.41   20.02   1
  -2   3   6    0.40    0.96  -2
   2   3   6    0.40    0.96   1
  -3   3   7  586.64   12.19  -2
   3   3   6  586.64   12.19   1
  -4   3   7    0.63    0.27  -2
   4   3   6    0.63    0.27   1
  -5   3   7  127.54    2.26  -2
   5   3   6  127.54    2.26   1
  -6   3   7   -0.14    0.96  -2
   6   3   6   -0.14    0.96   1
  -7   3   8  303.93    6.52  -2
   7   3   6  303.93    6.52   1
  -8   3   8   -0.22    0.65  -2
   8   3   6   -0.22    0.65   1
  -9   3   8    0.89    1.07  -2
   9   3   6    0.89    1.07   1
  10   3   6   -0.88    1.98   1
 -11   3   9    6.13    2.59  -2
  11   3   6    6.13    2.59   1
 -12   3   9    0.78    1.21  -2
  12   3   6    0.78    1.21   1
  12   4   3    2.76    0.95  -2
 -12   4   6    2.76    0.95   1
  11   4   3   -1.55    1.74  -2
 -11   4   6   -1.55    1.74   1
 -10   4   6   14.39    1.63   1
   9   4   4    0.32    0.78  -2
  -9   4   6    0.32    0.78   1
   8   4   4  205.98    3.43  -2
  -8   4   6  205.98    3.43   1
   7   4   4    0.16    0.55  -2
  -7   4   6    0.16    0.55   1
  -6   4   6   50.79    1.12   1
   5   4   5   -0.18    0.52  -2
  -5   4   6   -0.18    0.52   1
   4   4   5    5.73    0.35  -2
  -4   4   6    5.73    0.35   1
   3   4   5   -0.59    0.37  -2
  -3   4   6   -0.59    0.37   1
   2   4   6   27.67    1.33  -2
  -2   4   6   27.67    1.33   1
   1   4   6   -0.20    0.70  -2
  -1   4   6   -0.20    0.70   1
   0   4   6  218.34    3.58  -2
   0   4   6  218.34    3.58   1
  -1   4   6    0.24    0.54  -2
   1   4   6    0.24    0.54   1
  -2   4   7   32.55    1.50  -2
   2   4   6   32.55    1.50   1
  -2   4   6   22.91    1.53  -2
   2   4   6   22.91    1.53   1
  -3   4   7    0.34    0.50  -2
   3   4   6    0.34    0.50   1
  -4   4   7  504.31    6.52  -2
   4   4   6  504.31    6.52   1
  -5   4   7   -0.06    0.58  -2
   5   4   6   -0.06    0.58   1
   6   4   6   -1.48    0.78   1
  -7   4   8    0.29    0.94  -2
   7   4   6    0.29    0.94   1
  -8   4   8   92.57    1.99  -2
   8   4   6   92.57    1.99   1
  -9   4   8   -0.10    0.74  -2
   9   4   6   -0.10    0.74   1
  10   4   6   -0.75    1.92   1
 -11   4   9    1.17    2.64  -2
  11   4   6    1.17    2.64   1
 -12   4   9    4.42    1.26  -2
  12   4   6    4.42    1.26   1
 -13   5   6   10.26    3.35   1
  12   5   3    1.90    1.04  -2
 -12   5   6    1.90    1.04   1
  11   5   3   17.75    2.10  -2
 -11   5   6   17.75    2.10   1
 -10   5   6    0.21    1.91   1
   9   5   4   90.45    2.02  -2
  -9   5   6   90.45    2.02   1
   8   5   4    0.71    0.61  -2
  -8   5   6    0.71    0.61   1
   7   5   4  142.83    2.25  -2
  -7   5   6  142.83    2.25   1
  -6   5   6    0.85    0.79   1
   5   5   5    5.26    0.58  -2
  -5   5   6    5.26    0.58   1
   4   5   5   -0.38    0.34  -2
  -4   5   6   -0.38    0.34   1
   3   5   5   85.08    1.54  -2
  -3   5   6   85.08    1.54   1
   2   5   6   -0.83    0.70  -2
  -2   5   6   -0.83    0.70   1
   1   5   6  904.59   18.51  -2
  -1   5   6  904.59   18.51   1
   0   5   6    0.57    0.24  -2
   0   5   6    0.57    0.24   1
  -1   5   6  437.37   11.16  -2
   1   5   6  437.37   11.16   1
  -2   5   7    1.49    0.85  -2
   2   5   6    1.49    0.85   1
  -3   5   7   60.14    1.32  -2
   3   5   6   60.14    1.32   1
  -4   5   7    0.19    0.28  -2
   4   5   6    0.19    0.28   1
  -5   5   7  551.24    8.96  -2
   5   5   6  551.24    8.96   1
   6   5   6   -0.67    1.35   1
  -7   5   8  258.96    7.07  -2
   7   5   6  258.96    7.07   1
  -8   5   8    0.18    0.69  -2
   8   5   6    0.18    0.69   1
  -9   5   8   88.21    1.99  -2
   9   5   6   88.21    1.99   1
  10   5   6    0.80    2.03   1
 -11   5   9   31.50    3.33  -2
  11   5   6   31.50    3.33   1
 -12   5   9    1.36    1.37  -2
  12   5   6    1.36    1.37   1
  12   6   3   -1.21    0.98  -2
 -12   6   6   -1.21    0.98   1
  11   6   3   -3.48    1.76  -2
 -11   6   6   -3.48    1.76   1
 -10   6   6   48.83    2.26   1
   9   6   4    4.02    0.83  -2
  -9   6   6    4.02    0.83   1
   8   6   4   62.37    1.51  -2
  -8   6   6   62.37    1.51   1
   7   6   4   -0.51    0.61  -2
  -7   6   6   -0.51    0.61   1
   6   6   5   71.82    3.59  -2
  -6   6   6   71.82    3.59   1
   5   6   5    0.46    0.61  -2
  -5   6   6    0.46    0.61   1
   4   6   5  111.34    1.71  -2
  -4   6   6  111.34    1.71   1
   3   6   5    0.04    0.37  -2
  -3   6   6    0.04    0.37   1
  -2   6   6    2.92    0.39   1
   1   6   6    1.93    0.47  -2
  -1   6   6    1.93    0.47   1
   0   6   6  165.49    2.21  -2
   0   6   6  165.49    2.21   1
  -1   6   6   -0.79    0.79  -2
   1   6   6   -0.79    0.79   1
  -2   6   6  670.14   17.02  -2
   2   6   6  670.14   17.02   1
  -2   6   7  841.63   30.31  -2
   2   6   6  841.63   30.31   1
  -3   6   7    0.61    0.43  -2
   3   6   6    0.61    0.43   1
  -4   6   7  204.43    2.75  -2
   4   6   6  204.43    2.75   1
  -5   6   7    0.05    0.45  -2
   5   6   6    0.05    0.45   1
   6   6   6   37.80    1.05   1
  -7   6   8    0.79    1.12  -2
   7   6   6    0.79    1.12   1
  -8   6   8    4.76    0.73  -2
   8   6   6    4.76    0.73   1
  -9   6   8    1.18    0.86  -2
   9   6   6    1.18    0.86   1
  10   6   6   17.15    1.77   1
 -11   6   9   -2.70    2.50  -2
  11   6   6   -2.70    2.50   1
 -12   6   9    2.52    1.36  -2
  12   6   6    2.52    1.36   1
  12   7   3    0.44    1.14  -2
 -12   7   6    0.44    1.14   1
  11   7   3   -0.51    1.38  -2
 -11   7   6   -0.51    1.38   1
 -10   7   6   -1.49    2.73   1
   9   7   4   18.09    1.00  -2
  -9   7   6   18.09    1.00   1
   8   7   4   -0.58    0.54  -2
  -8   7   6   -0.58    0.54   1
   7   7   4   18.33    0.73  -2
  -7   7   6   18.33    0.73   1
   6   7   5    3.47    1.73  -2
  -6   7   6    3.47    1.73   1
   5   7   5  349.53    5.36  -2
  -5   7   6  349.53    5.36   1
   4   7   5   -0.18    0.33  -2
  -4   7   6   -0.18    0.33   1
   3   7   5   95.43    1.99  -2
  -3   7   6   95.43    1.99   1
  -2   7   6   -0.34    0.35   1
   1   7   6   27.87    0.77  -2
  -1   7   6   27.87    0.77   1
   0   7   6    0.48    0.25  -2
   0   7   6    0.48    0.25   1
  -1   7   6   41.77    0.88  -2
   1   7   6   41.77    0.88   1
  -2   7   7    3.04    1.13  -2
   2   7   6    3.04    1.13   1
  -2   7   6    0.24    1.01  -2
   2   7   6    0.24    1.01   1
  -3   7   7  154.05    2.67  -2
   3   7   6  154.05    2.67   1
  -4   7   7    0.80    0.32  -2
   4   7   6    0.80    0.32   1
  -5   7   7  167.68    2.66  -2
   5   7   6  167.68    2.66   1
   6   7   6    0.28    0.95   1
  -7   7   8  202.01    5.71  -2
   7   7   6  202.01    5.71   1
  -8   7   8   -0.09    0.68  -2
   8   7   6   -0.09    0.68   1
  -9   7   8    8.54    0.87  -2
   9   7   6    8.54    0.87   1
 -10   7   8   -0.42    2.20  -2
  10   7   6   -0.42    2.20   1
 -11   7   9    1.77    2.61  -2
  11   7   6    1.77    2.61   1
 -12   7   9    0.06    1.78  -2
  12   7   6    0.06    1.78   1
  12   8   3    3.90    0.98  -2
 -12   8   6    3.90    0.98   1
  11   8   3   -1.21    1.61  -2
 -11   8   6   -1.21    1.61   1
 -10   8   6   16.58    2.53   1
   9   8   4    0.43    0.91  -2
  -9   8   6    0.43    0.91   1
   8   8   4   70.97    1.47  -2
  -8   8   6   70.97    1.47   1
   7   8   4    1.34    0.69  -2
  -7   8   6    1.34    0.69   1
   6   8   5   60.64    3.35  -2
  -6   8   6   60.64    3.35   1
   5   8   5    1.32    0.48  -2
  -5   8   6    1.32    0.48   1
   4   8   5   95.15    1.51  -2
  -4   8   6   95.15    1.51   1
   3   8   5   -0.24    0.57  -2
  -3   8   6   -0.24    0.57   1
  -2   8   6   43.29    0.82   1
   1   8   6    0.44    0.54  -2
  -1   8   6    0.44    0.54   1
   0   8   6 1704.58   21.69  -2
   0   8   6 1704.58   21.69   1
  -1   8   6    1.01    0.41  -2
   1   8   6    1.01    0.41   1
  -2   8   6  374.58    9.68  -2
   2   8   6  374.58    9.68   1
  -2   8   7  413.13   15.14  -2
   2   8   6  413.13   15.14   1
  -3   8   7    0.43    0.41  -2
   3   8   6    0.43    0.41   1
  -4   8   7  246.62    3.30  -2
   4   8   6  246.62    3.30   1
  -5   8   7    0.03    0.43  -2
   5   8   6    0.03    0.43   1
   6   8   6   14.07    0.70   1
  -7   8   8   -1.26    1.97  -2
   7   8   6   -1.26    1.97   1
  -8   8   8    3.46    0.73  -2
   8   8   6    3.46    0.73   1
  -9   8   8    0.56    0.84  -2
   9   8   6    0.56    0.84   1
 -10   8   8   12.44    2.46  -2
  10   8   6   12.44    2.46   1
 -11   8   9   -1.14    2.66  -2
  11   8   6   -1.14    2.66   1
 -12   8   9   25.33    3.24  -2
  12   8   6   25.33    3.24   1
  12   9   3   -0.15    1.14  -2
 -12   9   6   -0.15    1.14   1
  11   9   3    6.30    1.48  -2
 -11   9   6    6.30    1.48   1
  10   9   4   -2.05    2.56  -2
 -10   9   6   -2.05    2.56   1
   9   9   4   33.28    1.21  -2
  -9   9   6   33.28    1.21   1
   8   9   4    2.41    0.61  -2
  -8   9   6    2.41    0.61   1
   7   9   4   71.68    1.51  -2
  -7   9   6   71.68    1.51   1
   6   9   5    0.76    1.86  -2
  -6   9   6    0.76    1.86   1
   5   9   5   30.30    0.79  -2
  -5   9   6   30.30    0.79   1
   4   9   5   -0.27    0.34  -2
  -4   9   6   -0.27    0.34   1
   3   9   5  195.27    3.79  -2
  -3   9   6  195.27    3.79   1
   2   9   5    2.09    0.99  -2
  -2   9   6    2.09    0.99   1
   1   9   6  163.09    2.84  -2
  -1   9   6  163.09    2.84   1
   0   9   6    0.57    0.40  -2
   0   9   6    0.57    0.40   1
  -1   9   6  125.83    2.22  -2
   1   9   6  125.83    2.22   1
  -2   9   7    2.28    0.66  -2
   2   9   6    2.28    0.66   1
  -3   9   7  263.10    4.05  -2
   3   9   6  263.10    4.05   1
  -4   9   7   -0.17    0.42  -2
   4   9   6   -0.17    0.42   1
  -5   9   7  182.35    2.70  -2
   5   9   6  182.35    2.70   1
   6   9   6   -0.95    1.01   1
  -7   9   8  321.91    8.71  -2
   7   9   6  321.91    8.71   1
  -8   9   8    1.21    1.26  -2
   8   9   6    1.21    1.26   1
  -9   9   8  109.31    2.34  -2
   9   9   6  109.31    2.34   1
 -10   9   8   -0.11    2.26  -2
  10   9   6   -0.11    2.26   1
 -11   9   9    8.35    2.68  -2
  11   9   6    8.35    2.68   1
  12  10   3    8.64    1.09  -2
 -12  10   6    8.64    1.09   1
  11  10   3   -2.71    2.55  -2
 -11  10   6   -2.71    2.55   1
  10  10   4    7.45    2.75  -2
 -10  10   6    7.45    2.75   1
   9  10   4    0.37    1.00  -2
  -9  10   6    0.37    1.00   1
   8  10   4  187.46    3.16  -2
  -8  10   6  187.46    3.16   1
   7  10   4    0.77    0.72  -2
  -7  10   6    0.77    0.72   1
   6  10   5   88.73    4.40  -2
  -6  10   6   88.73    4.40   1
   5  10   5   -0.16    0.59  -2
  -5  10   6   -0.16    0.59   1
   4  10   5    9.61    0.39  -2
  -4  10   6    9.61    0.39   1
   3  10   5    0.46    0.58  -2
  -3  10   6    0.46    0.58   1
   2  10   5  194.65    5.47  -2
  -2  10   6  194.65    5.47   1
   1  10   6    0.58    0.53  -2
  -1  10   6    0.58    0.53   1
   0  10   6   69.62    1.05  -2
   0  10   6   69.62    1.05   1
  -1  10   6    1.44    0.35  -2
   1  10   6    1.44    0.35   1
  -2  10   7  291.84    7.72  -2
   2  10   6  291.84    7.72   1
  -2  10   6  361.15   13.79  -2
   2  10   6  361.15   13.79   1
  -3  10   7   -0.04    0.44  -2
   3  10   6   -0.04    0.44   1
  -4  10   7  114.89    1.66  -2
   4  10   6  114.89    1.66   1
  -5  10   7    0.32    0.49  -2
   5  10   6    0.32    0.49   1
   6  10   6   12.40    0.80   1
  -7  10   8   -1.01    1.24  -2
   7  10   6   -1.01    1.24   1
  -8  10   8   29.32    1.08  -2
   8  10   6   29.32    1.08   1
  -9  10   8    1.26    0.89  -2
   9  10   6    1.26    0.89   1
 -10  10   8    0.03    1.42  -2
  10  10   6    0.03    1.42   1
 -11  10   9    2.12    2.53  -2
  11  10   6    2.12    2.53   1
  12  11   3    0.51    1.27  -2
 -12  11   6    0.51    1.27   1
  11  11   3   -0.75    1.72  -2
 -11  11   6   -0.75    1.72   1
  10  11   4   -2.46    2.53  -2
 -10  11   6   -2.46    2.53   1
   9  11   4    2.34    0.84  -2
  -9  11   6    2.34    0.84   1
   8  11   4    1.41    0.60  -2
  -8  11   6    1.41    0.60   1
   7  11   4  128.87    2.33  -2
  -7  11   6  128.87    2.33   1
   6  11   5    4.49    2.10  -2
  -6  11   6    4.49    2.10   1
   5  11   5  100.77    2.25  -2
  -5  11   6  100.77    2.25   1
   4  11   5    0.07    0.35  -2
  -4  11   6    0.07    0.35   1
   3  11   5  164.62    2.94  -2
  -3  11   6  164.62    2.94   1
   2  11   6   -0.31    1.25  -2
  -2  11   6   -0.31    1.25   1
   2  11   5   -0.56    0.80  -2
  -2  11   6   -0.56    0.80   1
   1  11   6   95.61    1.64  -2
  -1  11   6   95.61    1.64   1
   0  11   6    0.14    0.26  -2
   0  11   6    0.14    0.26   1
  -1  11   6  180.78    3.16  -2
   1  11   6  180.78    3.16   1
  -2  11   7    0.42    1.37  -2
   2  11   6    0.42    1.37   1
  -2  11   6   -1.69    1.24  -2
   2  11   6   -1.69    1.24   1
  -3  11   7   13.69    0.56  -2
   3  11   6   13.69    0.56   1
  -4  11   7    0.50    0.40  -2
   4  11   6    0.50    0.40   1
  -5  11   7  166.59    2.36  -2
   5  11   6  166.59    2.36   1
   6  11   6   -0.05    0.89   1
  -7  11   8   43.27    2.04  -2
   7  11   6   43.27    2.04   1
  -8  11   8    0.77    0.79  -2
   8  11   6    0.77    0.79   1
  -9  11   8   12.07    1.04  -2
   9  11   6   12.07    1.04   1
 -10  11   8   -0.52    1.41  -2
  10  11   6   -0.52    1.41   1
 -11  11   9    5.76    2.71  -2
  11  11   6    5.76    2.71   1
  12  12   3    0.94    1.61  -2
 -12  12   6    0.94    1.61   1
  11  12   3   -1.23    1.52  -2
 -11  12   6   -1.23    1.52   1
  10  12   4    9.72    2.84  -2
 -10  12   6    9.72    2.84   1
   9  12   4   -0.26    0.76  -2
  -9  12   6   -0.26    0.76   1
   8  12   4   62.11    1.52  -2
  -8  12   6   62.11    1.52   1
   7  12   4   -0.27    0.82  -2
  -7  12   6   -0.27    0.82   1
  -6  12   6  254.28    5.72   1
   5  12   5    0.29    0.57  -2
  -5  12   6    0.29    0.57   1
   4  12   5   70.61    1.34  -2
  -4  12   6   70.61    1.34   1
   3  12   5   -0.36    0.55  -2
  -3  12   6   -0.36    0.55   1
   2  12   6   58.58    2.98  -2
  -2  12   6   58.58    2.98   1
   2  12   5   16.51    1.11  -2
  -2  12   6   16.51    1.11   1
   1  12   6    1.05    0.40  -2
  -1  12   6    1.05    0.40   1
   0  12   6  366.51    4.80  -2
   0  12   6  366.51    4.80   1
  -1  12   6    0.50    0.50  -2
   1  12   6    0.50    0.50   1
  -2  12   6  203.17    8.07  -2
   2  12   6  203.17    8.07   1
  -3  12   7   -0.70    0.60  -2
   3  12   6   -0.70    0.60   1
  -4  12   7   16.43    0.57  -2
   4  12   6   16.43    0.57   1
  -5  12   7    0.58    0.60  -2
   5  12   6    0.58    0.60   1
   6  12   6   17.54    0.95   1
  -7  12   8   -0.02    1.99  -2
   7  12   6   -0.02    1.99   1
  -8  12   8   73.33    1.97  -2
   8  12   6   73.33    1.97   1
  -9  12   8    0.67    0.90  -2
   9  12   6    0.67    0.90   1
 -10  12   8    1.24    1.24  -2
  10  12   6    1.24    1.24   1
 -11  12   9   -3.37    2.71  -2
  11  12   6   -3.37    2.71   1
  12  13   3   10.14    2.34  -2
 -12  13   6   10.14    2.34   1
  11  13   3    4.26    1.37  -2
 -11  13   6    4.26    1.37   1
  10  13   4   -2.85    2.59  -2
 -10  13   6   -2.85    2.59   1
   9  13   4   11.44    0.91  -2
  -9  13   6   11.44    0.91   1
   8  13   4    0.45    0.65  -2
  -8  13   6    0.45    0.65   1
   7  13   4   69.94    1.53  -2
  -7  13   6   69.94    1.53   1
  -6  13   6    2.07    1.10   1
   5  13   5   42.62    1.05  -2
  -5  13   6   42.62    1.05   1
   4  13   5    0.69    0.45  -2
  -4  13   6    0.69    0.45   1
   3  13   5   61.02    1.37  -2
  -3  13   6   61.02    1.37   1
   2  13   6    1.69    1.46  -2
  -2  13   6    1.69    1.46   1
   2  13   5   -0.29    1.48  -2
  -2  13   6   -0.29    1.48   1
   1  13   6  112.54    1.76  -2
  -1  13   6  112.54    1.76   1
   0  13   6   -0.08    0.39  -2
   0  13   6   -0.08    0.39   1
  -1  13   6   96.93    1.86  -2
   1  13   6   96.93    1.86   1
   2  13   6   -0.15    0.61   1
  -3  13   7   43.16    1.08  -2
   3  13   6   43.16    1.08   1
  -4  13   7    0.08    0.42  -2
   4  13   6    0.08    0.42   1
  -5  13   7   34.78    0.86  -2
   5  13   6   34.78    0.86   1
   6  13   6   -0.22    1.01   1
  -7  13   8   20.49    1.55  -2
   7  13   6   20.49    1.55   1
  -8  13   8    1.02    0.83  -2
   8  13   6    1.02    0.83   1
  -9  13   8    3.00    0.94  -2
   9  13   6    3.00    0.94   1
 -10  13   8    1.70    1.53  -2
  10  13   6    1.70    1.53   1
 -11  13   9   11.72    3.12  -2
  11  13   6   11.72    3.12   1
  11  14   3    2.33    1.60  -2
 -11  14   6    2.33    1.60   1
  10  14   4    9.09    2.87  -2
 -10  14   6    9.09    2.87   1
   9  14   4    0.19    0.73  -2
  -9  14   6    0.19    0.73   1
   8  14   4   40.44    1.12  -2
  -8  14   6   40.44    1.12   1
   7  14   4    0.58    0.75  -2
  -7  14   6    0.58    0.75   1
  -6  14   6   66.44    1.92   1
   5  14   5   -0.75    0.57  -2
  -5  14   6   -0.75    0.57   1
   4  14   5   46.01    1.04  -2
  -4  14   6   46.01    1.04   1
   3  14   5    0.74    0.60  -2
  -3  14   6    0.74    0.60   1
   2  14   5   31.42    1.43  -2
  -2  14   6   31.42    1.43   1
   2  14   6   12.69    1.80  -2
  -2  14   6   12.69    1.80   1
   1  14   6   -0.33    0.36  -2
  -1  14   6   -0.33    0.36   1
   0  14   6  130.99    2.01  -2
   0  14   6  130.99    2.01   1
  -1  14   6   -0.10    0.47  -2
   1  14   6   -0.10    0.47   1
  -2  14   7   49.57    2.68  -2
   2  14   6   49.57    2.68   1
  -3  14   7    1.55    0.62  -2
   3  14   6    1.55    0.62   1
  -4  14   7   27.61    0.73  -2
   4  14   6   27.61    0.73   1
  -5  14   7    0.38    0.55  -2
   5  14   6    0.38    0.55   1
   6  14   6    7.69    1.26   1
  -7  14   8    2.25    1.07  -2
   7  14   6    2.25    1.07   1
  -8  14   8   13.09    1.00  -2
   8  14   6   13.09    1.00   1
  -9  14   8   -0.04    0.93  -2
   9  14   6   -0.04    0.93   1
 -10  14   8    7.51    2.03  -2
  10  14   6    7.51    2.03   1
 -11  14   9    7.32    2.80  -2
  11  14   6    7.32    2.80   1
  11  15   3    1.69    1.68  -2
 -11  15   6    1.69    1.68   1
  10  15   4   -0.77    2.69  -2
 -10  15   6   -0.77    2.69   1
   9  15   4    3.57    0.85  -2
  -9  15   6    3.57    0.85   1
   8  15   4    0.31    0.69  -2
  -8  15   6    0.31    0.69   1
   7  15   4   20.65    0.95  -2
  -7  15   6   20.65    0.95   1
  -6  15   6    1.87    1.09   1
   5  15   5    8.08    0.67  -2
  -5  15   6    8.08    0.67   1
   4  15   5    0.24    0.49  -2
  -4  15   6    0.24    0.49   1
   3  15   5   17.44    0.95  -2
  -3  15   6   17.44    0.95   1
   2  15   5    2.73    0.87  -2
  -2  15   6    2.73    0.87   1
   1  15   6    2.74    0.46  -2
  -1  15   6    2.74    0.46   1
   0  15   6    1.00    0.44  -2
   0  15   6    1.00    0.44   1
  -1  15   6    4.22    0.54  -2
   1  15   6    4.22    0.54   1
  -2  15   7   -0.39    1.32  -2
   2  15   6   -0.39    1.32   1
  -3  15   7   37.64    1.07  -2
   3  15   6   37.64    1.07   1
  -4  15   7   -0.41    0.47  -2
   4  15   6   -0.41    0.47   1
  -5  15   7    4.83    0.59  -2
   5  15   6    4.83    0.59   1
   6  15   6    0.37    1.16   1
  -7  15   8   58.14    2.01  -2
   7  15   6   58.14    2.01   1
  -8  15   8    1.05    0.84  -2
   8  15   6    1.05    0.84   1
  -9  15   8   14.91    1.15  -2
   9  15   6   14.91    1.15   1
 -10  15   8    1.55    1.38  -2
  10  15   6    1.55    1.38   1
  11  16   3   -0.20    1.49  -2
 -11  16   6   -0.20    1.49   1
  10  16   4   -1.39    2.86  -2
 -10  16   6   -1.39    2.86   1
   9  16   4    1.38    0.97  -2
  -9  16   6    1.38    0.97   1
   8  16   4   53.43    1.44  -2
  -8  16   6   53.43    1.44   1
   7  16   4    0.21    0.86  -2
  -7  16   6    0.21    0.86   1
  -6  16   6  143.59    4.28   1
   5  16   5   -0.11    0.59  -2
  -5  16   6   -0.11    0.59   1
   4  16   5   85.38    1.62  -2
  -4  16   6   85.38    1.62   1
   3  16   5    0.78    0.61  -2
  -3  16   6    0.78    0.61   1
   2  16   6   52.73    3.10  -2
  -2  16   6   52.73    3.10   1
   1  16   6    0.52    0.46  -2
  -1  16   6    0.52    0.46   1
   0  16   6  150.06    2.29  -2
   0  16   6  150.06    2.29   1
  -1  16   6    0.45    0.49  -2
   1  16   6    0.45    0.49   1
  -2  16   7  193.55    7.83  -2
   2  16   6  193.55    7.83   1
  -3  16   7    0.06    0.69  -2
   3  16   6    0.06    0.69   1
  -4  16   7    8.83    0.56  -2
   4  16   6    8.83    0.56   1
  -5  16   7    0.13    0.63  -2
   5  16   6    0.13    0.63   1
   6  16   6   32.17    1.28   1
  -7  16   8    0.86    1.07  -2
   7  16   6    0.86    1.07   1
  -8  16   8   13.73    1.03  -2
   8  16   6   13.73    1.03   1
  -9  16   8    0.53    0.95  -2
   9  16   6    0.53    0.95   1
 -10  16   8    0.51    1.39  -2
  10  16   6    0.51    1.39   1
  11  17   3    7.61    2.05  -2
 -11  17   6    7.61    2.05   1
   9  17   4   85.43    2.29  -2
  -9  17   6   85.43    2.29   1
   8  17   4    1.08    0.73  -2
  -8  17   6    1.08    0.73   1
   7  17   4   75.69    1.83  -2
  -7  17   6   75.69    1.83   1
  -6  17   6   -1.07    1.69   1
   5  17   5   28.25    1.18  -2
  -5  17   6   28.25    1.18   1
   4  17   5    0.60    0.70  -2
  -4  17   6    0.60    0.70   1
   3  17   5   47.65    1.24  -2
  -3  17   6   47.65    1.24   1
   2  17   6   -2.62    1.80  -2
  -2  17   6   -2.62    1.80   1
   1  17   6    6.21    0.52  -2
  -1  17   6    6.21    0.52   1
   0  17   6    0.00    0.47  -2
   0  17   6    0.00    0.47   1
  -1  17   6    1.99    0.58  -2
   1  17   6    1.99    0.58   1
  -2  17   7    1.96    1.55  -2
   2  17   6    1.96    1.55   1
  -3  17   7   67.33    1.40  -2
   3  17   6   67.33    1.40   1
  -4  17   7   -0.34    0.49  -2
   4  17   6   -0.34    0.49   1
  -5  17   7  140.13    2.47  -2
   5  17   6  140.13    2.47   1
  -6  17   8    0.57    1.99  -2
   6  17   6    0.57    1.99   1
  -7  17   8   67.03    2.20  -2
   7  17   6   67.03    2.20   1
  -8  17   8    0.73    0.95  -2
   8  17   6    0.73    0.95   1
  -9  17   8    6.88    1.22  -2
   9  17   6    6.88    1.22   1
 -10  17   8    5.42    1.48  -2
  10  17   6    5.42    1.48   1
   9  18   4    2.17    1.12  -2
  -9  18   6    2.17    1.12   1
   8  18   4   25.11    1.18  -2
  -8  18   6   25.11    1.18   1
   7  18   4   -0.12    0.95  -2
  -7  18   6   -0.12    0.95   1
   5  18   5   -0.59    0.80  -2
  -5  18   6   -0.59    0.80   1
   4  18   5   17.80    0.94  -2
  -4  18   6   17.80    0.94   1
   3  18   5    2.28    0.88  -2
  -3  18   6    2.28    0.88   1
   2  18   6   27.90    2.61  -2
  -2  18   6   27.90    2.61   1
   1  18   6   -0.24    0.77  -2
  -1  18   6   -0.24    0.77   1
   0  18   6   17.17    0.61  -2
   0  18   6   17.17    0.61   1
  -1  18   6   -0.37    0.67  -2
   1  18   6   -0.37    0.67   1
  -2  18   7   57.59    3.34  -2
   2  18   6   57.59    3.34   1
  -3  18   7    0.58    0.65  -2
   3  18   6    0.58    0.65   1
  -4  18   7   80.35    1.46  -2
   4  18   6   80.35    1.46   1
  -5  18   7    1.49    0.67  -2
   5  18   6    1.49    0.67   1
  -6  18   7    9.37    1.92  -2
   6  18   6    9.37    1.92   1
  -7  18   8    2.16    1.13  -2
   7  18   6    2.16    1.13   1
  -8  18   8   46.21    1.60  -2
   8  18   6   46.21    1.60   1
  -9  18   8    1.21    1.13  -2
   9  18   6    1.21    1.13   1
 -10  18   8   14.82    1.88  -2
  10  18   6   14.82    1.88   1
   9  19   4    3.51    1.19  -2
  -9  19   6    3.51    1.19   1
   8  19   4    0.57    0.82  -2
  -8  19   6    0.57    0.82   1
   7  19   4    8.90    1.08  -2
  -7  19   6    8.90    1.08   1
   5  19   5   22.32    1.13  -2
  -5  19   6   22.32    1.13   1
   4  19   5    0.85    0.72  -2
  -4  19   6    0.85    0.72   1
   3  19   5  123.37    2.78  -2
  -3  19   6  123.37    2.78   1
   2  19   6    0.76    1.94  -2
  -2  19   6    0.76    1.94   1
   1  19   6    8.33    0.80  -2
  -1  19   6    8.33    0.80   1
   0  19   6    0.59    0.57  -2
   0  19   6    0.59    0.57   1
  -1  19   6   14.06    0.78  -2
   1  19   6   14.06    0.78   1
  -2  19   7    0.24    1.98  -2
   2  19   6    0.24    1.98   1
  -3  19   7   27.88    0.93  -2
   3  19   6   27.88    0.93   1
  -4  19   7    0.67    0.51  -2
   4  19   6    0.67    0.51   1
  -5  19   7    7.85    0.75  -2
   5  19   6    7.85    0.75   1
  -6  19   7    2.40    1.83  -2
   6  19   6    2.40    1.83   1
  -7  19   8   40.66    1.78  -2
   7  19   6   40.66    1.78   1
  -8  19   8    0.68    0.89  -2
   8  19   6    0.68    0.89   1
  -9  19   8    4.22    1.21  -2
   9  19   6    4.22    1.21   1
   9  20   4   -0.25    1.11  -2
  -9  20   6   -0.25    1.11   1
   8  20   4   32.77    1.35  -2
  -8  20   6   32.77    1.35   1
   7  20   4    0.38    1.02  -2
  -7  20   6    0.38    1.02   1
   5  20   5    0.09    0.82  -2
  -5  20   6    0.09    0.82   1
   4  20   5   25.59    1.12  -2
  -4  20   6   25.59    1.12   1
   3  20   5    1.48    0.89  -2
  -3  20   6    1.48    0.89   1
   2  20   6   42.03    3.07  -2
  -2  20   6   42.03    3.07   1
   1  20   6    0.74    0.77  -2
  -1  20   6    0.74    0.77   1
   0  20   6   57.69    1.40  -2
   0  20   6   57.69    1.40   1
  -1  20   6    0.82    0.70  -2
   1  20   6    0.82    0.70   1
  -2  20   7    9.18    2.20  -2
   2  20   6    9.18    2.20   1
  -3  20   7    2.20    0.79  -2
   3  20   6    2.20    0.79   1
  -4  20   7   42.27    1.00  -2
   4  20   6   42.27    1.00   1
  -5  20   7    0.57    0.68  -2
   5  20   6    0.57    0.68   1
  -6  20   7   19.14    1.71  -2
   6  20   6   19.14    1.71   1
  -7  20   8    2.08    1.18  -2
   7  20   6    2.08    1.18   1
  -8  20   8    2.03    0.92  -2
   8  20   6    2.03    0.92   1
  -9  20   8    2.19    1.06  -2
   9  20   6    2.19    1.06   1
   9  21   4    5.06    1.37  -2
  -9  21   6    5.06    1.37   1
   8  21   4    1.46    0.97  -2
  -8  21   6    1.46    0.97   1
   7  21   4    8.08    1.14  -2
  -7  21   6    8.08    1.14   1
   5  21   5   12.51    1.03  -2
  -5  21   6   12.51    1.03   1
   4  21   5   -0.44    0.77  -2
  -4  21   6   -0.44    0.77   1
   3  21   5   28.65    1.29  -2
  -3  21   6   28.65    1.29   1
   2  21   6    3.18    2.05  -2
  -2  21   6    3.18    2.05   1
   1  21   6   19.05    0.99  -2
  -1  21   6   19.05    0.99   1
   0  21   6   -0.36    0.67  -2
   0  21   6   -0.36    0.67   1
  -1  21   6   57.50    1.35  -2
   1  21   6   57.50    1.35   1
  -2  21   7    0.86    2.08  -2
   2  21   6    0.86    2.08   1
  -3  21   7   28.93    1.21  -2
   3  21   6   28.93    1.21   1
  -4  21   7    0.71    0.65  -2
   4  21   6    0.71    0.65   1
  -5  21   7   18.04    0.99  -2
   5  21   6   18.04    0.99   1
  -6  21   7    0.29    1.85  -2
   6  21   6    0.29    1.85   1
  -7  21   8    6.04    1.26  -2
   7  21   6    6.04    1.26   1
  -8  21   8    0.93    1.03  -2
   8  21   6    0.93    1.03   1
  -9  21   8    3.45    1.20  -2
   9  21   6    3.45    1.20   1
   9  22   4    1.81    1.94  -2
  -9  22   6    1.81    1.94   1
   8  22   4   -0.16    0.90  -2
  -8  22   6   -0.16    0.90   1
   7  22   4   -1.38    1.06  -2
  -7  22   6   -1.38    1.06   1
   5  22   5   -1.58    1.07  -2
  -5  22   6   -1.58    1.07   1
   4  22   5   78.72    2.05  -2
  -4  22   6   78.72    2.05   1
   3  22   5    3.40    0.96  -2
  -3  22   6    3.40    0.96   1
   2  22   6    2.32    2.14  -2
  -2  22   6    2.32    2.14   1
   1  22   6    2.26    0.79  -2
  -1  22   6    2.26    0.79   1
   0  22   6    2.59    0.72  -2
   0  22   6    2.59    0.72   1
  -1  22   6    0.70    0.78  -2
   1  22   6    0.70    0.78   1
  -2  22   7   13.55    2.41  -2
   2  22   6   13.55    2.41   1
  -3  22   7    0.27    0.86  -2
   3  22   6    0.27    0.86   1
  -4  22   7   48.03    1.35  -2
   4  22   6   48.03    1.35   1
  -5  22   7    0.80    0.82  -2
   5  22   6    0.80    0.82   1
  -6  22   7   10.64    2.17  -2
   6  22   6   10.64    2.17   1
  -7  22   8    4.17    1.92  -2
   7  22   6    4.17    1.92   1
  -8  22   8    3.77    1.22  -2
   8  22   6    3.77    1.22   1
   8  23   4    0.24    0.95  -2
  -8  23   6    0.24    0.95   1
   7  23   4    2.18    1.12  -2
  -7  23   6    2.18    1.12   1
   5  23   5    1.01    1.04  -2
  -5  23   6    1.01    1.04   1
   4  23   5    0.48    0.75  -2
  -4  23   6    0.48    0.75   1
   3  23   5   87.89    2.29  -2
  -3  23   6   87.89    2.29   1
   2  23   6   -0.65    2.02  -2
  -2  23   6   -0.65    2.02   1
   1  23   6    9.19    0.87  -2
  -1  23   6    9.19    0.87   1
   0  23   6    0.31    0.70  -2
   0  23   6    0.31    0.70   1
  -1  23   6    2.89    0.81  -2
   1  23   6    2.89    0.81   1
  -2  23   7   -1.04    2.15  -2
   2  23   6   -1.04    2.15   1
  -3  23   7   13.37    1.04  -2
   3  23   6   13.37    1.04   1
  -4  23   7    0.57    0.72  -2
   4  23   6    0.57    0.72   1
  -5  23   7   27.01    1.15  -2
   5  23   6   27.01    1.15   1
  -6  23   7    6.41    2.15  -2
   6  23   6    6.41    2.15   1
  -7  23   8   24.90    2.02  -2
   7  23   6   24.90    2.02   1
  -8  23   8   -0.19    1.22  -2
   8  23   6   -0.19    1.22   1
   8  24   4    8.97    1.45  -2
  -8  24   6    8.97    1.45   1
   7  24   4   -0.28    1.16  -2
  -7  24   6   -0.28    1.16   1
   5  24   5   -0.19    1.29  -2
  -5  24   6   -0.19    1.29   1
   4  24   5    1.39    0.81  -2
  -4  24   6    1.39    0.81   1
   3  24   5    0.93    0.98  -2
  -3  24   6    0.93    0.98   1
   2  24   6    5.88    2.18  -2
  -2  24   6    5.88    2.18   1
   1  24   6    1.16    0.81  -2
  -1  24   6    1.16    0.81   1
   0  24   6   25.95    1.01  -2
   0  24   6   25.95    1.01   1
  -1  24   6    0.52    0.79  -2
   1  24   6    0.52    0.79   1
  -2  24   7   12.94    2.42  -2
   2  24   6   12.94    2.42   1
  -3  24   7    2.60    1.24  -2
   3  24   6    2.60    1.24   1
  -4  24   7    2.63    0.76  -2
   4  24   6    2.63    0.76   1
  -5  24   7    1.75    0.87  -2
   5  24   6    1.75    0.87   1
  -6  24   7   22.78    2.55  -2
   6  24   6   22.78    2.55   1
  -7  24   8    2.91    1.71  -2
   7  24   6    2.91    1.71   1
  -8  24   8    0.27    1.81  -2
   8  24   6    0.27    1.81   1
   7  25   4    6.30    1.47  -2
  -7  25   6    6.30    1.47   1
   5  25   5   10.67    1.25  -2
  -5  25   6   10.67    1.25   1
   4  25   5    0.63    0.82  -2
  -4  25   6    0.63    0.82   1
   3  25   5   11.21    1.14  -2
  -3  25   6   11.21    1.14   1
   2  25   6    3.10    2.22  -2
  -2  25   6    3.10    2.22   1
   1  25   6   15.76    1.01  -2
  -1  25   6   15.76    1.01   1
   0  25   6    0.71    0.72  -2
   0  25   6    0.71    0.72   1
  -1  25   6    4.78    0.86  -2
   1  25   6    4.78    0.86   1
   2  25   6   -0.30    1.65   1
  -3  25   7    4.36    1.13  -2
   3  25   6    4.36    1.13   1
  -4  25   7    0.49    0.76  -2
   4  25   6    0.49    0.76   1
  -5  25   7    2.59    0.92  -2
   5  25   6    2.59    0.92   1
  -6  25   7    2.34    2.08  -2
   6  25   6    2.34    2.08   1
  -7  25   8    2.27    2.69  -2
   7  25   6    2.27    2.69   1
   5  26   5    0.15    1.09  -2
  -5  26   6    0.15    1.09   1
   4  26   5    1.03    0.84  -2
  -4  26   6    1.03    0.84   1
   3  26   5   -0.12    1.20  -2
  -3  26   6   -0.12    1.20   1
   1  26   6    0.01    0.86  -2
  -1  26   6    0.01    0.86   1
   0  26   6   12.60    0.86  -2
   0  26   6   12.60    0.86   1
  -1  26   6    0.22    0.84  -2
   1  26   6    0.22    0.84   1
   2  26   6   17.66    1.81   1
  -3  26   7    0.47    1.31  -2
   3  26   6    0.47    1.31   1
  -4  26   7   19.99    1.17  -2
   4  26   6   19.99    1.17   1
  -5  26   7   -0.65    1.03  -2
   5  26   6   -0.65    1.03   1
   7  26   6    0.12    3.07   1
   5  27   5    3.65    1.21  -2
  -5  27   6    3.65    1.21   1
   4  27   5   -0.58    0.88  -2
  -4  27   6   -0.58    0.88   1
   3  27   5    1.94    1.09  -2
  -3  27   6    1.94    1.09   1
   1  27   6    2.61    1.23  -2
  -1  27   6    2.61    1.23   1
   0  27   6   -0.67    0.75  -2
   0  27   6   -0.67    0.75   1
  -1  27   6    8.08    0.94  -2
   1  27   6    8.08    0.94   1
   2  27   6    1.73    1.93   1
  -3  27   7    8.94    1.56  -2
   3  27   6    8.94    1.56   1
  -4  27   7    1.84    0.96  -2
   4  27   6    1.84    0.96   1
  -5  27   7    3.50    1.10  -2
   5  27   6    3.50    1.10   1
   4  28   5    6.33    1.05  -2
  -4  28   6    6.33    1.05   1
   3  28   5    0.12    1.13  -2
  -3  28   6    0.12    1.13   1
   1  28   6    0.17    1.26  -2
  -1  28   6    0.17    1.26   1
   0  28   6    5.10    0.87  -2
   0  28   6    5.10    0.87   1
  -1  28   6    0.72    0.89  -2
   1  28   6    0.72    0.89   1
   2  28   6    5.59    2.23   1
  -3  28   7    2.04    1.48  -2
   3  28   6    2.04    1.48   1
  -4  28   7    3.66    1.00  -2
   4  28   6    3.66    1.00   1
  -5  28   7   -0.42    1.34  -2
   5  28   6   -0.42    1.34   1
   3  29   5    4.37    1.44  -2
  -3  29   6    4.37    1.44   1
   1  29   6   -1.69    1.47  -2
  -1  29   6   -1.69    1.47   1
   0  29   6   -0.07    0.82  -2
   0  29   6   -0.07    0.82   1
  -1  29   6    2.43    0.95  -2
   1  29   6    2.43    0.95   1
   2  29   6   -1.23    2.05   1
  -3  29   7   11.87    1.74  -2
   3  29   6   11.87    1.74   1
  -4  29   7    0.07    1.18  -2
   4  29   6    0.07    1.18   1
   0  30   6    8.07    1.00  -2
   0  30   6    8.07    1.00   1
  -1  30   6    3.49    1.12  -2
   1  30   6    3.49    1.12   1
  -2  30   6    7.30    2.40  -2
   2  30   6    7.30    2.40   1
   0  31   6    1.90    1.44  -2
   0  31   6    1.90    1.44   1
  -1  31   6   11.47    1.42  -2
   1  31   6   11.47    1.42   1
  12   0   4   -0.38    1.47  -2
 -12   0   7   -0.38    1.47   1
 -10   0   7    0.35    2.61   1
   9   0   5    3.68    1.04  -2
  -9   0   7    3.68    1.04   1
   8   0   5    0.08    0.80  -2
  -8   0   7    0.08    0.80   1
   7   0   5    0.79    0.85  -2
  -7   0   7    0.79    0.85   1
  -6   0   7   -0.45    0.62   1
   5   0   6    0.59    0.51  -2
  -5   0   7    0.59    0.51   1
   4   0   6  115.94    2.29  -2
  -4   0   7  115.94    2.29   1
   3   0   6    0.04    0.51  -2
  -3   0   7    0.04    0.51   1
   2   0   6  604.19   20.86  -2
  -2   0   7  604.19   20.86   1
   1   0   7   -0.64    0.70  -2
  -1   0   7   -0.64    0.70   1
   0   0   7   -0.16    0.30  -2
   0   0   7   -0.16    0.30   1
  -1   0   7    0.37    0.37  -2
   1   0   7    0.37    0.37   1
  -2   0   8  120.06    4.55  -2
   2   0   7  120.06    4.55   1
  -3   0   8    0.50    0.83  -2
   3   0   7    0.50    0.83   1
  -4   0   8    8.31    0.61  -2
   4   0   7    8.31    0.61   1
  -5   0   8   -0.21    0.86  -2
   5   0   7   -0.21    0.86   1
  -6   0   8   -0.22    1.48  -2
   6   0   7   -0.22    1.48   1
  -7   0   9    0.51    1.10  -2
   7   0   7    0.51    1.10   1
  -8   0   9   -0.01    0.76  -2
   8   0   7   -0.01    0.76   1
  -9   0   9   -0.55    1.30  -2
   9   0   7   -0.55    1.30   1
  10   0   7    2.02    2.68   1
 -11   0  10    1.77    2.54  -2
  11   0   7    1.77    2.54   1
 -12   0  10   12.92    1.99  -2
  12   0   7   12.92    1.99   1
  12   1   4   -1.45    1.39  -2
 -12   1   7   -1.45    1.39   1
  11   1   4   16.23    1.53  -2
 -11   1   7   16.23    1.53   1
 -10   1   7   -0.98    1.82   1
   9   1   5  215.23    3.63  -2
  -9   1   7  215.23    3.63   1
   8   1   5   -0.23    0.57  -2
  -8   1   7   -0.23    0.57   1
   7   1   5   29.07    0.89  -2
  -7   1   7   29.07    0.89   1
  -6   1   7    1.07    0.45   1
   5   1   6   36.24    1.00  -2
  -5   1   7   36.24    1.00   1
   4   1   6    0.23    0.30  -2
  -4   1   7    0.23    0.30   1
   3   1   6  939.37   12.79  -2
  -3   1   7  939.37   12.79   1
   2   1   6    0.00    0.81  -2
  -2   1   7    0.00    0.81   1
   1   1   7   68.79    1.60  -2
  -1   1   7   68.79    1.60   1
   0   1   7    0.67    0.36  -2
   0   1   7    0.67    0.36   1
  -1   1   7  221.56    3.32  -2
   1   1   7  221.56    3.32   1
   2   1   7   -0.37    0.58   1
  -3   1   8  292.64    6.15  -2
   3   1   7  292.64    6.15   1
  -4   1   8    0.05    0.37  -2
   4   1   7    0.05    0.37   1
  -5   1   8  460.25    8.42  -2
   5   1   7  460.25    8.42   1
  -6   1   8    0.11    0.91  -2
   6   1   7    0.11    0.91   1
  -7   1   9    0.94    0.74  -2
   7   1   7    0.94    0.74   1
  -8   1   9   -0.02    0.56  -2
   8   1   7   -0.02    0.56   1
  -9   1   9   73.57    2.04  -2
   9   1   7   73.57    2.04   1
  10   1   7   -0.93    1.88   1
 -11   1  10   14.76    2.82  -2
  11   1   7   14.76    2.82   1
 -12   1  10    5.99    1.25  -2
  12   1   7    5.99    1.25   1
  12   2   4   -0.98    1.48  -2
 -12   2   7   -0.98    1.48   1
  11   2   4   -0.88    1.32  -2
 -11   2   7   -0.88    1.32   1
 -10   2   7   10.73    2.26   1
   9   2   5   -0.04    1.28  -2
  -9   2   7   -0.04    1.28   1
   8   2   5   74.51    1.52  -2
  -8   2   7   74.51    1.52   1
   7   2   5    0.98    0.69  -2
  -7   2   7    0.98    0.69   1
  -6   2   7  122.32    2.24   1
   5   2   6    0.20    0.58  -2
  -5   2   7    0.20    0.58   1
   4   2   6  375.72    4.90  -2
  -4   2   7  375.72    4.90   1
   3   2   6    1.25    0.47  -2
  -3   2   7    1.25    0.47   1
   2   2   7  243.53    9.08  -2
  -2   2   7  243.53    9.08   1
   1   2   7    0.18    0.30  -2
  -1   2   7    0.18    0.30   1
   0   2   7 1244.07   19.72  -2
   0   2   7 1244.07   19.72   1
  -1   2   7   -0.31    0.41  -2
   1   2   7   -0.31    0.41   1
   2   2   7  396.55    8.42   1
  -3   2   8   -0.28    0.60  -2
   3   2   7   -0.28    0.60   1
  -4   2   8   33.36    0.75  -2
   4   2   7   33.36    0.75   1
  -5   2   8   -0.39    0.72  -2
   5   2   7   -0.39    0.72   1
  -6   2   8   26.02    1.37  -2
   6   2   7   26.02    1.37   1
  -7   2   9   -0.94    0.71  -2
   7   2   7   -0.94    0.71   1
  -8   2   9    5.52    0.60  -2
   8   2   7    5.52    0.60   1
  -9   2   9    0.26    0.93  -2
   9   2   7    0.26    0.93   1
  10   2   7   27.00    1.69   1
 -11   2  10   -0.88    2.58  -2
  11   2   7   -0.88    2.58   1
 -12   2  10  126.67    3.74  -2
  12   2   7  126.67    3.74   1
  12   3   4   -1.20    1.14  -2
 -12   3   7   -1.20    1.14   1
  11   3   4   14.59    1.52  -2
 -11   3   7   14.59    1.52   1
 -10   3   7    1.48    2.79   1
   9   3   5   37.82    1.40  -2
  -9   3   7   37.82    1.40   1
   8   3   5    0.39    0.75  -2
  -8   3   7    0.39    0.75   1
   7   3   5   48.57    1.03  -2
  -7   3   7   48.57    1.03   1
  -6   3   7    0.00    0.57   1
   5   3   6  478.25    7.87  -2
  -5   3   7  478.25    7.87   1
   4   3   6    0.05    0.33  -2
  -4   3   7    0.05    0.33   1
   3   3   6  211.54    3.22  -2
  -3   3   7  211.54    3.22   1
   2   3   7   -1.30    0.98  -2
  -2   3   7   -1.30    0.98   1
   1   3   7  727.57   12.83  -2
  -1   3   7  727.57   12.83   1
   0   3   7   -0.09    0.37  -2
   0   3   7   -0.09    0.37   1
  -1   3   7 2103.20   33.47  -2
   1   3   7 2103.20   33.47   1
  -2   3   8    1.00    0.60  -2
   2   3   7    1.00    0.60   1
  -2   3   7    0.98    1.02  -2
   2   3   7    0.98    1.02   1
  -3   3   8  135.03    3.00  -2
   3   3   7  135.03    3.00   1
  -4   3   8    0.22    0.35  -2
   4   3   7    0.22    0.35   1
  -5   3   8   46.88    1.03  -2
   5   3   7   46.88    1.03   1
  -6   3   8   -0.17    0.96  -2
   6   3   7   -0.17    0.96   1
  -7   3   9   23.96    1.09  -2
   7   3   7   23.96    1.09   1
  -8   3   9   -0.10    0.71  -2
   8   3   7   -0.10    0.71   1
  -9   3   9   13.45    0.90  -2
   9   3   7   13.45    0.90   1
  10   3   7    0.51    1.86   1
 -11   3  10    4.69    2.62  -2
  11   3   7    4.69    2.62   1
 -12   3  10    4.46    1.41  -2
  12   3   7    4.46    1.41   1
  12   4   4   11.19    1.05  -2
 -12   4   7   11.19    1.05   1
  11   4   4   -0.01    1.54  -2
 -11   4   7   -0.01    1.54   1
 -10   4   7    7.39    2.15   1
   9   4   5    2.27    0.80  -2
  -9   4   7    2.27    0.80   1
   8   4   5    9.28    0.75  -2
  -8   4   7    9.28    0.75   1
   7   4   5    0.26    0.61  -2
  -7   4   7    0.26    0.61   1
  -6   4   7   33.39    0.85   1
   5   4   6    1.38    0.50  -2
  -5   4   7    1.38    0.50   1
   4   4   6  261.76    3.46  -2
  -4   4   7  261.76    3.46   1
   3   4   6    0.14    0.38  -2
  -3   4   7    0.14    0.38   1
   2   4   7   87.76    2.46  -2
  -2   4   7   87.76    2.46   1
   2   4   6   89.20    3.79  -2
  -2   4   7   89.20    3.79   1
   1   4   7   -0.08    0.47  -2
  -1   4   7   -0.08    0.47   1
   0   4   7   34.80    0.66  -2
   0   4   7   34.80    0.66   1
  -1   4   7    0.94    1.03  -2
   1   4   7    0.94    1.03   1
  -2   4   7   13.15    1.41  -2
   2   4   7   13.15    1.41   1
  -2   4   8  111.49    4.23  -2
   2   4   7  111.49    4.23   1
  -3   4   8    0.12    0.38  -2
   3   4   7    0.12    0.38   1
  -4   4   8   52.92    0.84  -2
   4   4   7   52.92    0.84   1
  -5   4   8    0.14    0.48  -2
   5   4   7    0.14    0.48   1
   6   4   7  194.96    4.45   1
  -7   4   9   -1.45    0.77  -2
   7   4   7   -1.45    0.77   1
  -8   4   9   10.89    0.79  -2
   8   4   7   10.89    0.79   1
  -9   4   9    0.82    0.75  -2
   9   4   7    0.82    0.75   1
  10   4   7    1.70    1.95   1
  11   4   7    2.87    2.17   1
 -12   4  10    5.95    1.45  -2
  12   4   7    5.95    1.45   1
  12   5   4    0.85    0.95  -2
 -12   5   7    0.85    0.95   1
  11   5   4    4.55    1.38  -2
 -11   5   7    4.55    1.38   1
 -10   5   7   -1.39    1.83   1
   9   5   5  138.34    2.78  -2
  -9   5   7  138.34    2.78   1
   8   5   5    0.17    0.67  -2
  -8   5   7    0.17    0.67   1
   7   5   5    2.76    0.65  -2
  -7   5   7    2.76    0.65   1
  -6   5   7    0.97    0.72   1
   5   5   6  196.56    3.39  -2
  -5   5   7  196.56    3.39   1
   4   5   6    0.63    0.37  -2
  -4   5   7    0.63    0.37   1
   3   5   6   67.32    1.22  -2
  -3   5   7   67.32    1.22   1
   2   5   6   -1.17    0.95  -2
  -2   5   7   -1.17    0.95   1
   1   5   7  576.24    9.24  -2
  -1   5   7  576.24    9.24   1
   0   5   7    0.16    0.26  -2
   0   5   7    0.16    0.26   1
  -1   5   7 1083.36   19.56  -2
   1   5   7 1083.36   19.56   1
  -2   5   8    1.37    0.82  -2
   2   5   7    1.37    0.82   1
  -3   5   8  770.86   11.53  -2
   3   5   7  770.86   11.53   1
  -4   5   8   -0.11    0.29  -2
   4   5   7   -0.11    0.29   1
  -5   5   8  105.88    1.94  -2
   5   5   7  105.88    1.94   1
   6   5   7   -0.94    1.37   1
  -7   5   9   -0.26    1.41  -2
   7   5   7   -0.26    1.41   1
  -8   5   9   -0.57    0.67  -2
   8   5   7   -0.57    0.67   1
  -9   5   9    0.41    0.77  -2
   9   5   7    0.41    0.77   1
  10   5   7    0.69    1.94   1
 -11   5  10   16.86    2.95  -2
  11   5   7   16.86    2.95   1
 -12   5  10    5.09    2.34  -2
  12   5   7    5.09    2.34   1
  12   6   4    4.82    0.98  -2
 -12   6   7    4.82    0.98   1
  11   6   4    0.06    1.61  -2
 -11   6   7    0.06    1.61   1
 -10   6   7   11.92    1.34   1
   9   6   5    0.97    0.79  -2
  -9   6   7    0.97    0.79   1
   8   6   5   52.09    1.36  -2
  -8   6   7   52.09    1.36   1
   7   6   5    0.06    0.70  -2
  -7   6   7    0.06    0.70   1
  -6   6   7  235.28    4.09   1
   5   6   6    1.26    0.59  -2
  -5   6   7    1.26    0.59   1
   4   6   6  611.31    8.41  -2
  -4   6   7  611.31    8.41   1
   3   6   6   -0.04    0.35  -2
  -3   6   7   -0.04    0.35   1
   2   6   6  926.75   34.49  -2
  -2   6   7  926.75   34.49   1
   2   6   7  856.06   29.46  -2
  -2   6   7  856.06   29.46   1
   1   6   7    0.96    0.41  -2
  -1   6   7    0.96    0.41   1
   0   6   7   16.40    0.39  -2
   0   6   7   16.40    0.39   1
  -1   6   7    0.41    0.61  -2
   1   6   7    0.41    0.61   1
  -2   6   7  554.28   20.80  -2
   2   6   7  554.28   20.80   1
  -2   6   8  350.51   12.80  -2
   2   6   7  350.51   12.80   1
  -3   6   8   -0.04    0.42  -2
   3   6   7   -0.04    0.42   1
  -4   6   8   98.20    1.43  -2
   4   6   7   98.20    1.43   1
  -5   6   8   -0.66    0.52  -2
   5   6   7   -0.66    0.52   1
   6   6   7   96.35    2.45   1
  -7   6   9    1.03    1.16  -2
   7   6   7    1.03    1.16   1
  -8   6   9   88.50    1.94  -2
   8   6   7   88.50    1.94   1
  -9   6   9    1.83    0.79  -2
   9   6   7    1.83    0.79   1
 -10   6   9   14.84    2.48  -2
  10   6   7   14.84    2.48   1
  11   6   7    0.11    1.86   1
 -12   6  10    7.82    2.42  -2
  12   6   7    7.82    2.42   1
  12   7   4    0.89    1.06  -2
 -12   7   7    0.89    1.06   1
  11   7   4    3.27    1.42  -2
 -11   7   7    3.27    1.42   1
 -10   7   7    2.53    2.84   1
   9   7   5    0.28    0.80  -2
  -9   7   7    0.28    0.80   1
   8   7   5   -0.83    0.64  -2
  -8   7   7   -0.83    0.64   1
   7   7   5   15.94    0.80  -2
  -7   7   7   15.94    0.80   1
   6   7   6    4.01    1.78  -2
  -6   7   7    4.01    1.78   1
   5   7   6  562.11    8.48  -2
  -5   7   7  562.11    8.48   1
   4   7   6    1.24    0.39  -2
  -4   7   7    1.24    0.39   1
   3   7   6   75.37    1.22  -2
  -3   7   7   75.37    1.22   1
   2   7   6    1.03    0.97  -2
  -2   7   7    1.03    0.97   1
   1   7   7 1039.45   18.44  -2
  -1   7   7 1039.45   18.44   1
   0   7   7    0.02    0.31  -2
   0   7   7    0.02    0.31   1
  -1   7   7 1483.62   24.03  -2
   1   7   7 1483.62   24.03   1
  -2   7   8    3.78    1.15  -2
   2   7   7    3.78    1.15   1
  -2   7   7   -0.64    1.02  -2
   2   7   7   -0.64    1.02   1
  -3   7   8   23.81    0.58  -2
   3   7   7   23.81    0.58   1
  -4   7   8    0.49    0.32  -2
   4   7   7    0.49    0.32   1
  -5   7   8   15.33    0.56  -2
   5   7   7   15.33    0.56   1
   6   7   7    0.06    1.37   1
  -7   7   9   13.29    1.36  -2
   7   7   7   13.29    1.36   1
  -8   7   9    0.27    0.70  -2
   8   7   7    0.27    0.70   1
  -9   7   9    1.42    0.78  -2
   9   7   7    1.42    0.78   1
 -10   7   9   -2.03    2.18  -2
  10   7   7   -2.03    2.18   1
 -11   7  10    2.72    2.69  -2
  11   7   7    2.72    2.69   1
 -12   7  10    4.09    2.43  -2
  12   7   7    4.09    2.43   1
  12   8   4   16.02    1.15  -2
 -12   8   7   16.02    1.15   1
  11   8   4   -1.58    1.35  -2
 -11   8   7   -1.58    1.35   1
 -10   8   7    1.73    3.09   1
   9   8   5   -0.26    0.89  -2
  -9   8   7   -0.26    0.89   1
   8   8   5   32.01    0.93  -2
  -8   8   7   32.01    0.93   1
   7   8   5    0.74    0.66  -2
  -7   8   7    0.74    0.66   1
   6   8   6   35.53    2.60  -2
  -6   8   7   35.53    2.60   1
   5   8   6    3.05    0.60  -2
  -5   8   7    3.05    0.60   1
   4   8   6  147.31    2.19  -2
  -4   8   7  147.31    2.19   1
   3   8   6   -0.10    0.45  -2
  -3   8   7   -0.10    0.45   1
   2   8   6  284.84    7.78  -2
  -2   8   7  284.84    7.78   1
   1   8   7    0.47    0.57  -2
  -1   8   7    0.47    0.57   1
   0   8   7   76.43    1.13  -2
   0   8   7   76.43    1.13   1
  -1   8   7   -0.68    0.57  -2
   1   8   7   -0.68    0.57   1
  -2   8   7 1229.88   31.07  -2
   2   8   7 1229.88   31.07   1
  -2   8   8 1173.81   30.27  -2
   2   8   7 1173.81   30.27   1
  -3   8   8    0.09    0.38  -2
   3   8   7    0.09    0.38   1
  -4   8   8  161.59    2.24  -2
   4   8   7  161.59    2.24   1
  -5   8   8    0.30    0.51  -2
   5   8   7    0.30    0.51   1
  -6   8   8   50.47    3.02  -2
   6   8   7   50.47    3.02   1
  -7   8   9   -2.14    1.45  -2
   7   8   7   -2.14    1.45   1
  -8   8   9   13.12    0.85  -2
   8   8   7   13.12    0.85   1
  -9   8   9   -0.12    0.78  -2
   9   8   7   -0.12    0.78   1
 -10   8   9   11.54    2.53  -2
  10   8   7   11.54    2.53   1
 -11   8  10   -0.15    2.58  -2
  11   8   7   -0.15    2.58   1
  12   9   4   -0.13    1.12  -2
 -12   9   7   -0.13    1.12   1
  11   9   4   -0.87    1.37  -2
 -11   9   7   -0.87    1.37   1
  10   9   5   -0.70    2.57  -2
 -10   9   7   -0.70    2.57   1
   9   9   5   13.25    0.95  -2
  -9   9   7   13.25    0.95   1
   8   9   5   -0.13    0.57  -2
  -8   9   7   -0.13    0.57   1
   7   9   5   48.17    1.21  -2
  -7   9   7   48.17    1.21   1
   6   9   6    0.37    1.88  -2
  -6   9   7    0.37    1.88   1
   5   9   6   58.44    1.34  -2
  -5   9   7   58.44    1.34   1
   4   9   6   -0.05    0.44  -2
  -4   9   7   -0.05    0.44   1
   3   9   6  244.47    4.19  -2
  -3   9   7  244.47    4.19   1
   2   9   6    2.27    0.83  -2
  -2   9   7    2.27    0.83   1
   2   9   7    0.61    1.25  -2
  -2   9   7    0.61    1.25   1
   1   9   7  186.72    2.92  -2
  -1   9   7  186.72    2.92   1
   0   9   7   -0.26    0.27  -2
   0   9   7   -0.26    0.27   1
  -1   9   7  422.43    6.99  -2
   1   9   7  422.43    6.99   1
  -2   9   8    2.16    0.75  -2
   2   9   7    2.16    0.75   1
  -3   9   8    8.14    0.46  -2
   3   9   7    8.14    0.46   1
  -4   9   8    0.38    0.37  -2
   4   9   7    0.38    0.37   1
  -5   9   8   53.44    1.02  -2
   5   9   7   53.44    1.02   1
   6   9   7    1.25    1.38   1
  -7   9   9    5.65    1.31  -2
   7   9   7    5.65    1.31   1
  -8   9   9    0.20    0.77  -2
   8   9   7    0.20    0.77   1
  -9   9   9   11.12    0.91  -2
   9   9   7   11.12    0.91   1
 -10   9   9   -1.79    2.26  -2
  10   9   7   -1.79    2.26   1
 -11   9  10    6.10    2.84  -2
  11   9   7    6.10    2.84   1
  12  10   4    7.63    1.07  -2
 -12  10   7    7.63    1.07   1
  10  10   5   -0.92    2.58  -2
 -10  10   7   -0.92    2.58   1
   9  10   5   -0.09    0.82  -2
  -9  10   7   -0.09    0.82   1
   8  10   5   31.90    0.96  -2
  -8  10   7   31.90    0.96   1
   7  10   5    1.82    0.72  -2
  -7  10   7    1.82    0.72   1
  -6  10   7  352.38    7.72   1
   5  10   6   -0.17    0.57  -2
  -5  10   7   -0.17    0.57   1
   4  10   6  398.71    6.03  -2
  -4  10   7  398.71    6.03   1
   3  10   6    0.38    0.48  -2
  -3  10   7    0.38    0.48   1
   2  10   7    6.21    1.39  -2
  -2  10   7    6.21    1.39   1
   2  10   6   94.05    2.91  -2
  -2  10   7   94.05    2.91   1
   1  10   7    0.54    0.43  -2
  -1  10   7    0.54    0.43   1
   0  10   7   93.14    1.46  -2
   0  10   7   93.14    1.46   1
  -1  10   7    0.22    0.41  -2
   1  10   7    0.22    0.41   1
  -2  10   8    9.66    0.79  -2
   2  10   7    9.66    0.79   1
  -2  10   7    4.31    0.92  -2
   2  10   7    4.31    0.92   1
  -3  10   8    0.34    0.56  -2
   3  10   7    0.34    0.56   1
  -4  10   8  439.48    5.76  -2
   4  10   7  439.48    5.76   1
  -5  10   8   -0.28    0.51  -2
   5  10   7   -0.28    0.51   1
   6  10   7   11.89    1.11   1
  -7  10   9   -1.81    1.52  -2
   7  10   7   -1.81    1.52   1
  -8  10   9   20.31    0.95  -2
   8  10   7   20.31    0.95   1
  -9  10   9    1.03    1.02  -2
   9  10   7    1.03    1.02   1
 -10  10   9    6.00    1.52  -2
  10  10   7    6.00    1.52   1
 -11  10  10    0.48    2.63  -2
  11  10   7    0.48    2.63   1
  12  11   4    1.42    1.56  -2
 -12  11   7    1.42    1.56   1
  11  11   4   -1.31    1.74  -2
 -11  11   7   -1.31    1.74   1
  10  11   5   -2.48    2.53  -2
 -10  11   7   -2.48    2.53   1
   9  11   5   17.85    1.02  -2
  -9  11   7   17.85    1.02   1
   8  11   5    0.75    0.60  -2
  -8  11   7    0.75    0.60   1
   7  11   5   68.89    1.51  -2
  -7  11   7   68.89    1.51   1
  -6  11   7    2.26    1.04   1
   5  11   6  239.64    4.21  -2
  -5  11   7  239.64    4.21   1
   4  11   6   -0.47    0.47  -2
  -4  11   7   -0.47    0.47   1
   3  11   6   44.22    0.99  -2
  -3  11   7   44.22    0.99   1
   2  11   7   -0.02    1.37  -2
  -2  11   7   -0.02    1.37   1
   2  11   6    1.38    0.85  -2
  -2  11   7    1.38    0.85   1
   1  11   7  207.53    3.24  -2
  -1  11   7  207.53    3.24   1
   0  11   7   -0.08    0.28  -2
   0  11   7   -0.08    0.28   1
  -1  11   7  490.42    8.10  -2
   1  11   7  490.42    8.10   1
  -2  11   8   -1.46    1.40  -2
   2  11   7   -1.46    1.40   1
  -2  11   7   -0.96    1.27  -2
   2  11   7   -0.96    1.27   1
  -3  11   8   10.04    0.51  -2
   3  11   7   10.04    0.51   1
  -4  11   8    0.96    0.43  -2
   4  11   7    0.96    0.43   1
  -5  11   8    6.38    0.54  -2
   5  11   7    6.38    0.54   1
   6  11   7    0.08    2.33   1
  -7  11   9   65.71    2.53  -2
   7  11   7   65.71    2.53   1
  -8  11   9   -0.68    0.79  -2
   8  11   7   -0.68    0.79   1
  -9  11   9    1.39    0.90  -2
   9  11   7    1.39    0.90   1
 -10  11   9   -0.09    1.49  -2
  10  11   7   -0.09    1.49   1
 -11  11  10    2.05    2.80  -2
  11  11   7    2.05    2.80   1
  12  12   4   12.37    1.80  -2
 -12  12   7   12.37    1.80   1
  11  12   4   -0.30    1.84  -2
 -11  12   7   -0.30    1.84   1
  10  12   5    1.63    2.69  -2
 -10  12   7    1.63    2.69   1
   9  12   5    0.37    0.92  -2
  -9  12   7    0.37    0.92   1
   8  12   5   26.44    0.99  -2
  -8  12   7   26.44    0.99   1
   7  12   5    0.44    0.88  -2
  -7  12   7    0.44    0.88   1
  -6  12   7    2.23    1.08   1
   5  12   6    1.33    0.57  -2
  -5  12   7    1.33    0.57   1
   4  12   6    5.02    0.49  -2
  -4  12   7    5.02    0.49   1
   3  12   6   -0.62    0.46  -2
  -3  12   7   -0.62    0.46   1
   2  12   7   74.61    3.54  -2
  -2  12   7   74.61    3.54   1
   2  12   6  105.91    3.25  -2
  -2  12   7  105.91    3.25   1
   1  12   7    0.83    0.39  -2
  -1  12   7    0.83    0.39   1
   0  12   7   31.47    0.61  -2
   0  12   7   31.47    0.61   1
  -1  12   7    1.34    0.53  -2
   1  12   7    1.34    0.53   1
  -2  12   8  195.41    7.87  -2
   2  12   7  195.41    7.87   1
  -3  12   8   -0.08    0.58  -2
   3  12   7   -0.08    0.58   1
  -4  12   8   57.98    1.08  -2
   4  12   7   57.98    1.08   1
  -5  12   8   -0.71    0.51  -2
   5  12   7   -0.71    0.51   1
   6  12   7  156.51    4.58   1
  -7  12   9   -0.82    1.20  -2
   7  12   7   -0.82    1.20   1
  -8  12   9    3.16    0.84  -2
   8  12   7    3.16    0.84   1
  -9  12   9    0.20    0.91  -2
   9  12   7    0.20    0.91   1
 -10  12   9    7.24    1.37  -2
  10  12   7    7.24    1.37   1
  11  12   7   -2.08    3.36   1
  11  13   4   19.03    1.81  -2
 -11  13   7   19.03    1.81   1
  10  13   5   -2.78    2.70  -2
 -10  13   7   -2.78    2.70   1
   9  13   5    5.67    0.86  -2
  -9  13   7    5.67    0.86   1
   8  13   5    0.64    0.71  -2
  -8  13   7    0.64    0.71   1
   7  13   5    9.36    0.89  -2
  -7  13   7    9.36    0.89   1
  -6  13   7    0.96    1.05   1
   5  13   6   85.11    1.65  -2
  -5  13   7   85.11    1.65   1
   4  13   6   -0.60    0.46  -2
  -4  13   7   -0.60    0.46   1
   3  13   6  150.90    2.77  -2
  -3  13   7  150.90    2.77   1
   2  13   6    1.57    0.88  -2
  -2  13   7    1.57    0.88   1
   1  13   7   35.48    0.77  -2
  -1  13   7   35.48    0.77   1
   0  13   7   -0.28    0.28  -2
   0  13   7   -0.28    0.28   1
  -1  13   7  119.46    2.23  -2
   1  13   7  119.46    2.23   1
  -2  13   8   -0.16    1.30  -2
   2  13   7   -0.16    1.30   1
  -3  13   8   51.87    1.20  -2
   3  13   7   51.87    1.20   1
  -4  13   8   -0.02    0.44  -2
   4  13   7   -0.02    0.44   1
  -5  13   8    7.41    0.59  -2
   5  13   7    7.41    0.59   1
   6  13   7    0.28    1.26   1
  -7  13   9   43.71    1.76  -2
   7  13   7   43.71    1.76   1
  -8  13   9    0.03    0.81  -2
   8  13   7    0.03    0.81   1
  -9  13   9    3.20    0.97  -2
   9  13   7    3.20    0.97   1
 -10  13   9    5.86    1.57  -2
  10  13   7    5.86    1.57   1
 -11  13  10   11.25    3.08  -2
  11  13   7   11.25    3.08   1
  11  14   4    3.47    1.37  -2
 -11  14   7    3.47    1.37   1
  10  14   5    1.16    2.88  -2
 -10  14   7    1.16    2.88   1
   9  14   5   -0.21    0.74  -2
  -9  14   7   -0.21    0.74   1
   8  14   5    7.68    0.70  -2
  -8  14   7    7.68    0.70   1
   7  14   5    0.13    0.73  -2
  -7  14   7    0.13    0.73   1
   6  14   6  125.60    5.60  -2
  -6  14   7  125.60    5.60   1
   5  14   6    0.23    0.59  -2
  -5  14   7    0.23    0.59   1
   4  14   6   27.44    0.80  -2
  -4  14   7   27.44    0.80   1
   3  14   6   -0.28    0.55  -2
  -3  14   7   -0.28    0.55   1
   2  14   7   43.74    2.65  -2
  -2  14   7   43.74    2.65   1
   2  14   6   43.53    2.71  -2
  -2  14   7   43.53    2.71   1
   1  14   7    1.19    0.44  -2
  -1  14   7    1.19    0.44   1
   0  14   7    6.34    0.43  -2
   0  14   7    6.34    0.43   1
  -1  14   7    1.10    0.55  -2
   1  14   7    1.10    0.55   1
  -2  14   8   42.53    2.48  -2
   2  14   7   42.53    2.48   1
  -3  14   8    0.88    0.60  -2
   3  14   7    0.88    0.60   1
  -4  14   8   17.24    0.63  -2
   4  14   7   17.24    0.63   1
  -5  14   8   -0.18    0.54  -2
   5  14   7   -0.18    0.54   1
   6  14   7   18.11    1.23   1
  -7  14   9    1.12    1.07  -2
   7  14   7    1.12    1.07   1
  -8  14   9   41.74    1.47  -2
   8  14   7   41.74    1.47   1
  -9  14   9    0.12    0.92  -2
   9  14   7    0.12    0.92   1
 -10  14   9   14.88    1.52  -2
  10  14   7   14.88    1.52   1
  11  15   4    8.38    1.54  -2
 -11  15   7    8.38    1.54   1
  10  15   5   -2.70    2.81  -2
 -10  15   7   -2.70    2.81   1
   9  15   5   25.12    1.14  -2
  -9  15   7   25.12    1.14   1
   8  15   5   -0.06    0.64  -2
  -8  15   7   -0.06    0.64   1
   7  15   5   15.67    0.89  -2
  -7  15   7   15.67    0.89   1
   6  15   6    2.48    1.76  -2
  -6  15   7    2.48    1.76   1
   5  15   6    7.59    0.68  -2
  -5  15   7    7.59    0.68   1
   4  15   6    0.57    0.50  -2
  -4  15   7    0.57    0.50   1
   3  15   6   17.78    0.71  -2
  -3  15   7   17.78    0.71   1
   2  15   7    2.06    1.69  -2
  -2  15   7    2.06    1.69   1
   2  15   6    0.45    1.65  -2
  -2  15   7    0.45    1.65   1
   1  15   7   91.86    1.52  -2
  -1  15   7   91.86    1.52   1
   0  15   7    1.21    0.41  -2
   0  15   7    1.21    0.41   1
  -1  15   7  232.00    3.67  -2
   1  15   7  232.00    3.67   1
  -2  15   8   -0.19    1.38  -2
   2  15   7   -0.19    1.38   1
  -3  15   8  282.91    5.43  -2
   3  15   7  282.91    5.43   1
  -4  15   8    0.16    0.48  -2
   4  15   7    0.16    0.48   1
  -5  15   8    4.71    0.60  -2
   5  15   7    4.71    0.60   1
   6  15   7    0.46    1.23   1
  -7  15   9    9.18    1.18  -2
   7  15   7    9.18    1.18   1
  -8  15   9    1.15    0.86  -2
   8  15   7    1.15    0.86   1
  -9  15   9    4.69    1.02  -2
   9  15   7    4.69    1.02   1
 -10  15   9    1.58    1.37  -2
  10  15   7    1.58    1.37   1
  11  16   4   -2.22    1.74  -2
 -11  16   7   -2.22    1.74   1
  10  16   5   -0.74    2.61  -2
 -10  16   7   -0.74    2.61   1
   9  16   5   -0.55    0.87  -2
  -9  16   7   -0.55    0.87   1
   8  16   5    2.99    0.75  -2
  -8  16   7    2.99    0.75   1
   7  16   5   -0.21    0.96  -2
  -7  16   7   -0.21    0.96   1
   6  16   6   33.24    2.69  -2
  -6  16   7   33.24    2.69   1
   5  16   6   -0.45    0.62  -2
  -5  16   7   -0.45    0.62   1
   4  16   6   32.34    0.99  -2
  -4  16   7   32.34    0.99   1
   3  16   6    1.94    0.58  -2
  -3  16   7    1.94    0.58   1
   2  16   7   42.38    2.82  -2
  -2  16   7   42.38    2.82   1
   1  16   7    0.95    0.54  -2
  -1  16   7    0.95    0.54   1
   0  16   7  258.31    3.75  -2
   0  16   7  258.31    3.75   1
  -1  16   7    0.32    0.58  -2
   1  16   7    0.32    0.58   1
  -2  16   8    4.07    1.66  -2
   2  16   7    4.07    1.66   1
  -3  16   8    1.19    0.72  -2
   3  16   7    1.19    0.72   1
  -4  16   8   62.01    1.19  -2
   4  16   7   62.01    1.19   1
  -5  16   8    0.36    0.69  -2
   5  16   7    0.36    0.69   1
   6  16   7   85.36    2.87   1
  -7  16   9    0.87    1.08  -2
   7  16   7    0.87    1.08   1
  -8  16   9    1.79    0.98  -2
   8  16   7    1.79    0.98   1
  -9  16   9    0.65    1.16  -2
   9  16   7    0.65    1.16   1
 -10  16   9    7.76    1.46  -2
  10  16   7    7.76    1.46   1
  11  17   4   -0.73    2.83  -2
 -11  17   7   -0.73    2.83   1
   9  17   5    1.05    0.89  -2
  -9  17   7    1.05    0.89   1
   8  17   5    0.24    0.73  -2
  -8  17   7    0.24    0.73   1
   7  17   5    7.61    1.01  -2
  -7  17   7    7.61    1.01   1
   6  17   6    2.20    2.00  -2
  -6  17   7    2.20    2.00   1
   5  17   6   54.76    1.61  -2
  -5  17   7   54.76    1.61   1
   4  17   6   -0.60    0.57  -2
  -4  17   7   -0.60    0.57   1
   3  17   6  171.27    3.18  -2
  -3  17   7  171.27    3.18   1
   2  17   7    1.02    1.86  -2
  -2  17   7    1.02    1.86   1
   1  17   7   39.55    1.01  -2
  -1  17   7   39.55    1.01   1
   0  17   7    1.18    0.45  -2
   0  17   7    1.18    0.45   1
  -1  17   7  135.29    2.15  -2
   1  17   7  135.29    2.15   1
  -2  17   8    1.72    1.59  -2
   2  17   7    1.72    1.59   1
  -3  17   8    2.77    0.62  -2
   3  17   7    2.77    0.62   1
  -4  17   8   -0.61    0.50  -2
   4  17   7   -0.61    0.50   1
  -5  17   8   46.23    1.18  -2
   5  17   7   46.23    1.18   1
   6  17   7    0.30    1.23   1
  -7  17   9    9.85    1.20  -2
   7  17   7    9.85    1.20   1
  -8  17   9   -0.31    0.87  -2
   8  17   7   -0.31    0.87   1
  -9  17   9   21.05    1.45  -2
   9  17   7   21.05    1.45   1
 -10  17   9    1.89    1.42  -2
  10  17   7    1.89    1.42   1
   9  18   5   -0.15    1.12  -2
  -9  18   7   -0.15    1.12   1
   8  18   5    1.19    0.82  -2
  -8  18   7    1.19    0.82   1
   7  18   5   -0.18    1.11  -2
  -7  18   7   -0.18    1.11   1
   6  18   6   23.27    2.61  -2
  -6  18   7   23.27    2.61   1
   5  18   6    0.61    1.07  -2
  -5  18   7    0.61    1.07   1
   4  18   6   22.94    1.03  -2
  -4  18   7   22.94    1.03   1
   3  18   6    0.05    0.88  -2
  -3  18   7    0.05    0.88   1
   2  18   7   12.18    2.15  -2
  -2  18   7   12.18    2.15   1
   1  18   7    1.28    0.60  -2
  -1  18   7    1.28    0.60   1
   0  18   7  164.23    2.73  -2
   0  18   7  164.23    2.73   1
  -1  18   7    2.00    0.59  -2
   1  18   7    2.00    0.59   1
  -2  18   8    2.14    1.97  -2
   2  18   7    2.14    1.97   1
  -3  18   8   -0.07    0.61  -2
   3  18   7   -0.07    0.61   1
  -4  18   8   16.62    0.68  -2
   4  18   7   16.62    0.68   1
  -5  18   8    0.52    0.66  -2
   5  18   7    0.52    0.66   1
  -6  18   8   17.08    2.20  -2
   6  18   7   17.08    2.20   1
  -7  18   9    2.95    1.12  -2
   7  18   7    2.95    1.12   1
  -8  18   9    9.12    0.98  -2
   8  18   7    9.12    0.98   1
  -9  18   9    0.02    1.16  -2
   9  18   7    0.02    1.16   1
 -10  18   9   16.23    1.91  -2
  10  18   7   16.23    1.91   1
   9  19   5    5.55    1.24  -2
  -9  19   7    5.55    1.24   1
   8  19   5   -1.35    0.92  -2
  -8  19   7   -1.35    0.92   1
   7  19   5   51.34    1.70  -2
  -7  19   7   51.34    1.70   1
   5  19   6    3.59    0.89  -2
  -5  19   7    3.59    0.89   1
   4  19   6   -0.43    0.73  -2
  -4  19   7   -0.43    0.73   1
   3  19   6   10.12    1.00  -2
  -3  19   7   10.12    1.00   1
   2  19   7    0.33    2.05  -2
  -2  19   7    0.33    2.05   1
   1  19   7   84.43    1.84  -2
  -1  19   7   84.43    1.84   1
   0  19   7    1.23    0.63  -2
   0  19   7    1.23    0.63   1
  -1  19   7  239.41    3.57  -2
   1  19   7  239.41    3.57   1
  -2  19   8   -1.69    1.92  -2
   2  19   7   -1.69    1.92   1
  -2  19   7   -0.99    1.94  -2
   2  19   7   -0.99    1.94   1
  -3  19   8   54.11    1.38  -2
   3  19   7   54.11    1.38   1
  -4  19   8    0.62    0.65  -2
   4  19   7    0.62    0.65   1
  -5  19   8    4.05    0.73  -2
   5  19   7    4.05    0.73   1
  -6  19   8    2.44    1.38  -2
   6  19   7    2.44    1.38   1
  -7  19   9    9.06    1.11  -2
   7  19   7    9.06    1.11   1
  -8  19   9    0.56    0.90  -2
   8  19   7    0.56    0.90   1
  -9  19   9    8.41    1.30  -2
   9  19   7    8.41    1.30   1
 -10  19   9    8.12    2.88  -2
  10  19   7    8.12    2.88   1
   9  20   5    1.08    1.24  -2
  -9  20   7    1.08    1.24   1
   8  20   5    1.66    0.92  -2
  -8  20   7    1.66    0.92   1
   7  20   5    0.92    1.24  -2
  -7  20   7    0.92    1.24   1
   5  20   6    0.10    0.94  -2
  -5  20   7    0.10    0.94   1
   4  20   6   56.53    1.64  -2
  -4  20   7   56.53    1.64   1
   3  20   6    1.36    0.92  -2
  -3  20   7    1.36    0.92   1
   2  20   7   41.21    3.12  -2
  -2  20   7   41.21    3.12   1
   1  20   7    0.98    1.08  -2
  -1  20   7    0.98    1.08   1
   0  20   7   94.82    1.97  -2
   0  20   7   94.82    1.97   1
  -1  20   7    1.16    0.88  -2
   1  20   7    1.16    0.88   1
  -2  20   8   55.97    3.34  -2
   2  20   7   55.97    3.34   1
  -3  20   8   -0.06    0.80  -2
   3  20   7   -0.06    0.80   1
  -4  20   8   22.78    0.77  -2
   4  20   7   22.78    0.77   1
  -5  20   8    0.92    0.70  -2
   5  20   7    0.92    0.70   1
  -6  20   8   11.26    1.52  -2
   6  20   7   11.26    1.52   1
  -7  20   9    2.18    1.18  -2
   7  20   7    2.18    1.18   1
  -8  20   9   13.37    1.14  -2
   8  20   7   13.37    1.14   1
  -9  20   9   -0.49    1.06  -2
   9  20   7   -0.49    1.06   1
   9  21   5    7.90    1.61  -2
  -9  21   7    7.90    1.61   1
   8  21   5    0.94    0.94  -2
  -8  21   7    0.94    0.94   1
   7  21   5    8.69    1.13  -2
  -7  21   7    8.69    1.13   1
   5  21   6   21.05    1.33  -2
  -5  21   7   21.05    1.33   1
   4  21   6    0.25    0.78  -2
  -4  21   7    0.25    0.78   1
   3  21   6   80.95    2.13  -2
  -3  21   7   80.95    2.13   1
   2  21   7   -0.90    2.07  -2
  -2  21   7   -0.90    2.07   1
   1  21   7   66.13    1.61  -2
  -1  21   7   66.13    1.61   1
   0  21   7    0.82    0.77  -2
   0  21   7    0.82    0.77   1
  -1  21   7   21.65    1.00  -2
   1  21   7   21.65    1.00   1
  -2  21   8   -0.70    2.01  -2
   2  21   7   -0.70    2.01   1
  -3  21   8    1.35    1.01  -2
   3  21   7    1.35    1.01   1
  -4  21   8    0.70    0.62  -2
   4  21   7    0.70    0.62   1
  -5  21   8   32.54    1.19  -2
   5  21   7   32.54    1.19   1
  -6  21   8    1.49    1.80  -2
   6  21   7    1.49    1.80   1
  -7  21   9    3.23    1.18  -2
   7  21   7    3.23    1.18   1
  -8  21   9    0.39    0.94  -2
   8  21   7    0.39    0.94   1
  -9  21   9    3.74    1.14  -2
   9  21   7    3.74    1.14   1
   9  22   5   -0.01    1.47  -2
  -9  22   7   -0.01    1.47   1
   8  22   5    5.57    1.03  -2
  -8  22   7    5.57    1.03   1
   7  22   5    0.01    1.08  -2
  -7  22   7    0.01    1.08   1
   5  22   6    0.00    0.98  -2
  -5  22   7    0.00    0.98   1
   4  22   6   37.84    1.39  -2
  -4  22   7   37.84    1.39   1
   3  22   6   -0.26    0.94  -2
  -3  22   7   -0.26    0.94   1
   2  22   7   52.13    3.49  -2
  -2  22   7   52.13    3.49   1
   1  22   7    0.41    0.79  -2
  -1  22   7    0.41    0.79   1
   0  22   7  156.38    2.96  -2
   0  22   7  156.38    2.96   1
  -1  22   7   -0.71    0.77  -2
   1  22   7   -0.71    0.77   1
  -2  22   8   -1.13    2.11  -2
   2  22   7   -1.13    2.11   1
  -3  22   8   -0.29    1.01  -2
   3  22   7   -0.29    1.01   1
  -4  22   8   12.55    0.86  -2
   4  22   7   12.55    0.86   1
  -5  22   8    1.11    0.82  -2
   5  22   7    1.11    0.82   1
  -6  22   8   11.67    2.08  -2
   6  22   7   11.67    2.08   1
  -7  22   9    5.59    1.54  -2
   7  22   7    5.59    1.54   1
  -8  22   9   15.78    1.49  -2
   8  22   7   15.78    1.49   1
   9  22   7   -4.27    3.13   1
   8  23   5    0.78    1.17  -2
  -8  23   7    0.78    1.17   1
   7  23   5   11.79    1.27  -2
  -7  23   7   11.79    1.27   1
   5  23   6   11.47    1.23  -2
  -5  23   7   11.47    1.23   1
   4  23   6    1.03    0.82  -2
  -4  23   7    1.03    0.82   1
   3  23   6    1.64    0.99  -2
  -3  23   7    1.64    0.99   1
   2  23   7    0.28    2.22  -2
  -2  23   7    0.28    2.22   1
   1  23   7   21.62    1.04  -2
  -1  23   7   21.62    1.04   1
   0  23   7    1.45    0.82  -2
   0  23   7    1.45    0.82   1
  -1  23   7   43.03    1.33  -2
   1  23   7   43.03    1.33   1
  -2  23   8   -0.48    2.08  -2
   2  23   7   -0.48    2.08   1
  -3  23   8   12.49    1.20  -2
   3  23   7   12.49    1.20   1
  -4  23   8    0.45    0.74  -2
   4  23   7    0.45    0.74   1
  -5  23   8   46.85    1.43  -2
   5  23   7   46.85    1.43   1
  -6  23   8    4.16    2.01  -2
   6  23   7    4.16    2.01   1
  -7  23   9   33.25    2.18  -2
   7  23   7   33.25    2.18   1
  -8  23   9    0.17    1.83  -2
   8  23   7    0.17    1.83   1
   8  24   5    6.59    2.32  -2
  -8  24   7    6.59    2.32   1
   7  24   5    1.54    1.17  -2
  -7  24   7    1.54    1.17   1
   5  24   6    1.54    1.09  -2
  -5  24   7    1.54    1.09   1
   4  24   6    1.27    1.15  -2
  -4  24   7    1.27    1.15   1
   3  24   6    1.13    0.99  -2
  -3  24   7    1.13    0.99   1
   2  24   7    6.40    2.33  -2
  -2  24   7    6.40    2.33   1
   1  24   7    0.33    0.90  -2
  -1  24   7    0.33    0.90   1
   0  24   7   58.46    1.50  -2
   0  24   7   58.46    1.50   1
  -1  24   7    0.34    0.88  -2
   1  24   7    0.34    0.88   1
  -2  24   8   11.45    2.35  -2
   2  24   7   11.45    2.35   1
  -3  24   8    0.82    1.03  -2
   3  24   7    0.82    1.03   1
  -4  24   8    3.15    0.88  -2
   4  24   7    3.15    0.88   1
  -5  24   8    1.64    0.88  -2
   5  24   7    1.64    0.88   1
  -6  24   8   53.36    3.49  -2
   6  24   7   53.36    3.49   1
  -7  24   9    6.20    2.76  -2
   7  24   7    6.20    2.76   1
   8  24   7    0.35    2.35   1
   7  25   5    1.71    1.82  -2
  -7  25   7    1.71    1.82   1
   5  25   6    3.62    1.15  -2
  -5  25   7    3.62    1.15   1
   4  25   6    0.33    0.86  -2
  -4  25   7    0.33    0.86   1
   3  25   6    1.06    1.20  -2
  -3  25   7    1.06    1.20   1
   2  25   7   -0.84    2.17  -2
  -2  25   7   -0.84    2.17   1
   1  25   7    9.24    1.02  -2
  -1  25   7    9.24    1.02   1
   0  25   7    0.09    0.76  -2
   0  25   7    0.09    0.76   1
  -1  25   7    6.13    0.88  -2
   1  25   7    6.13    0.88   1
   2  25   7   -0.82    1.69   1
  -3  25   8    2.83    1.14  -2
   3  25   7    2.83    1.14   1
  -4  25   8    0.59    0.87  -2
   4  25   7    0.59    0.87   1
  -5  25   8   22.72    1.15  -2
   5  25   7   22.72    1.15   1
  -6  25   8    5.75    2.22  -2
   6  25   7    5.75    2.22   1
  -7  25   9   -2.58    2.70  -2
   7  25   7   -2.58    2.70   1
   5  26   6    0.15    1.14  -2
  -5  26   7    0.15    1.14   1
   4  26   6    7.95    0.96  -2
  -4  26   7    7.95    0.96   1
   3  26   6    0.83    1.04  -2
  -3  26   7    0.83    1.04   1
   1  26   7   -0.56    1.14  -2
  -1  26   7   -0.56    1.14   1
   0  26   7    0.07    0.84  -2
   0  26   7    0.07    0.84   1
  -1  26   7   -0.46    0.84  -2
   1  26   7   -0.46    0.84   1
   2  26   7    2.75    2.00   1
  -3  26   8   -0.06    1.34  -2
   3  26   7   -0.06    1.34   1
  -4  26   8   -0.30    1.00  -2
   4  26   7   -0.30    1.00   1
  -5  26   8    1.68    1.01  -2
   5  26   7    1.68    1.01   1
   5  27   6   11.01    1.37  -2
  -5  27   7   11.01    1.37   1
   4  27   6    1.30    1.03  -2
  -4  27   7    1.30    1.03   1
   3  27   6   12.01    1.25  -2
  -3  27   7   12.01    1.25   1
   1  27   7    4.52    1.45  -2
  -1  27   7    4.52    1.45   1
   0  27   7   -0.04    0.83  -2
   0  27   7   -0.04    0.83   1
  -1  27   7    4.48    0.92  -2
   1  27   7    4.48    0.92   1
   2  27   7   -1.09    1.76   1
  -3  27   8    9.92    1.53  -2
   3  27   7    9.92    1.53   1
  -4  27   8    2.04    1.10  -2
   4  27   7    2.04    1.10   1
  -5  27   8    8.94    1.44  -2
   5  27   7    8.94    1.44   1
   4  28   6    2.52    0.98  -2
  -4  28   7    2.52    0.98   1
   3  28   6    1.48    1.16  -2
  -3  28   7    1.48    1.16   1
   1  28   7   -0.65    1.99  -2
  -1  28   7   -0.65    1.99   1
   0  28   7    1.74    0.85  -2
   0  28   7    1.74    0.85   1
  -1  28   7    1.17    0.93  -2
   1  28   7    1.17    0.93   1
   2  28   7    6.80    2.31   1
  -3  28   8    2.32    1.49  -2
   3  28   7    2.32    1.49   1
  -4  28   8    2.22    1.14  -2
   4  28   7    2.22    1.14   1
  -5  28   8   -0.28    1.76  -2
   5  28   7   -0.28    1.76   1
   3  29   6   11.91    2.58  -2
  -3  29   7   11.91    2.58   1
   1  29   7   16.28    1.82  -2
  -1  29   7   16.28    1.82   1
   0  29   7    0.46    0.88  -2
   0  29   7    0.46    0.88   1
  -1  29   7    4.63    0.98  -2
   1  29   7    4.63    0.98   1
  -2  29   7   -0.85    2.74  -2
   2  29   7   -0.85    2.74   1
  -3  29   8    3.17    1.60  -2
   3  29   7    3.17    1.60   1
  -4  29   8    1.93    1.59  -2
   4  29   7    1.93    1.59   1
   1  30   7    0.12    2.34  -2
  -1  30   7    0.12    2.34   1
   0  30   7   33.91    1.75  -2
   0  30   7   33.91    1.75   1
  -1  30   7    0.83    1.12  -2
   1  30   7    0.83    1.12   1
  -2  30   7   23.78    2.24  -2
   2  30   7   23.78    2.24   1
  -1  31   7    3.74    1.63  -2
   1  31   7    3.74    1.63   1
  12   0   5    0.38    1.58  -2
 -12   0   8    0.38    1.58   1
  11   0   5   -0.50    2.40  -2
 -11   0   8   -0.50    2.40   1
 -10   0   8   14.08    1.97   1
   9   0   6   -1.63    1.21  -2
  -9   0   8   -1.63    1.21   1
   8   0   6  131.58    3.32  -2
  -8   0   8  131.58    3.32   1
   7   0   6   -0.20    1.60  -2
  -7   0   8   -0.20    1.60   1
  -6   0   8    7.88    0.61   1
   5   0   7   -1.16    0.82  -2
  -5   0   8   -1.16    0.82   1
   4   0   7   29.87    0.99  -2
  -4   0   8   29.87    0.99   1
   3   0   7   -0.03    0.47  -2
  -3   0   8   -0.03    0.47   1
   2   0   7  405.15   15.35  -2
  -2   0   8  405.15   15.35   1
   1   0   8   -0.26    0.75  -2
  -1   0   8   -0.26    0.75   1
   0   0   8  389.01    8.13  -2
   0   0   8  389.01    8.13   1
   1   0   8    0.61    0.99   1
  -2   0   9   28.89    1.65  -2
   2   0   8   28.89    1.65   1
  -3   0   9    0.70    0.67  -2
   3   0   8    0.70    0.67   1
  -4   0   9   43.72    1.27  -2
   4   0   8   43.72    1.27   1
  -5   0   9    0.63    1.30  -2
   5   0   8    0.63    1.30   1
  -6   0   9   73.27    3.72  -2
   6   0   8   73.27    3.72   1
  -7   0  10    1.07    1.18  -2
   7   0   8    1.07    1.18   1
  -8   0  10  368.44    8.14  -2
   8   0   8  368.44    8.14   1
  -9   0  10    0.51    1.32  -2
   9   0   8    0.51    1.32   1
  10   0   8   11.50    1.92   1
 -11   0  11   -1.73    2.45  -2
  11   0   8   -1.73    2.45   1
 -12   0  11   19.17    2.82  -2
  12   0   8   19.17    2.82   1
  12   1   5    1.61    1.49  -2
 -12   1   8    1.61    1.49   1
  11   1   5   12.10    1.25  -2
 -11   1   8   12.10    1.25   1
 -10   1   8    0.59    1.87   1
   9   1   6   22.51    1.02  -2
  -9   1   8   22.51    1.02   1
   8   1   6    0.30    0.57  -2
  -8   1   8    0.30    0.57   1
   7   1   6   25.89    0.85  -2
  -7   1   8   25.89    0.85   1
  -6   1   8   -0.08    0.54   1
   5   1   7  172.16    2.68  -2
  -5   1   8  172.16    2.68   1
   4   1   7    0.09    0.28  -2
  -4   1   8    0.09    0.28   1
   3   1   7  107.57    1.60  -2
  -3   1   8  107.57    1.60   1
   2   1   7   -0.80    0.53  -2
  -2   1   8   -0.80    0.53   1
   1   1   8  966.49   17.31  -2
  -1   1   8  966.49   17.31   1
   0   1   8   -0.30    0.30  -2
   0   1   8   -0.30    0.30   1
  -1   1   8 1193.44   17.41  -2
   1   1   8 1193.44   17.41   1
   2   1   8   -0.21    0.53   1
  -3   1   9  168.47    3.24  -2
   3   1   8  168.47    3.24   1
  -4   1   9    0.08    0.37  -2
   4   1   8    0.08    0.37   1
  -5   1   9   20.74    0.81  -2
   5   1   8   20.74    0.81   1
  -6   1   9   -0.88    1.09  -2
   6   1   8   -0.88    1.09   1
  -7   1  10    7.64    0.92  -2
   7   1   8    7.64    0.92   1
  -8   1  10    0.40    0.56  -2
   8   1   8    0.40    0.56   1
  -9   1  10    8.97    1.02  -2
   9   1   8    8.97    1.02   1
  10   1   8    2.92    2.10   1
 -11   1  11    1.16    1.79  -2
  11   1   8    1.16    1.79   1
 -12   1  11    3.12    1.68  -2
  12   1   8    3.12    1.68   1
  12   2   5    7.72    1.19  -2
 -12   2   8    7.72    1.19   1
  11   2   5   -0.37    1.44  -2
 -11   2   8   -0.37    1.44   1
  10   2   6   -0.15    2.06  -2
 -10   2   8   -0.15    2.06   1
   9   2   6   -1.91    0.84  -2
  -9   2   8   -1.91    0.84   1
   8   2   6    1.32    0.57  -2
  -8   2   8    1.32    0.57   1
   7   2   6    1.92    0.89  -2
  -7   2   8    1.92    0.89   1
  -6   2   8   12.64    0.55   1
   5   2   7   -0.59    0.48  -2
  -5   2   8   -0.59    0.48   1
   4   2   7   11.79    0.38  -2
  -4   2   8   11.79    0.38   1
   3   2   7    0.14    0.35  -2
  -3   2   8    0.14    0.35   1
   2   2   7  155.15    3.46  -2
  -2   2   8  155.15    3.46   1
   2   2   8   42.36    2.12  -2
  -2   2   8   42.36    2.12   1
   1   2   8   -0.56    0.42  -2
  -1   2   8   -0.56    0.42   1
   0   2   8  211.19    3.19  -2
   0   2   8  211.19    3.19   1
  -1   2   8    0.36    0.89  -2
   1   2   8    0.36    0.89   1
   2   2   8    6.92    0.73   1
  -3   2   9    1.45    0.48  -2
   3   2   8    1.45    0.48   1
  -4   2   9  155.07    2.51  -2
   4   2   8  155.07    2.51   1
  -5   2   9   -0.66    0.60  -2
   5   2   8   -0.66    0.60   1
  -6   2   9   85.23    2.74  -2
   6   2   8   85.23    2.74   1
  -7   2  10    1.54    1.13  -2
   7   2   8    1.54    1.13   1
  -8   2  10   16.78    0.74  -2
   8   2   8   16.78    0.74   1
  -9   2  10   -0.66    1.05  -2
   9   2   8   -0.66    1.05   1
  10   2   8   11.64    1.38   1
 -11   2  11    0.37    1.79  -2
  11   2   8    0.37    1.79   1
 -12   2  11   11.36    1.85  -2
  12   2   8   11.36    1.85   1
  12   3   5   -0.99    1.08  -2
 -12   3   8   -0.99    1.08   1
  11   3   5    8.01    1.21  -2
 -11   3   8    8.01    1.21   1
 -10   3   8   -1.71    1.80   1
   9   3   6   -0.20    0.76  -2
  -9   3   8   -0.20    0.76   1
   8   3   6    0.35    0.65  -2
  -8   3   8    0.35    0.65   1
   7   3   6  129.20    2.28  -2
  -7   3   8  129.20    2.28   1
  -6   3   8   -0.31    0.60   1
   5   3   7  171.13    2.98  -2
  -5   3   8  171.13    2.98   1
   4   3   7   -0.33    0.31  -2
  -4   3   8   -0.33    0.31   1
   3   3   7   75.50    1.21  -2
  -3   3   8   75.50    1.21   1
   2   3   7   -0.62    0.69  -2
  -2   3   8   -0.62    0.69   1
   1   3   8   71.85    1.33  -2
  -1   3   8   71.85    1.33   1
   0   3   8   -0.03    0.30  -2
   0   3   8   -0.03    0.30   1
  -1   3   8   85.81    1.74  -2
   1   3   8   85.81    1.74   1
  -2   3   9   -0.14    0.64  -2
   2   3   8   -0.14    0.64   1
  -3   3   9  170.52    3.35  -2
   3   3   8  170.52    3.35   1
  -4   3   9   -0.07    0.38  -2
   4   3   8   -0.07    0.38   1
  -5   3   9   58.92    1.42  -2
   5   3   8   58.92    1.42   1
  -6   3   9    0.58    1.63  -2
   6   3   8    0.58    1.63   1
  -7   3  10   36.53    1.33  -2
   7   3   8   36.53    1.33   1
  -8   3  10    0.71    0.68  -2
   8   3   8    0.71    0.68   1
  -9   3  10    1.03    0.76  -2
   9   3   8    1.03    0.76   1
  10   3   8    1.21    1.89   1
 -11   3  11    5.93    2.61  -2
  11   3   8    5.93    2.61   1
 -12   3  11   -0.86    2.25  -2
  12   3   8   -0.86    2.25   1
  12   4   5   14.50    1.29  -2
 -12   4   8   14.50    1.29   1
  11   4   5   -1.07    1.24  -2
 -11   4   8   -1.07    1.24   1
 -10   4   8   -1.05    1.78   1
   9   4   6   -0.16    0.77  -2
  -9   4   8   -0.16    0.77   1
   8   4   6   71.58    1.65  -2
  -8   4   8   71.58    1.65   1
   7   4   6    0.30    0.63  -2
  -7   4   8    0.30    0.63   1
  -6   4   8   22.31    0.70   1
   5   4   7    0.82    0.56  -2
  -5   4   8    0.82    0.56   1
   4   4   7   87.40    1.28  -2
  -4   4   8   87.40    1.28   1
   3   4   7    0.69    0.37  -2
  -3   4   8    0.69    0.37   1
   2   4   8  530.56   13.34  -2
  -2   4   8  530.56   13.34   1
   2   4   7  486.28   18.35  -2
  -2   4   8  486.28   18.35   1
   1   4   8   -0.58    0.51  -2
  -1   4   8   -0.58    0.51   1
   0   4   8   26.77    0.57  -2
   0   4   8   26.77    0.57   1
  -1   4   8   -0.64    0.47  -2
   1   4   8   -0.64    0.47   1
  -2   4   8  305.99   11.66  -2
   2   4   8  305.99   11.66   1
  -2   4   9  227.42    8.34  -2
   2   4   8  227.42    8.34   1
  -3   4   9    0.02    0.38  -2
   3   4   8    0.02    0.38   1
  -4   4   9   80.92    1.44  -2
   4   4   8   80.92    1.44   1
  -5   4   9    0.13    0.69  -2
   5   4   8    0.13    0.69   1
  -6   4   9  177.72    5.03  -2
   6   4   8  177.72    5.03   1
  -7   4  10   -0.04    0.95  -2
   7   4   8   -0.04    0.95   1
  -8   4  10  131.24    2.61  -2
   8   4   8  131.24    2.61   1
  -9   4  10   -0.15    0.76  -2
   9   4   8   -0.15    0.76   1
  10   4   8   14.64    1.66   1
 -11   4  11   -1.92    2.50  -2
  11   4   8   -1.92    2.50   1
 -12   4  11   13.97    2.58  -2
  12   4   8   13.97    2.58   1
  12   5   5   -0.31    1.10  -2
 -12   5   8   -0.31    1.10   1
  11   5   5    0.73    1.46  -2
 -11   5   8    0.73    1.46   1
 -10   5   8   -2.42    1.76   1
   9   5   6   49.29    1.41  -2
  -9   5   8   49.29    1.41   1
   8   5   6   -0.16    0.66  -2
  -8   5   8   -0.16    0.66   1
   7   5   6   72.27    1.48  -2
  -7   5   8   72.27    1.48   1
  -6   5   8    0.24    0.72   1
   5   5   7   34.32    1.01  -2
  -5   5   8   34.32    1.01   1
   4   5   7    0.48    0.42  -2
  -4   5   8    0.48    0.42   1
   3   5   7  269.69    4.16  -2
  -3   5   8  269.69    4.16   1
   2   5   8    0.40    0.71  -2
  -2   5   8    0.40    0.71   1
   2   5   7    0.83    0.73  -2
  -2   5   8    0.83    0.73   1
   1   5   8  243.24    4.02  -2
  -1   5   8  243.24    4.02   1
   0   5   8   -0.06    0.33  -2
   0   5   8   -0.06    0.33   1
  -1   5   8  305.41    5.01  -2
   1   5   8  305.41    5.01   1
  -2   5   9    3.63    0.94  -2
   2   5   8    3.63    0.94   1
  -3   5   9  155.69    2.30  -2
   3   5   8  155.69    2.30   1
  -4   5   9   -0.30    0.35  -2
   4   5   8   -0.30    0.35   1
  -5   5   9   18.98    0.81  -2
   5   5   8   18.98    0.81   1
  -6   5   9    0.95    1.55  -2
   6   5   8    0.95    1.55   1
  -7   5  10    6.94    1.26  -2
   7   5   8    6.94    1.26   1
  -8   5  10    0.07    0.70  -2
   8   5   8    0.07    0.70   1
  -9   5  10    8.90    0.86  -2
   9   5   8    8.90    0.86   1
  10   5   8   -0.77    1.93   1
 -11   5  11    6.98    2.79  -2
  11   5   8    6.98    2.79   1
 -12   5  11    0.67    2.22  -2
  12   5   8    0.67    2.22   1
  12   6   5    2.79    0.98  -2
 -12   6   8    2.79    0.98   1
  11   6   5   -1.73    1.10  -2
 -11   6   8   -1.73    1.10   1
 -10   6   8   -1.84    1.82   1
   9   6   6   -0.32    0.89  -2
  -9   6   8   -0.32    0.89   1
   8   6   6    4.21    0.71  -2
  -8   6   8    4.21    0.71   1
   7   6   6    1.79    0.71  -2
  -7   6   8    1.79    0.71   1
  -6   6   8  103.64    2.24   1
   5   6   7    0.69    0.56  -2
  -5   6   8    0.69    0.56   1
   4   6   7  327.77    4.61  -2
  -4   6   8  327.77    4.61   1
   3   6   7   -0.29    0.36  -2
  -3   6   8   -0.29    0.36   1
   2   6   7  125.38    3.65  -2
  -2   6   8  125.38    3.65   1
   2   6   8   26.07    1.12  -2
  -2   6   8   26.07    1.12   1
   1   6   8    1.18    0.43  -2
  -1   6   8    1.18    0.43   1
   0   6   8  291.36    4.07  -2
   0   6   8  291.36    4.07   1
  -1   6   8    0.77    0.50  -2
   1   6   8    0.77    0.50   1
  -2   6   9   93.69    3.74  -2
   2   6   8   93.69    3.74   1
  -3   6   9   -0.81    0.35  -2
   3   6   8   -0.81    0.35   1
  -4   6   9    6.05    0.35  -2
   4   6   8    6.05    0.35   1
  -5   6   9    0.55    0.60  -2
   5   6   8    0.55    0.60   1
  -6   6   9   11.06    1.86  -2
   6   6   8   11.06    1.86   1
  -7   6  10   -2.15    1.16  -2
   7   6   8   -2.15    1.16   1
  -8   6  10   58.81    1.51  -2
   8   6   8   58.81    1.51   1
  -9   6  10    0.54    0.87  -2
   9   6   8    0.54    0.87   1
 -10   6  10    4.23    2.45  -2
  10   6   8    4.23    2.45   1
  11   6   8   -3.19    2.05   1
 -12   6  11    0.37    2.19  -2
  12   6   8    0.37    2.19   1
  12   7   5    0.69    1.07  -2
 -12   7   8    0.69    1.07   1
  11   7   5    0.40    1.12  -2
 -11   7   8    0.40    1.12   1
 -10   7   8   -2.49    1.81   1
   9   7   6   17.43    1.00  -2
  -9   7   8   17.43    1.00   1
   8   7   6   -0.14    0.75  -2
  -8   7   8   -0.14    0.75   1
   7   7   6  154.68    2.66  -2
  -7   7   8  154.68    2.66   1
  -6   7   8    1.64    0.92   1
   5   7   7   50.74    1.19  -2
  -5   7   8   50.74    1.19   1
   4   7   7    0.74    0.33  -2
  -4   7   8    0.74    0.33   1
   3   7   7    6.21    0.43  -2
  -3   7   8    6.21    0.43   1
   2   7   7    2.81    0.83  -2
  -2   7   8    2.81    0.83   1
   1   7   8  285.03    5.23  -2
  -1   7   8  285.03    5.23   1
   0   7   8    0.07    0.34  -2
   0   7   8    0.07    0.34   1
  -1   7   8  470.56    8.60  -2
   1   7   8  470.56    8.60   1
  -2   7   9    8.91    0.80  -2
   2   7   8    8.91    0.80   1
  -3   7   9    9.90    0.44  -2
   3   7   8    9.90    0.44   1
  -4   7   9    0.70    0.34  -2
   4   7   8    0.70    0.34   1
  -5   7   9    9.31    0.70  -2
   5   7   8    9.31    0.70   1
  -6   7   9   -0.76    1.10  -2
   6   7   8   -0.76    1.10   1
  -7   7  10  164.70    4.83  -2
   7   7   8  164.70    4.83   1
  -8   7  10    1.14    0.86  -2
   8   7   8    1.14    0.86   1
  -9   7  10   15.82    0.99  -2
   9   7   8   15.82    0.99   1
 -10   7  10    1.27    2.33  -2
  10   7   8    1.27    2.33   1
 -11   7  11   -3.10    2.63  -2
  11   7   8   -3.10    2.63   1
 -12   7  11    3.00    2.39  -2
  12   7   8    3.00    2.39   1
  12   8   5   14.03    1.15  -2
 -12   8   8   14.03    1.15   1
  11   8   5   -0.32    1.11  -2
 -11   8   8   -0.32    1.11   1
  10   8   6   30.66    3.21  -2
 -10   8   8   30.66    3.21   1
   9   8   6    0.39    1.02  -2
  -9   8   8    0.39    1.02   1
   8   8   6    3.75    0.60  -2
  -8   8   8    3.75    0.60   1
   7   8   6    1.46    0.75  -2
  -7   8   8    1.46    0.75   1
  -6   8   8   94.50    2.11   1
   5   8   7    0.66    0.54  -2
  -5   8   8    0.66    0.54   1
   4   8   7   70.05    1.18  -2
  -4   8   8   70.05    1.18   1
   3   8   7   -0.10    0.39  -2
  -3   8   8   -0.10    0.39   1
   2   8   7  421.40   11.33  -2
  -2   8   8  421.40   11.33   1
   2   8   8  441.58   16.28  -2
  -2   8   8  441.58   16.28   1
   1   8   8   -0.10    0.40  -2
  -1   8   8   -0.10    0.40   1
   0   8   8  240.10    3.19  -2
   0   8   8  240.10    3.19   1
  -1   8   8    0.92    0.60  -2
   1   8   8    0.92    0.60   1
  -2   8   9 1105.91   28.55  -2
   2   8   8 1105.91   28.55   1
  -2   8   8 1211.14   30.62  -2
   2   8   8 1211.14   30.62   1
  -3   8   9    0.74    0.43  -2
   3   8   8    0.74    0.43   1
  -4   8   9  633.85    8.21  -2
   4   8   8  633.85    8.21   1
  -5   8   9   -0.74    0.61  -2
   5   8   8   -0.74    0.61   1
  -6   8   9   20.80    2.20  -2
   6   8   8   20.80    2.20   1
  -7   8  10   -0.88    1.22  -2
   7   8   8   -0.88    1.22   1
  -8   8  10   62.24    1.56  -2
   8   8   8   62.24    1.56   1
  -9   8  10   -0.10    0.86  -2
   9   8   8   -0.10    0.86   1
 -10   8  10    8.64    2.47  -2
  10   8   8    8.64    2.47   1
 -11   8  11   -2.94    2.60  -2
  11   8   8   -2.94    2.60   1
  12   9   5    0.25    1.25  -2
 -12   9   8    0.25    1.25   1
  11   9   5   13.79    1.33  -2
 -11   9   8   13.79    1.33   1
 -10   9   8   -1.82    2.50   1
   9   9   6   52.59    1.49  -2
  -9   9   8   52.59    1.49   1
   8   9   6    0.14    0.63  -2
  -8   9   8    0.14    0.63   1
   7   9   6  136.00    2.41  -2
  -7   9   8  136.00    2.41   1
  -6   9   8    0.82    0.94   1
   5   9   7  103.01    2.02  -2
  -5   9   8  103.01    2.02   1
   4   9   7   -0.10    0.43  -2
  -4   9   8   -0.10    0.43   1
   3   9   7   28.83    0.85  -2
  -3   9   8   28.83    0.85   1
   2   9   8    3.03    1.32  -2
  -2   9   8    3.03    1.32   1
   2   9   7    3.89    0.84  -2
  -2   9   8    3.89    0.84   1
   1   9   8   35.84    0.80  -2
  -1   9   8   35.84    0.80   1
   0   9   8    0.08    0.29  -2
   0   9   8    0.08    0.29   1
  -1   9   8   27.42    0.84  -2
   1   9   8   27.42    0.84   1
  -2   9   9    2.70    0.74  -2
   2   9   8    2.70    0.74   1
  -3   9   9  693.13    9.63  -2
   3   9   8  693.13    9.63   1
  -4   9   9    0.14    0.40  -2
   4   9   8    0.14    0.40   1
  -5   9   9   52.00    1.11  -2
   5   9   8   52.00    1.11   1
  -6   9   9    1.32    1.75  -2
   6   9   8    1.32    1.75   1
  -7   9  10  114.37    3.65  -2
   7   9   8  114.37    3.65   1
  -8   9  10    0.30    0.77  -2
   8   9   8    0.30    0.77   1
  -9   9  10    9.74    0.91  -2
   9   9   8    9.74    0.91   1
 -10   9  10   -1.17    2.41  -2
  10   9   8   -1.17    2.41   1
 -11   9  11    5.19    2.99  -2
  11   9   8    5.19    2.99   1
  12  10   5   -0.83    1.29  -2
 -12  10   8   -0.83    1.29   1
  11  10   5   -0.62    1.20  -2
 -11  10   8   -0.62    1.20   1
 -10  10   8   -2.96    2.57   1
   9  10   6   -0.07    0.92  -2
  -9  10   8   -0.07    0.92   1
   8  10   6  100.31    1.92  -2
  -8  10   8  100.31    1.92   1
   7  10   6    1.90    0.71  -2
  -7  10   8    1.90    0.71   1
  -6  10   8    1.49    1.03   1
   5  10   7   -0.09    0.52  -2
  -5  10   8   -0.09    0.52   1
   4  10   7  133.54    2.25  -2
  -4  10   8  133.54    2.25   1
   3  10   7   -0.27    0.43  -2
  -3  10   8   -0.27    0.43   1
   2  10   8   38.38    2.25  -2
  -2  10   8   38.38    2.25   1
   2  10   7   23.30    1.28  -2
  -2  10   8   23.30    1.28   1
   1  10   8    0.58    0.41  -2
  -1  10   8    0.58    0.41   1
   0  10   8  476.68    6.20  -2
   0  10   8  476.68    6.20   1
  -1  10   8    0.46    0.42  -2
   1  10   8    0.46    0.42   1
  -2  10   9   61.07    2.60  -2
   2  10   8   61.07    2.60   1
  -3  10   9    1.37    0.62  -2
   3  10   8    1.37    0.62   1
  -4  10   9   42.30    0.80  -2
   4  10   8   42.30    0.80   1
  -5  10   9   -0.43    0.62  -2
   5  10   8   -0.43    0.62   1
  -6  10   9   27.25    2.43  -2
   6  10   8   27.25    2.43   1
  -7  10  10   -0.35    2.02  -2
   7  10   8   -0.35    2.02   1
  -8  10  10    3.25    0.93  -2
   8  10   8    3.25    0.93   1
  -9  10  10    1.61    1.04  -2
   9  10   8    1.61    1.04   1
 -10  10  10    9.34    1.65  -2
  10  10   8    9.34    1.65   1
 -11  10  11   -1.19    2.80  -2
  11  10   8   -1.19    2.80   1
  12  11   5    0.15    1.27  -2
 -12  11   8    0.15    1.27   1
  11  11   5    0.01    1.24  -2
 -11  11   8    0.01    1.24   1
  10  11   6   -0.82    2.61  -2
 -10  11   8   -0.82    2.61   1
   9  11   6   33.35    1.23  -2
  -9  11   8   33.35    1.23   1
   8  11   6    1.28    0.62  -2
  -8  11   8    1.28    0.62   1
   7  11   6  103.24    1.98  -2
  -7  11   8  103.24    1.98   1
  -6  11   8    1.43    1.06   1
   5  11   7   22.02    0.79  -2
  -5  11   8   22.02    0.79   1
   4  11   7    0.10    0.50  -2
  -4  11   8    0.10    0.50   1
   3  11   7    2.75    0.44  -2
  -3  11   8    2.75    0.44   1
   2  11   7    1.62    0.90  -2
  -2  11   8    1.62    0.90   1
   1  11   8  149.87    2.43  -2
  -1  11   8  149.87    2.43   1
   0  11   8    0.24    0.35  -2
   0  11   8    0.24    0.35   1
  -1  11   8  429.86    7.14  -2
   1  11   8  429.86    7.14   1
  -2  11   9    0.85    1.30  -2
   2  11   8    0.85    1.30   1
  -3  11   9   86.04    1.43  -2
   3  11   8   86.04    1.43   1
  -4  11   9   -0.39    0.40  -2
   4  11   8   -0.39    0.40   1
  -5  11   9   33.81    0.83  -2
   5  11   8   33.81    0.83   1
   6  11   8   -1.80    1.18   1
  -7  11  10   30.23    1.49  -2
   7  11   8   30.23    1.49   1
  -8  11  10   -0.82    0.80  -2
   8  11   8   -0.82    0.80   1
  -9  11  10    5.92    1.00  -2
   9  11   8    5.92    1.00   1
 -10  11  10    2.25    1.30  -2
  10  11   8    2.25    1.30   1
  11  11   8    1.18    3.35   1
  12  12   5    2.18    2.17  -2
 -12  12   8    2.18    2.17   1
 -10  12   8   -0.90    2.78   1
   9  12   6    0.71    1.09  -2
  -9  12   8    0.71    1.09   1
   8  12   6  146.61    2.61  -2
  -8  12   8  146.61    2.61   1
   7  12   6    0.10    0.80  -2
  -7  12   8    0.10    0.80   1
  -6  12   8   11.80    0.88   1
   5  12   7    0.38    0.61  -2
  -5  12   8    0.38    0.61   1
   4  12   7   48.26    1.07  -2
  -4  12   8   48.26    1.07   1
   3  12   7   -0.28    0.44  -2
  -3  12   8   -0.28    0.44   1
   2  12   8  507.81   18.79  -2
  -2  12   8  507.81   18.79   1
   2  12   7  475.78   18.25  -2
  -2  12   8  475.78   18.25   1
   1  12   8    0.21    0.39  -2
  -1  12   8    0.21    0.39   1
   0  12   8  170.86    2.35  -2
   0  12   8  170.86    2.35   1
  -1  12   8    0.10    0.36  -2
   1  12   8    0.10    0.36   1
  -2  12   9   21.89    1.84  -2
   2  12   8   21.89    1.84   1
  -3  12   9    0.07    0.61  -2
   3  12   8    0.07    0.61   1
  -4  12   9    3.43    0.48  -2
   4  12   8    3.43    0.48   1
  -5  12   9   -0.16    0.53  -2
   5  12   8   -0.16    0.53   1
   6  12   8    7.20    1.48   1
  -7  12  10    0.41    1.06  -2
   7  12   8    0.41    1.06   1
  -8  12  10   60.13    1.76  -2
   8  12   8   60.13    1.76   1
  -9  12  10    0.12    0.95  -2
   9  12   8    0.12    0.95   1
 -10  12  10   32.50    1.76  -2
  10  12   8   32.50    1.76   1
  11  13   5    7.42    1.63  -2
 -11  13   8    7.42    1.63   1
 -10  13   8   -3.48    2.76   1
   9  13   6    0.86    1.00  -2
  -9  13   8    0.86    1.00   1
   8  13   6    1.25    0.69  -2
  -8  13   8    1.25    0.69   1
   7  13   6    5.72    0.99  -2
  -7  13   8    5.72    0.99   1
   6  13   6    1.17    1.94  -2
  -6  13   8    1.17    1.94   1
   5  13   7    4.16    0.63  -2
  -5  13   8    4.16    0.63   1
   4  13   7   -0.48    0.49  -2
  -4  13   8   -0.48    0.49   1
   3  13   7   84.83    1.59  -2
  -3  13   8   84.83    1.59   1
   2  13   8   -0.24    1.51  -2
  -2  13   8   -0.24    1.51   1
   2  13   7    1.54    1.58  -2
  -2  13   8    1.54    1.58   1
   1  13   8   58.02    1.06  -2
  -1  13   8   58.02    1.06   1
   0  13   8   -0.19    0.42  -2
   0  13   8   -0.19    0.42   1
  -1  13   8   45.51    1.00  -2
   1  13   8   45.51    1.00   1
  -2  13   9    0.39    1.41  -2
   2  13   8    0.39    1.41   1
  -2  13   8    0.52    1.45  -2
   2  13   8    0.52    1.45   1
  -3  13   9  168.16    3.00  -2
   3  13   8  168.16    3.00   1
  -4  13   9    0.74    0.47  -2
   4  13   8    0.74    0.47   1
  -5  13   9  142.31    2.24  -2
   5  13   8  142.31    2.24   1
   6  13   8    1.39    1.27   1
  -7  13  10   34.79    1.58  -2
   7  13   8   34.79    1.58   1
  -8  13  10    0.63    0.82  -2
   8  13   8    0.63    0.82   1
  -9  13  10   11.24    1.09  -2
   9  13   8   11.24    1.09   1
 -10  13  10    1.06    1.79  -2
  10  13   8    1.06    1.79   1
  11  14   5    2.99    1.36  -2
 -11  14   8    2.99    1.36   1
   9  14   6    0.17    0.76  -2
  -9  14   8    0.17    0.76   1
   8  14   6    4.90    0.68  -2
  -8  14   8    4.90    0.68   1
   7  14   6    1.14    0.79  -2
  -7  14   8    1.14    0.79   1
  -6  14   8    4.28    1.22   1
   5  14   7   -0.78    0.63  -2
  -5  14   8   -0.78    0.63   1
   4  14   7   56.85    1.23  -2
  -4  14   8   56.85    1.23   1
   3  14   7   -0.37    0.48  -2
  -3  14   8   -0.37    0.48   1
   2  14   8   15.64    1.91  -2
  -2  14   8   15.64    1.91   1
   2  14   7   16.09    1.94  -2
  -2  14   8   16.09    1.94   1
   1  14   8   -0.35    0.56  -2
  -1  14   8   -0.35    0.56   1
   0  14   8  166.82    2.50  -2
   0  14   8  166.82    2.50   1
  -1  14   8    0.04    0.57  -2
   1  14   8    0.04    0.57   1
  -2  14   8   38.34    2.34  -2
   2  14   8   38.34    2.34   1
  -2  14   9   38.63    2.47  -2
   2  14   8   38.63    2.47   1
  -3  14   9    0.43    0.67  -2
   3  14   8    0.43    0.67   1
  -4  14   9  119.57    1.93  -2
   4  14   8  119.57    1.93   1
  -5  14   9    1.16    0.58  -2
   5  14   8    1.16    0.58   1
   6  14   8    8.87    1.51   1
  -7  14  10    2.15    1.07  -2
   7  14   8    2.15    1.07   1
  -8  14  10    9.06    0.94  -2
   8  14   8    9.06    0.94   1
  -9  14  10    0.10    0.96  -2
   9  14   8    0.10    0.96   1
 -10  14  10    2.17    1.83  -2
  10  14   8    2.17    1.83   1
  11  15   5    6.19    1.49  -2
 -11  15   8    6.19    1.49   1
   9  15   6    5.51    0.92  -2
  -9  15   8    5.51    0.92   1
   8  15   6   -0.16    0.66  -2
  -8  15   8   -0.16    0.66   1
   7  15   6   45.92    1.26  -2
  -7  15   8   45.92    1.26   1
   6  15   6   -0.36    2.07  -2
  -6  15   8   -0.36    2.07   1
   5  15   7   14.67    0.83  -2
  -5  15   8   14.67    0.83   1
   4  15   7   -0.08    0.60  -2
  -4  15   8   -0.08    0.60   1
   3  15   7   79.39    1.52  -2
  -3  15   8   79.39    1.52   1
   2  15   7    0.10    1.67  -2
  -2  15   8    0.10    1.67   1
   1  15   8   43.58    1.02  -2
  -1  15   8   43.58    1.02   1
   0  15   8   -0.23    0.44  -2
   0  15   8   -0.23    0.44   1
  -1  15   8   81.34    1.54  -2
   1  15   8   81.34    1.54   1
  -2  15   8    4.67    1.70  -2
   2  15   8    4.67    1.70   1
  -2  15   9    0.29    1.47  -2
   2  15   8    0.29    1.47   1
  -3  15   9   27.39    0.85  -2
   3  15   8   27.39    0.85   1
  -4  15   9    0.25    0.61  -2
   4  15   8    0.25    0.61   1
  -5  15   9   14.17    0.70  -2
   5  15   8   14.17    0.70   1
   6  15   8    5.99    1.21   1
  -7  15  10    7.37    1.16  -2
   7  15   8    7.37    1.16   1
  -8  15  10    0.47    0.84  -2
   8  15   8    0.47    0.84   1
  -9  15  10    1.90    1.02  -2
   9  15   8    1.90    1.02   1
 -10  15  10    3.78    2.72  -2
  10  15   8    3.78    2.72   1
  11  16   5    1.26    2.01  -2
 -11  16   8    1.26    2.01   1
   9  16   6   -0.02    0.89  -2
  -9  16   8   -0.02    0.89   1
   8  16   6   17.37    0.93  -2
  -8  16   8   17.37    0.93   1
   7  16   6   -0.80    0.75  -2
  -7  16   8   -0.80    0.75   1
  -6  16   8   13.04    1.13   1
   5  16   7    0.76    0.76  -2
  -5  16   8    0.76    0.76   1
   4  16   7  126.35    2.46  -2
  -4  16   8  126.35    2.46   1
   3  16   7    0.65    0.67  -2
  -3  16   8    0.65    0.67   1
   2  16   7   11.97    1.48  -2
  -2  16   8   11.97    1.48   1
   2  16   8   85.19    4.19  -2
  -2  16   8   85.19    4.19   1
   1  16   8    0.27    0.53  -2
  -1  16   8    0.27    0.53   1
   0  16   8   15.89    0.60  -2
   0  16   8   15.89    0.60   1
  -1  16   8    0.35    0.64  -2
   1  16   8    0.35    0.64   1
  -2  16   8  260.12    9.71  -2
   2  16   8  260.12    9.71   1
  -2  16   9  280.91   11.13  -2
   2  16   8  280.91   11.13   1
  -3  16   9    1.47    0.73  -2
   3  16   8    1.47    0.73   1
  -4  16   9    1.84    0.53  -2
   4  16   8    1.84    0.53   1
  -5  16   9   -0.59    0.63  -2
   5  16   8   -0.59    0.63   1
   6  16   8    7.45    1.48   1
  -7  16  10    0.16    1.33  -2
   7  16   8    0.16    1.33   1
  -8  16  10   15.87    1.10  -2
   8  16   8   15.87    1.10   1
  -9  16  10    3.72    1.04  -2
   9  16   8    3.72    1.04   1
 -10  16  10    2.62    1.94  -2
  10  16   8    2.62    1.94   1
   9  17   6    3.06    1.02  -2
  -9  17   8    3.06    1.02   1
   8  17   6    0.17    0.86  -2
  -8  17   8    0.17    0.86   1
   7  17   6   25.81    1.29  -2
  -7  17   8   25.81    1.29   1
   5  17   7  159.54    3.39  -2
  -5  17   8  159.54    3.39   1
   4  17   7    1.27    0.60  -2
  -4  17   8    1.27    0.60   1
   3  17   7    9.30    0.78  -2
  -3  17   8    9.30    0.78   1
   2  17   8   -0.31    1.87  -2
  -2  17   8   -0.31    1.87   1
   2  17   7   -1.66    2.07  -2
  -2  17   8   -1.66    2.07   1
   1  17   8   29.79    0.89  -2
  -1  17   8   29.79    0.89   1
   0  17   8   -0.08    0.52  -2
   0  17   8   -0.08    0.52   1
  -1  17   8   57.27    1.17  -2
   1  17   8   57.27    1.17   1
  -2  17   9    5.54    1.26  -2
   2  17   8    5.54    1.26   1
  -3  17   9   18.47    0.79  -2
   3  17   8   18.47    0.79   1
  -4  17   9    0.20    0.52  -2
   4  17   8    0.20    0.52   1
  -5  17   9    3.85    0.62  -2
   5  17   8    3.85    0.62   1
  -6  17   9    2.89    1.84  -2
   6  17   8    2.89    1.84   1
  -7  17  10    7.08    1.16  -2
   7  17   8    7.08    1.16   1
  -8  17  10    1.27    0.91  -2
   8  17   8    1.27    0.91   1
  -9  17  10    8.65    1.30  -2
   9  17   8    8.65    1.30   1
 -10  17  10    2.26    1.45  -2
  10  17   8    2.26    1.45   1
   9  18   6    1.22    1.04  -2
  -9  18   8    1.22    1.04   1
   8  18   6   78.03    2.10  -2
  -8  18   8   78.03    2.10   1
   7  18   6    2.60    0.99  -2
  -7  18   8    2.60    0.99   1
   6  18   7   65.10    3.88  -2
  -6  18   8   65.10    3.88   1
   5  18   7    0.74    0.95  -2
  -5  18   8    0.74    0.95   1
   4  18   7   32.37    1.23  -2
  -4  18   8   32.37    1.23   1
   3  18   7   -0.21    0.87  -2
  -3  18   8   -0.21    0.87   1
   2  18   7   18.68    2.35  -2
  -2  18   8   18.68    2.35   1
   2  18   8   27.98    2.54  -2
  -2  18   8   27.98    2.54   1
   1  18   8    1.44    0.65  -2
  -1  18   8    1.44    0.65   1
   0  18   8  177.93    2.94  -2
   0  18   8  177.93    2.94   1
  -1  18   8    0.57    0.59  -2
   1  18   8    0.57    0.59   1
  -2  18   9   46.39    3.03  -2
   2  18   8   46.39    3.03   1
  -3  18   9   -0.52    0.69  -2
   3  18   8   -0.52    0.69   1
  -4  18   9  119.01    1.98  -2
   4  18   8  119.01    1.98   1
  -5  18   9    1.24    0.67  -2
   5  18   8    1.24    0.67   1
  -6  18   9   26.08    2.42  -2
   6  18   8   26.08    2.42   1
  -7  18  10    1.06    1.13  -2
   7  18   8    1.06    1.13   1
  -8  18  10    5.78    0.98  -2
   8  18   8    5.78    0.98   1
  -9  18  10    0.74    1.17  -2
   9  18   8    0.74    1.17   1
 -10  18  10    7.02    1.81  -2
  10  18   8    7.02    1.81   1
   9  19   6   11.56    1.21  -2
  -9  19   8   11.56    1.21   1
   8  19   6    1.07    1.03  -2
  -8  19   8    1.07    1.03   1
   7  19   6  136.76    3.16  -2
  -7  19   8  136.76    3.16   1
   5  19   7    8.90    1.07  -2
  -5  19   8    8.90    1.07   1
   4  19   7    0.81    0.77  -2
  -4  19   8    0.81    0.77   1
   3  19   7   15.41    1.06  -2
  -3  19   8   15.41    1.06   1
   2  19   8    1.87    2.03  -2
  -2  19   8    1.87    2.03   1
   1  19   8   45.52    1.26  -2
  -1  19   8   45.52    1.26   1
   0  19   8   -0.07    0.70  -2
   0  19   8   -0.07    0.70   1
  -1  19   8  122.82    2.21  -2
   1  19   8  122.82    2.21   1
  -2  19   9    0.85    1.93  -2
   2  19   8    0.85    1.93   1
  -3  19   9    6.41    1.02  -2
   3  19   8    6.41    1.02   1
  -4  19   9    0.24    0.55  -2
   4  19   8    0.24    0.55   1
  -5  19   9   14.70    0.82  -2
   5  19   8   14.70    0.82   1
  -6  19   9    1.24    1.32  -2
   6  19   8    1.24    1.32   1
  -7  19  10   30.61    1.61  -2
   7  19   8   30.61    1.61   1
  -8  19  10    2.67    0.98  -2
   8  19   8    2.67    0.98   1
  -9  19  10    4.23    1.25  -2
   9  19   8    4.23    1.25   1
   9  20   6   -0.90    1.24  -2
  -9  20   8   -0.90    1.24   1
   8  20   6    1.81    0.94  -2
  -8  20   8    1.81    0.94   1
   7  20   6    2.08    1.06  -2
  -7  20   8    2.08    1.06   1
   5  20   7   -0.73    0.95  -2
  -5  20   8   -0.73    0.95   1
   4  20   7   67.33    1.84  -2
  -4  20   8   67.33    1.84   1
   3  20   7    0.62    0.92  -2
  -3  20   8    0.62    0.92   1
   2  20   8  160.75    6.99  -2
  -2  20   8  160.75    6.99   1
   1  20   8   -0.05    0.78  -2
  -1  20   8   -0.05    0.78   1
   0  20   8   -0.29    0.62  -2
   0  20   8   -0.29    0.62   1
  -1  20   8    0.04    0.87  -2
   1  20   8    0.04    0.87   1
  -2  20   9    2.52    2.01  -2
   2  20   8    2.52    2.01   1
  -3  20   9    0.20    0.73  -2
   3  20   8    0.20    0.73   1
  -4  20   9    4.38    0.61  -2
   4  20   8    4.38    0.61   1
  -5  20   9    0.75    0.71  -2
   5  20   8    0.75    0.71   1
  -6  20   9   27.07    1.83  -2
   6  20   8   27.07    1.83   1
  -7  20  10    1.90    1.17  -2
   7  20   8    1.90    1.17   1
  -8  20  10    2.98    1.09  -2
   8  20   8    2.98    1.09   1
  -9  20  10    2.05    1.13  -2
   9  20   8    2.05    1.13   1
   9  21   6    4.85    1.58  -2
  -9  21   8    4.85    1.58   1
   8  21   6   -0.03    1.11  -2
  -8  21   8   -0.03    1.11   1
   7  21   6   10.66    1.21  -2
  -7  21   8   10.66    1.21   1
   5  21   7   24.74    1.42  -2
  -5  21   8   24.74    1.42   1
   4  21   7    0.83    0.83  -2
  -4  21   8    0.83    0.83   1
   3  21   7    2.45    0.95  -2
  -3  21   8    2.45    0.95   1
   2  21   8   -0.94    2.05  -2
  -2  21   8   -0.94    2.05   1
   1  21   8   49.32    1.52  -2
  -1  21   8   49.32    1.52   1
   0  21   8   -0.79    0.81  -2
   0  21   8   -0.79    0.81   1
  -1  21   8   22.96    1.02  -2
   1  21   8   22.96    1.02   1
  -2  21   9    2.44    2.01  -2
   2  21   8    2.44    2.01   1
  -3  21   9   28.39    1.38  -2
   3  21   8   28.39    1.38   1
  -4  21   9   -0.10    0.62  -2
   4  21   8   -0.10    0.62   1
  -5  21   9   12.22    0.95  -2
   5  21   8   12.22    0.95   1
  -6  21   9    2.60    1.87  -2
   6  21   8    2.60    1.87   1
  -7  21  10    5.41    1.25  -2
   7  21   8    5.41    1.25   1
  -8  21  10   -0.23    0.97  -2
   8  21   8   -0.23    0.97   1
  -9  21  10    2.35    2.31  -2
   9  21   8    2.35    2.31   1
   9  22   6    0.33    2.07  -2
  -9  22   8    0.33    2.07   1
   8  22   6    7.72    1.08  -2
  -8  22   8    7.72    1.08   1
   7  22   6    2.01    1.11  -2
  -7  22   8    2.01    1.11   1
   5  22   7   -0.37    0.98  -2
  -5  22   8   -0.37    0.98   1
   4  22   7   17.15    1.07  -2
  -4  22   8   17.15    1.07   1
   3  22   7   -0.74    0.94  -2
  -3  22   8   -0.74    0.94   1
   2  22   8    6.56    2.25  -2
  -2  22   8    6.56    2.25   1
   1  22   8    0.31    0.85  -2
  -1  22   8    0.31    0.85   1
   0  22   8   16.27    0.86  -2
   0  22   8   16.27    0.86   1
  -1  22   8    0.52    0.79  -2
   1  22   8    0.52    0.79   1
  -2  22   9   20.40    2.51  -2
   2  22   8   20.40    2.51   1
  -3  22   9    0.75    1.02  -2
   3  22   8    0.75    1.02   1
  -4  22   9   49.11    1.23  -2
   4  22   8   49.11    1.23   1
  -5  22   9    2.01    0.96  -2
   5  22   8    2.01    0.96   1
  -6  22   9   24.38    2.50  -2
   6  22   8   24.38    2.50   1
  -7  22  10    0.77    1.55  -2
   7  22   8    0.77    1.55   1
  -8  22  10   -0.51    1.24  -2
   8  22   8   -0.51    1.24   1
   8  23   6    0.19    1.46  -2
  -8  23   8    0.19    1.46   1
   7  23   6   79.54    2.30  -2
  -7  23   8   79.54    2.30   1
   5  23   7   35.48    1.65  -2
  -5  23   8   35.48    1.65   1
   4  23   7    1.35    0.87  -2
  -4  23   8    1.35    0.87   1
   3  23   7    4.89    1.05  -2
  -3  23   8    4.89    1.05   1
   2  23   8   -0.33    2.14  -2
  -2  23   8   -0.33    2.14   1
   1  23   8    3.93    0.91  -2
  -1  23   8    3.93    0.91   1
   0  23   8    0.96    0.68  -2
   0  23   8    0.96    0.68   1
  -1  23   8    2.72    0.82  -2
   1  23   8    2.72    0.82   1
  -2  23   9    0.20    2.06  -2
   2  23   8    0.20    2.06   1
  -3  23   9   23.60    1.38  -2
   3  23   8   23.60    1.38   1
  -4  23   9    1.22    0.96  -2
   4  23   8    1.22    0.96   1
  -5  23   9    7.81    1.19  -2
   5  23   8    7.81    1.19   1
  -6  23   9    5.07    1.92  -2
   6  23   8    5.07    1.92   1
  -7  23  10    4.76    1.63  -2
   7  23   8    4.76    1.63   1
  -8  23  10    3.62    2.52  -2
   8  23   8    3.62    2.52   1
   7  24   6    1.82    1.17  -2
  -7  24   8    1.82    1.17   1
   5  24   7    0.81    1.10  -2
  -5  24   8    0.81    1.10   1
   4  24   7    8.40    1.00  -2
  -4  24   8    8.40    1.00   1
   3  24   7   -0.22    0.99  -2
  -3  24   8   -0.22    0.99   1
   2  24   8    2.46    2.14  -2
  -2  24   8    2.46    2.14   1
   1  24   8    0.53    0.90  -2
  -1  24   8    0.53    0.90   1
   0  24   8   43.08    1.28  -2
   0  24   8   43.08    1.28   1
  -1  24   8    1.18    1.11  -2
   1  24   8    1.18    1.11   1
  -2  24   9    1.80    2.12  -2
   2  24   8    1.80    2.12   1
  -3  24   9   -0.43    1.09  -2
   3  24   8   -0.43    1.09   1
  -4  24   9    2.68    0.86  -2
   4  24   8    2.68    0.86   1
  -5  24   9    3.26    1.41  -2
   5  24   8    3.26    1.41   1
  -6  24   9    4.97    2.01  -2
   6  24   8    4.97    2.01   1
  -7  24  10   -0.54    2.65  -2
   7  24   8   -0.54    2.65   1
   5  25   7    4.94    1.15  -2
  -5  25   8    4.94    1.15   1
   4  25   7   -0.87    0.86  -2
  -4  25   8   -0.87    0.86   1
   3  25   7   -0.42    1.05  -2
  -3  25   8   -0.42    1.05   1
   2  25   8   -0.70    2.26  -2
  -2  25   8   -0.70    2.26   1
   1  25   8    8.28    1.02  -2
  -1  25   8    8.28    1.02   1
   0  25   8    0.28    0.71  -2
   0  25   8    0.28    0.71   1
  -1  25   8   26.30    1.15  -2
   1  25   8   26.30    1.15   1
  -2  25   9    1.26    2.17  -2
   2  25   8    1.26    2.17   1
  -3  25   9   29.84    1.53  -2
   3  25   8   29.84    1.53   1
  -4  25   9    1.58    0.99  -2
   4  25   8    1.58    0.99   1
  -5  25   9   10.83    1.57  -2
   5  25   8   10.83    1.57   1
  -6  25   9    4.19    2.11  -2
   6  25   8    4.19    2.11   1
  -7  25  10   25.21    3.28  -2
   7  25   8   25.21    3.28   1
   5  26   7   -0.32    1.17  -2
  -5  26   8   -0.32    1.17   1
   4  26   7   -0.40    0.95  -2
  -4  26   8   -0.40    0.95   1
   3  26   7   -0.43    1.23  -2
  -3  26   8   -0.43    1.23   1
   1  26   8    4.16    2.03  -2
  -1  26   8    4.16    2.03   1
   0  26   8    8.14    0.82  -2
   0  26   8    8.14    0.82   1
  -1  26   8    0.69    1.06  -2
   1  26   8    0.69    1.06   1
   2  26   8   15.11    1.81   1
  -3  26   9    0.53    1.17  -2
   3  26   8    0.53    1.17   1
  -4  26   9   39.44    1.72  -2
   4  26   8   39.44    1.72   1
  -5  26   9    0.04    1.42  -2
   5  26   8    0.04    1.42   1
   5  27   7    4.16    2.19  -2
  -5  27   8    4.16    2.19   1
   4  27   7   -0.76    0.97  -2
  -4  27   8   -0.76    0.97   1
   3  27   7    6.53    1.20  -2
  -3  27   8    6.53    1.20   1
   1  27   8    6.23    1.57  -2
  -1  27   8    6.23    1.57   1
   0  27   8    0.88    0.77  -2
   0  27   8    0.88    0.77   1
  -1  27   8    5.03    0.95  -2
   1  27   8    5.03    0.95   1
   2  27   8   -0.02    1.80   1
  -3  27   9    2.21    1.46  -2
   3  27   8    2.21    1.46   1
  -4  27   9    3.09    1.11  -2
   4  27   8    3.09    1.11   1
  -5  27   9   12.75    2.91  -2
   5  27   8   12.75    2.91   1
   3  28   7    1.12    1.18  -2
  -3  28   8    1.12    1.18   1
   1  28   8    1.96    1.55  -2
  -1  28   8    1.96    1.55   1
   0  28   8    1.24    0.79  -2
   0  28   8    1.24    0.79   1
  -1  28   8    0.62    0.96  -2
   1  28   8    0.62    0.96   1
   2  28   8   15.84    1.97   1
  -3  28   9    0.82    1.53  -2
   3  28   8    0.82    1.53   1
  -4  28   9    7.78    1.56  -2
   4  28   8    7.78    1.56   1
   1  29   8   10.06    1.75  -2
  -1  29   8   10.06    1.75   1
   0  29   8    0.51    0.85  -2
   0  29   8    0.51    0.85   1
  -1  29   8   17.35    1.18  -2
   1  29   8   17.35    1.18   1
  -2  29   8    1.05    2.74  -2
   2  29   8    1.05    2.74   1
  -3  29   9   34.70    3.20  -2
   3  29   8   34.70    3.20   1
  -4  29   9    0.49    1.58  -2
   4  29   8    0.49    1.58   1
   0  30   8    2.49    1.24  -2
   0  30   8    2.49    1.24   1
  -1  30   8   -0.18    1.29  -2
   1  30   8   -0.18    1.29   1
  -2  30   8    9.60    3.20  -2
   2  30   8    9.60    3.20   1
  12   0   6   -0.01    1.59  -2
 -12   0   9   -0.01    1.59   1
  11   0   6   -1.96    1.59  -2
 -11   0   9   -1.96    1.59   1
 -10   0   9   -0.41    2.57   1
   9   0   7   -2.09    1.18  -2
  -9   0   9   -2.09    1.18   1
   8   0   7    0.57    0.83  -2
  -8   0   9    0.57    0.83   1
   7   0   7   -0.70    1.29  -2
  -7   0   9   -0.70    1.29   1
  -6   0   9   -0.18    0.64   1
   5   0   8    1.16    0.68  -2
  -5   0   9    1.16    0.68   1
   4   0   8   12.27    0.57  -2
  -4   0   9   12.27    0.57   1
   3   0   8   -0.24    0.49  -2
  -3   0   9   -0.24    0.49   1
   2   0   8    7.53    0.76  -2
  -2   0   9    7.53    0.76   1
   1   0   9   -0.65    0.85  -2
  -1   0   9   -0.65    0.85   1
   0   0   9    1.59    0.45  -2
   0   0   9    1.59    0.45   1
  -1   0   9   -0.46    0.61  -2
   1   0   9   -0.46    0.61   1
   2   0   9    3.53    1.32   1
  -3   0  10    1.81    0.72  -2
   3   0   9    1.81    0.72   1
  -4   0  10   41.28    1.27  -2
   4   0   9   41.28    1.27   1
  -5   0  10    1.14    0.85  -2
   5   0   9    1.14    0.85   1
  -6   0  10    9.68    1.87  -2
   6   0   9    9.68    1.87   1
  -7   0  11    1.10    1.23  -2
   7   0   9    1.10    1.23   1
  -8   0  11    0.12    1.20  -2
   8   0   9    0.12    1.20   1
  -9   0  11   -0.58    1.37  -2
   9   0   9   -0.58    1.37   1
  10   0   9    5.25    3.23   1
 -11   0  12   -0.47    2.53  -2
  11   0   9   -0.47    2.53   1
 -12   0  12    0.26    2.34  -2
  12   0   9    0.26    2.34   1
  12   1   6    0.16    1.08  -2
 -12   1   9    0.16    1.08   1
  11   1   6    1.91    1.31  -2
 -11   1   9    1.91    1.31   1
 -10   1   9    0.73    1.88   1
   9   1   7   24.60    1.20  -2
  -9   1   9   24.60    1.20   1
   8   1   7   -0.62    0.70  -2
  -8   1   9   -0.62    0.70   1
   7   1   7    2.18    0.61  -2
  -7   1   9    2.18    0.61   1
  -6   1   9    0.87    0.60   1
   5   1   8   80.10    1.54  -2
  -5   1   9   80.10    1.54   1
   4   1   8    0.37    0.38  -2
  -4   1   9    0.37    0.38   1
   3   1   8   64.33    1.05  -2
  -3   1   9   64.33    1.05   1
   2   1   8    0.82    0.57  -2
  -2   1   9    0.82    0.57   1
   1   1   9  363.17    5.96  -2
  -1   1   9  363.17    5.96   1
   0   1   9    0.53    0.27  -2
   0   1   9    0.53    0.27   1
  -1   1   9  290.04    4.34  -2
   1   1   9  290.04    4.34   1
  -2   1  10    0.37    1.08  -2
   2   1   9    0.37    1.08   1
  -3   1  10  584.78   10.59  -2
   3   1   9  584.78   10.59   1
  -4   1  10    0.88    0.49  -2
   4   1   9    0.88    0.49   1
  -5   1  10  299.78    5.63  -2
   5   1   9  299.78    5.63   1
  -6   1  10    0.32    1.21  -2
   6   1   9    0.32    1.21   1
  -7   1  11  110.92    3.22  -2
   7   1   9  110.92    3.22   1
  -8   1  11   -1.32    0.57  -2
   8   1   9   -1.32    0.57   1
  -9   1  11    2.87    1.00  -2
   9   1   9    2.87    1.00   1
  10   1   9   -0.62    1.97   1
 -11   1  12   25.69    2.22  -2
  11   1   9   25.69    2.22   1
 -12   1  12   -0.36    2.34  -2
  12   1   9   -0.36    2.34   1
  12   2   6   -1.05    1.10  -2
 -12   2   9   -1.05    1.10   1
  11   2   6    0.29    1.45  -2
 -11   2   9    0.29    1.45   1
 -10   2   9    0.78    1.86   1
   9   2   7   -0.17    0.76  -2
  -9   2   9   -0.17    0.76   1
   8   2   7   20.25    0.89  -2
  -8   2   9   20.25    0.89   1
   7   2   7    1.02    0.68  -2
  -7   2   9    1.02    0.68   1
  -6   2   9    0.90    0.61   1
   5   2   8   -0.37    0.38  -2
  -5   2   9   -0.37    0.38   1
   4   2   8  545.29    7.06  -2
  -4   2   9  545.29    7.06   1
   3   2   8    0.14    0.33  -2
  -3   2   9    0.14    0.33   1
   2   2   8   74.89    1.88  -2
  -2   2   9   74.89    1.88   1
   1   2   9    1.34    0.47  -2
  -1   2   9    1.34    0.47   1
   0   2   9    2.10    0.30  -2
   0   2   9    2.10    0.30   1
  -1   2   9    0.15    0.45  -2
   1   2   9    0.15    0.45   1
   2   2   9  122.18    2.81   1
  -3   2  10    0.86    0.59  -2
   3   2   9    0.86    0.59   1
  -4   2  10  564.23    8.48  -2
   4   2   9  564.23    8.48   1
  -5   2  10   -0.90    0.58  -2
   5   2   9   -0.90    0.58   1
  -6   2  10   35.81    1.68  -2
   6   2   9   35.81    1.68   1
  -7   2  11    1.06    1.30  -2
   7   2   9    1.06    1.30   1
  -8   2  11   18.68    0.78  -2
   8   2   9   18.68    0.78   1
  -9   2  11    0.44    0.78  -2
   9   2   9    0.44    0.78   1
  10   2   9  113.23    3.96   1
 -11   2  12    1.11    1.81  -2
  11   2   9    1.11    1.81   1
 -12   2  12   12.36    2.70  -2
  12   2   9   12.36    2.70   1
  12   3   6    0.30    1.10  -2
 -12   3   9    0.30    1.10   1
  11   3   6   10.91    1.26  -2
 -11   3   9   10.91    1.26   1
 -10   3   9   -2.68    1.75   1
   9   3   7    9.74    0.88  -2
  -9   3   9    9.74    0.88   1
   8   3   7    0.51    0.66  -2
  -8   3   9    0.51    0.66   1
   7   3   7   43.24    1.23  -2
  -7   3   9   43.24    1.23   1
  -6   3   9    0.03    0.59   1
   5   3   8  177.24    3.45  -2
  -5   3   9  177.24    3.45   1
   4   3   8    0.99    0.33  -2
  -4   3   9    0.99    0.33   1
   3   3   8  355.31    4.97  -2
  -3   3   9  355.31    4.97   1
   2   3   8    1.76    0.53  -2
  -2   3   9    1.76    0.53   1
   2   3   9   -0.94    1.15  -2
  -2   3   9   -0.94    1.15   1
   1   3   9 2369.85   34.46  -2
  -1   3   9 2369.85   34.46   1
   0   3   9    0.33    0.31  -2
   0   3   9    0.33    0.31   1
  -1   3   9  736.87   11.84  -2
   1   3   9  736.87   11.84   1
  -2   3  10    0.50    0.69  -2
   2   3   9    0.50    0.69   1
  -3   3  10  548.71   10.16  -2
   3   3   9  548.71   10.16   1
  -4   3  10    0.18    0.39  -2
   4   3   9    0.18    0.39   1
  -5   3  10   67.05    1.57  -2
   5   3   9   67.05    1.57   1
  -6   3  10   -0.97    1.58  -2
   6   3   9   -0.97    1.58   1
  -7   3  11  108.78    2.71  -2
   7   3   9  108.78    2.71   1
  -8   3  11   -0.29    0.60  -2
   8   3   9   -0.29    0.60   1
  -9   3  11   20.94    1.03  -2
   9   3   9   20.94    1.03   1
  10   3   9   -0.96    1.90   1
 -11   3  12   37.64    2.50  -2
  11   3   9   37.64    2.50   1
 -12   3  12    1.19    2.47  -2
  12   3   9    1.19    2.47   1
  12   4   6    0.13    1.11  -2
 -12   4   9    0.13    1.11   1
  11   4   6   -0.61    1.25  -2
 -11   4   9   -0.61    1.25   1
  10   4   7   15.76    2.45  -2
 -10   4   9   15.76    2.45   1
   9   4   7   -0.17    1.03  -2
  -9   4   9   -0.17    1.03   1
   8   4   7    6.74    0.74  -2
  -8   4   9    6.74    0.74   1
   7   4   7   -0.21    0.69  -2
  -7   4   9   -0.21    0.69   1
  -6   4   9    3.13    0.83   1
   5   4   8    0.96    0.67  -2
  -5   4   9    0.96    0.67   1
   4   4   8   38.09    0.76  -2
  -4   4   9   38.09    0.76   1
   3   4   8    0.64    0.39  -2
  -3   4   9    0.64    0.39   1
   2   4   8  151.96    3.00  -2
  -2   4   9  151.96    3.00   1
   2   4   9   97.62    2.76  -2
  -2   4   9   97.62    2.76   1
   1   4   9    2.01    0.49  -2
  -1   4   9    2.01    0.49   1
   0   4   9  163.21    2.52  -2
   0   4   9  163.21    2.52   1
  -1   4   9   -0.10    0.34  -2
   1   4   9   -0.10    0.34   1
  -2   4  10   64.03    1.95  -2
   2   4   9   64.03    1.95   1
  -3   4  10    0.07    0.36  -2
   3   4   9    0.07    0.36   1
  -4   4  10   22.40    0.66  -2
   4   4   9   22.40    0.66   1
  -5   4  10    1.02    0.75  -2
   5   4   9    1.02    0.75   1
  -6   4  10  108.29    3.35  -2
   6   4   9  108.29    3.35   1
  -7   4  11    0.78    1.15  -2
   7   4   9    0.78    1.15   1
  -8   4  11   48.25    1.34  -2
   8   4   9   48.25    1.34   1
  -9   4  11   -0.24    0.81  -2
   9   4   9   -0.24    0.81   1
  10   4   9   22.38    1.67   1
  11   4   9    3.54    2.29   1
 -12   4  12    5.62    2.45  -2
  12   4   9    5.62    2.45   1
  12   5   6    1.18    1.26  -2
 -12   5   9    1.18    1.26   1
  11   5   6   27.57    1.51  -2
 -11   5   9   27.57    1.51   1
   9   5   7    0.34    0.78  -2
  -9   5   9    0.34    0.78   1
   8   5   7    0.34    0.76  -2
  -8   5   9    0.34    0.76   1
   7   5   7    4.25    0.67  -2
  -7   5   9    4.25    0.67   1
   6   5   7    0.52    1.50  -2
  -6   5   9    0.52    1.50   1
   5   5   8    7.35    0.63  -2
  -5   5   9    7.35    0.63   1
   4   5   8    0.48    0.34  -2
  -4   5   9    0.48    0.34   1
   3   5   8   50.13    1.00  -2
  -3   5   9   50.13    1.00   1
   2   5   8    1.93    0.66  -2
  -2   5   9    1.93    0.66   1
   2   5   9   -0.86    0.96  -2
  -2   5   9   -0.86    0.96   1
   1   5   9  732.21   11.72  -2
  -1   5   9  732.21   11.72   1
   0   5   9   -0.23    0.37  -2
   0   5   9   -0.23    0.37   1
  -1   5   9  236.84    5.06  -2
   1   5   9  236.84    5.06   1
  -2   5  10    0.34    0.67  -2
   2   5   9    0.34    0.67   1
  -3   5  10  117.94    1.81  -2
   3   5   9  117.94    1.81   1
  -4   5  10    0.70    0.45  -2
   4   5   9    0.70    0.45   1
  -5   5  10  446.01    8.23  -2
   5   5   9  446.01    8.23   1
  -6   5  10    0.28    1.10  -2
   6   5   9    0.28    1.10   1
  -7   5  11  110.36    3.50  -2
   7   5   9  110.36    3.50   1
  -8   5  11    0.37    0.73  -2
   8   5   9    0.37    0.73   1
  -9   5  11    1.25    0.80  -2
   9   5   9    1.25    0.80   1
 -10   5  11    0.40    2.33  -2
  10   5   9    0.40    2.33   1
 -11   5  12    0.18    2.59  -2
  11   5   9    0.18    2.59   1
 -12   5  12    2.58    2.55  -2
  12   5   9    2.58    2.55   1
  12   6   6   -0.60    1.20  -2
 -12   6   9   -0.60    1.20   1
  11   6   6    0.96    1.34  -2
 -11   6   9    0.96    1.34   1
 -10   6   9   20.26    1.57   1
   9   6   7   -0.14    1.29  -2
  -9   6   9   -0.14    1.29   1
   8   6   7   24.32    0.97  -2
  -8   6   9   24.32    0.97   1
   7   6   7    0.87    0.71  -2
  -7   6   9    0.87    0.71   1
   6   6   7   37.53    2.33  -2
  -6   6   9   37.53    2.33   1
   5   6   8   -0.14    0.65  -2
  -5   6   9   -0.14    0.65   1
   4   6   8   10.24    0.44  -2
  -4   6   9   10.24    0.44   1
   3   6   8    0.15    0.41  -2
  -3   6   9    0.15    0.41   1
   2   6   8  319.06    6.91  -2
  -2   6   9  319.06    6.91   1
   2   6   9  360.17    9.19  -2
  -2   6   9  360.17    9.19   1
   1   6   9    1.15    0.70  -2
  -1   6   9    1.15    0.70   1
   0   6   9  181.87    2.61  -2
   0   6   9  181.87    2.61   1
  -1   6   9   -0.03    0.55  -2
   1   6   9   -0.03    0.55   1
  -2   6  10  145.65    4.02  -2
   2   6   9  145.65    4.02   1
  -3   6  10    1.36    0.36  -2
   3   6   9    1.36    0.36   1
  -4   6  10  771.40    9.94  -2
   4   6   9  771.40    9.94   1
  -5   6  10    1.24    0.93  -2
   5   6   9    1.24    0.93   1
  -6   6  10    8.27    1.81  -2
   6   6   9    8.27    1.81   1
  -7   6  11   -2.13    1.18  -2
   7   6   9   -2.13    1.18   1
  -8   6  11   10.12    0.82  -2
   8   6   9   10.12    0.82   1
  -9   6  11    0.24    0.80  -2
   9   6   9    0.24    0.80   1
 -10   6  11    2.25    2.47  -2
  10   6   9    2.25    2.47   1
  11   6   9    0.70    2.23   1
 -12   6  12   12.28    2.71  -2
  12   6   9   12.28    2.71   1
  12   7   6   -1.74    1.08  -2
 -12   7   9   -1.74    1.08   1
  11   7   6    1.45    1.42  -2
 -11   7   9    1.45    1.42   1
 -10   7   9   -1.60    1.84   1
   9   7   7    1.85    0.90  -2
  -9   7   9    1.85    0.90   1
   8   7   7    0.06    0.70  -2
  -8   7   9    0.06    0.70   1
   7   7   7   50.56    1.24  -2
  -7   7   9   50.56    1.24   1
   6   7   7    0.96    1.65  -2
  -6   7   9    0.96    1.65   1
   5   7   8   19.91    0.74  -2
  -5   7   9   19.91    0.74   1
   4   7   8   -0.03    0.38  -2
  -4   7   9   -0.03    0.38   1
   3   7   8   33.24    0.73  -2
  -3   7   9   33.24    0.73   1
   2   7   8    2.89    0.72  -2
  -2   7   9    2.89    0.72   1
   2   7   9   -1.27    1.19  -2
  -2   7   9   -1.27    1.19   1
   1   7   9  398.53    6.49  -2
  -1   7   9  398.53    6.49   1
   0   7   9   -0.13    0.35  -2
   0   7   9   -0.13    0.35   1
  -1   7   9  376.71    6.16  -2
   1   7   9  376.71    6.16   1
  -2   7  10    1.60    0.76  -2
   2   7   9    1.60    0.76   1
  -3   7  10  373.48    4.91  -2
   3   7   9  373.48    4.91   1
  -4   7  10    1.14    0.42  -2
   4   7   9    1.14    0.42   1
  -5   7  10   12.59    0.78  -2
   5   7   9   12.59    0.78   1
  -6   7  10    0.14    1.71  -2
   6   7   9    0.14    1.71   1
  -7   7  11   18.05    1.50  -2
   7   7   9   18.05    1.50   1
  -8   7  11    0.28    0.72  -2
   8   7   9    0.28    0.72   1
  -9   7  11   43.35    1.36  -2
   9   7   9   43.35    1.36   1
 -10   7  11   -1.79    2.31  -2
  10   7   9   -1.79    2.31   1
 -11   7  12    5.36    2.99  -2
  11   7   9    5.36    2.99   1
  12   8   6    9.99    1.22  -2
 -12   8   9    9.99    1.22   1
  11   8   6   -1.27    1.53  -2
 -11   8   9   -1.27    1.53   1
  10   8   7    1.65    2.53  -2
 -10   8   9    1.65    2.53   1
   9   8   7   -0.77    0.96  -2
  -9   8   9   -0.77    0.96   1
   8   8   7    5.81    0.75  -2
  -8   8   9    5.81    0.75   1
   7   8   7    0.87    0.70  -2
  -7   8   9    0.87    0.70   1
   6   8   7    3.34    1.80  -2
  -6   8   9    3.34    1.80   1
   5   8   8    0.11    0.52  -2
  -5   8   9    0.11    0.52   1
   4   8   8  180.32    2.86  -2
  -4   8   9  180.32    2.86   1
   3   8   8    0.25    0.50  -2
  -3   8   9    0.25    0.50   1
   2   8   8  352.53    9.57  -2
  -2   8   9  352.53    9.57   1
   2   8   9   47.52    1.66  -2
  -2   8   9   47.52    1.66   1
   1   8   9    0.98    0.52  -2
  -1   8   9    0.98    0.52   1
   0   8   9  223.22    2.99  -2
   0   8   9  223.22    2.99   1
  -1   8   9   -0.02    0.63  -2
   1   8   9   -0.02    0.63   1
  -2   8  10  146.06    4.06  -2
   2   8   9  146.06    4.06   1
  -3   8  10    0.10    0.52  -2
   3   8   9    0.10    0.52   1
  -4   8  10   83.22    1.28  -2
   4   8   9   83.22    1.28   1
  -5   8  10   -0.44    0.63  -2
   5   8   9   -0.44    0.63   1
  -6   8  10  176.22    5.10  -2
   6   8   9  176.22    5.10   1
  -7   8  11   -0.45    1.22  -2
   7   8   9   -0.45    1.22   1
  -8   8  11   24.75    1.04  -2
   8   8   9   24.75    1.04   1
  -9   8  11    0.67    0.82  -2
   9   8   9    0.67    0.82   1
 -10   8  11   -1.71    2.29  -2
  10   8   9   -1.71    2.29   1
  11   8   9   -2.92    2.88   1
  12   9   6   -2.32    1.25  -2
 -12   9   9   -2.32    1.25   1
  11   9   6    6.85    1.28  -2
 -11   9   9    6.85    1.28   1
   9   9   7    3.39    0.84  -2
  -9   9   9    3.39    0.84   1
   8   9   7   -0.38    0.60  -2
  -8   9   9   -0.38    0.60   1
   7   9   7    8.70    0.77  -2
  -7   9   9    8.70    0.77   1
   6   9   7   -0.43    1.33  -2
  -6   9   9   -0.43    1.33   1
   5   9   8   14.20    0.73  -2
  -5   9   9   14.20    0.73   1
   4   9   8    0.16    0.40  -2
  -4   9   9    0.16    0.40   1
   3   9   8  308.95    4.39  -2
  -3   9   9  308.95    4.39   1
   2   9   8    4.69    0.93  -2
  -2   9   9    4.69    0.93   1
   2   9   9   -0.33    1.31  -2
  -2   9   9   -0.33    1.31   1
   1   9   9  168.68    2.68  -2
  -1   9   9  168.68    2.68   1
   0   9   9    0.44    0.34  -2
   0   9   9    0.44    0.34   1
  -1   9   9   92.54    1.58  -2
   1   9   9   92.54    1.58   1
  -2   9  10    0.82    0.66  -2
   2   9   9    0.82    0.66   1
  -3   9  10  162.34    2.27  -2
   3   9   9  162.34    2.27   1
  -4   9  10    0.04    0.39  -2
   4   9   9    0.04    0.39   1
  -5   9  10  110.30    2.38  -2
   5   9   9  110.30    2.38   1
  -6   9  10    1.39    1.79  -2
   6   9   9    1.39    1.79   1
  -7   9  11   14.55    1.04  -2
   7   9   9   14.55    1.04   1
  -8   9  11    0.63    0.78  -2
   8   9   9    0.63    0.78   1
  -9   9  11   11.16    1.06  -2
   9   9   9   11.16    1.06   1
  10   9   9   -1.28    2.55   1
 -11   9  12    4.25    2.94  -2
  11   9   9    4.25    2.94   1
  12  10   6    2.09    1.17  -2
 -12  10   9    2.09    1.17   1
  11  10   6   -1.74    1.19  -2
 -11  10   9   -1.74    1.19   1
  10  10   7    3.41    2.59  -2
 -10  10   9    3.41    2.59   1
   9  10   7    0.47    1.09  -2
  -9  10   9    0.47    1.09   1
   8  10   7    4.81    0.68  -2
  -8  10   9    4.81    0.68   1
   7  10   7    0.28    0.76  -2
  -7  10   9    0.28    0.76   1
   6  10   7  104.21    4.62  -2
  -6  10   9  104.21    4.62   1
   5  10   8    0.20    0.64  -2
  -5  10   9    0.20    0.64   1
   4  10   8   11.07    0.63  -2
  -4  10   9   11.07    0.63   1
   3  10   8    0.14    0.60  -2
  -3  10   9    0.14    0.60   1
   2  10   9   34.70    2.18  -2
  -2  10   9   34.70    2.18   1
   2  10   8   53.49    2.91  -2
  -2  10   9   53.49    2.91   1
   1  10   9    0.36    0.60  -2
  -1  10   9    0.36    0.60   1
   0  10   9  170.39    2.34  -2
   0  10   9  170.39    2.34   1
  -1  10   9    0.16    0.47  -2
   1  10   9    0.16    0.47   1
  -2  10  10   35.40    1.44  -2
   2  10   9   35.40    1.44   1
  -3  10  10    0.63    0.51  -2
   3  10   9    0.63    0.51   1
  -4  10  10   31.24    0.68  -2
   4  10   9   31.24    0.68   1
  -5  10  10   -0.14    0.65  -2
   5  10   9   -0.14    0.65   1
  -6  10  10    5.33    1.95  -2
   6  10   9    5.33    1.95   1
  -7  10  11    0.28    1.02  -2
   7  10   9    0.28    1.02   1
  -8  10  11   19.07    1.10  -2
   8  10   9   19.07    1.10   1
  -9  10  11    0.15    0.95  -2
   9  10   9    0.15    0.95   1
 -10  10  11   12.50    1.71  -2
  10  10   9   12.50    1.71   1
  11  10   9   -1.75    3.23   1
  12  11   6   -2.27    2.23  -2
 -12  11   9   -2.27    2.23   1
  11  11   6   13.64    1.38  -2
 -11  11   9   13.64    1.38   1
  10  11   7    0.00    2.61  -2
 -10  11   9    0.00    2.61   1
   9  11   7    1.76    0.86  -2
  -9  11   9    1.76    0.86   1
   8  11   7    0.07    0.63  -2
  -8  11   9    0.07    0.63   1
   7  11   7   28.05    1.00  -2
  -7  11   9   28.05    1.00   1
   6  11   7    2.04    2.05  -2
  -6  11   9    2.04    2.05   1
   5  11   8   88.94    1.68  -2
  -5  11   9   88.94    1.68   1
   4  11   8    0.15    0.59  -2
  -4  11   9    0.15    0.59   1
   3  11   8   29.70    0.74  -2
  -3  11   9   29.70    0.74   1
   2  11   8    1.70    1.55  -2
  -2  11   9    1.70    1.55   1
   2  11   9    0.38    1.36  -2
  -2  11   9    0.38    1.36   1
   1  11   9  444.98    6.70  -2
  -1  11   9  444.98    6.70   1
   0  11   9    0.22    0.36  -2
   0  11   9    0.22    0.36   1
  -1  11   9  134.03    2.19  -2
   1  11   9  134.03    2.19   1
  -2  11  10   -1.01    1.37  -2
   2  11   9   -1.01    1.37   1
  -3  11  10   65.96    1.11  -2
   3  11   9   65.96    1.11   1
  -4  11  10    0.17    0.47  -2
   4  11   9    0.17    0.47   1
  -5  11  10   64.06    1.48  -2
   5  11   9   64.06    1.48   1
   6  11   9   -0.54    1.15   1
  -7  11  11    3.65    1.08  -2
   7  11   9    3.65    1.08   1
  -8  11  11   -0.10    0.86  -2
   8  11   9   -0.10    0.86   1
  -9  11  11   17.91    1.20  -2
   9  11   9   17.91    1.20   1
 -10  11  11    5.33    2.06  -2
  10  11   9    5.33    2.06   1
  11  12   6   -0.84    1.72  -2
 -11  12   9   -0.84    1.72   1
  10  12   7   10.95    2.87  -2
 -10  12   9   10.95    2.87   1
   9  12   7   -1.00    1.07  -2
  -9  12   9   -1.00    1.07   1
   8  12   7   16.09    0.82  -2
  -8  12   9   16.09    0.82   1
   7  12   7   -0.27    0.74  -2
  -7  12   9   -0.27    0.74   1
   6  12   7   45.05    2.97  -2
  -6  12   9   45.05    2.97   1
   5  12   8   -0.10    0.60  -2
  -5  12   9   -0.10    0.60   1
   4  12   8    3.36    0.59  -2
  -4  12   9    3.36    0.59   1
   3  12   8    0.27    0.49  -2
  -3  12   9    0.27    0.49   1
   2  12   9    5.26    1.58  -2
  -2  12   9    5.26    1.58   1
   2  12   8    8.06    1.70  -2
  -2  12   9    8.06    1.70   1
   1  12   9    0.36    0.45  -2
  -1  12   9    0.36    0.45   1
   0  12   9   71.45    1.12  -2
   0  12   9   71.45    1.12   1
  -1  12   9    0.58    0.49  -2
   1  12   9    0.58    0.49   1
  -2  12  10   47.14    2.76  -2
   2  12   9   47.14    2.76   1
  -3  12  10   -0.40    0.52  -2
   3  12   9   -0.40    0.52   1
  -4  12  10   66.13    1.21  -2
   4  12   9   66.13    1.21   1
  -5  12  10   -0.17    0.67  -2
   5  12   9   -0.17    0.67   1
   6  12   9   10.21    1.04   1
  -7  12  11   -0.14    1.05  -2
   7  12   9   -0.14    1.05   1
  -8  12  11    7.08    0.91  -2
   8  12   9    7.08    0.91   1
  -9  12  11    0.92    0.99  -2
   9  12   9    0.92    0.99   1
 -10  12  11   13.46    1.48  -2
  10  12   9   13.46    1.48   1
  11  13   6   19.22    1.81  -2
 -11  13   9   19.22    1.81   1
   9  13   7    7.20    1.07  -2
  -9  13   9    7.20    1.07   1
   8  13   7   -0.04    0.72  -2
  -8  13   9   -0.04    0.72   1
   7  13   7  123.96    2.54  -2
  -7  13   9  123.96    2.54   1
   6  13   7   -1.32    2.02  -2
  -6  13   9   -1.32    2.02   1
   5  13   8   37.34    1.02  -2
  -5  13   9   37.34    1.02   1
   4  13   8    0.29    0.59  -2
  -4  13   9    0.29    0.59   1
   3  13   8   70.93    1.27  -2
  -3  13   9   70.93    1.27   1
   2  13   8   -2.10    1.56  -2
  -2  13   9   -2.10    1.56   1
   2  13   9    1.16    1.57  -2
  -2  13   9    1.16    1.57   1
   1  13   9  159.63    2.41  -2
  -1  13   9  159.63    2.41   1
   0  13   9    0.33    0.39  -2
   0  13   9    0.33    0.39   1
  -1  13   9  280.80    4.37  -2
   1  13   9  280.80    4.37   1
  -2  13  10    0.65    1.51  -2
   2  13   9    0.65    1.51   1
  -3  13  10   54.30    1.10  -2
   3  13   9   54.30    1.10   1
  -4  13  10    1.11    0.51  -2
   4  13   9    1.11    0.51   1
  -5  13  10  110.73    2.22  -2
   5  13   9  110.73    2.22   1
   6  13   9    0.77    1.20   1
  -7  13  11   69.18    2.22  -2
   7  13   9   69.18    2.22   1
  -8  13  11    0.46    0.81  -2
   8  13   9    0.46    0.81   1
  -9  13  11   19.21    1.25  -2
   9  13   9   19.21    1.25   1
 -10  13  11    2.01    1.77  -2
  10  13   9    2.01    1.77   1
  11  14   6    2.95    1.59  -2
 -11  14   9    2.95    1.59   1
 -10  14   9   10.26    3.56   1
   9  14   7   -0.32    1.00  -2
  -9  14   9   -0.32    1.00   1
   8  14   7   78.69    1.67  -2
  -8  14   9   78.69    1.67   1
   7  14   7   -0.21    0.79  -2
  -7  14   9   -0.21    0.79   1
   6  14   7  142.81    6.12  -2
  -6  14   9  142.81    6.12   1
   5  14   8    0.14    0.65  -2
  -5  14   9    0.14    0.65   1
   4  14   8   33.68    1.03  -2
  -4  14   9   33.68    1.03   1
   3  14   8    0.28    0.56  -2
  -3  14   9    0.28    0.56   1
   2  14   8   12.86    1.97  -2
  -2  14   9   12.86    1.97   1
   2  14   9   18.93    2.10  -2
  -2  14   9   18.93    2.10   1
   1  14   9    0.32    0.57  -2
  -1  14   9    0.32    0.57   1
   0  14   9    0.77    0.43  -2
   0  14   9    0.77    0.43   1
  -1  14   9   -0.17    0.80  -2
   1  14   9   -0.17    0.80   1
  -2  14  10   73.42    3.68  -2
   2  14   9   73.42    3.68   1
  -3  14  10    0.49    0.68  -2
   3  14   9    0.49    0.68   1
  -4  14  10   56.82    1.13  -2
   4  14   9   56.82    1.13   1
  -5  14  10    0.58    0.71  -2
   5  14   9    0.58    0.71   1
   6  14   9    1.47    1.37   1
  -7  14  11    0.80    1.05  -2
   7  14   9    0.80    1.05   1
  -8  14  11    0.73    0.86  -2
   8  14   9    0.73    0.86   1
  -9  14  11    0.84    1.09  -2
   9  14   9    0.84    1.09   1
 -10  14  11    4.19    1.89  -2
  10  14   9    4.19    1.89   1
  11  15   6   12.10    2.21  -2
 -11  15   9   12.10    2.21   1
   9  15   7   12.76    1.02  -2
  -9  15   9   12.76    1.02   1
   8  15   7   -0.09    0.76  -2
  -8  15   9   -0.09    0.76   1
   7  15   7   14.95    0.89  -2
  -7  15   9   14.95    0.89   1
  -6  15   9    0.96    1.45   1
   5  15   8   43.09    1.22  -2
  -5  15   9   43.09    1.22   1
   4  15   8   -0.03    0.62  -2
  -4  15   9   -0.03    0.62   1
   3  15   8   26.27    0.84  -2
  -3  15   9   26.27    0.84   1
   2  15   8    1.00    1.29  -2
  -2  15   9    1.00    1.29   1
   1  15   9   92.69    1.71  -2
  -1  15   9   92.69    1.71   1
   0  15   9   -0.15    0.54  -2
   0  15   9   -0.15    0.54   1
  -1  15   9  143.95    2.43  -2
   1  15   9  143.95    2.43   1
  -2  15  10   -0.62    1.54  -2
   2  15   9   -0.62    1.54   1
  -3  15  10  179.66    2.95  -2
   3  15   9  179.66    2.95   1
  -4  15  10    0.38    0.51  -2
   4  15   9    0.38    0.51   1
  -5  15  10   62.15    1.50  -2
   5  15   9   62.15    1.50   1
   6  15   9   -0.54    1.26   1
  -7  15  11    6.07    1.14  -2
   7  15   9    6.07    1.14   1
  -8  15  11    0.13    0.88  -2
   8  15   9    0.13    0.88   1
  -9  15  11   14.14    1.19  -2
   9  15   9   14.14    1.19   1
 -10  15  11    1.76    1.92  -2
  10  15   9    1.76    1.92   1
   9  16   7    1.27    1.00  -2
  -9  16   9    1.27    1.00   1
   8  16   7    3.00    0.83  -2
  -8  16   9    3.00    0.83   1
   7  16   7    0.45    0.86  -2
  -7  16   9    0.45    0.86   1
  -6  16   9    4.17    2.16   1
   5  16   8   -1.14    0.82  -2
  -5  16   9   -1.14    0.82   1
   4  16   8    4.55    0.77  -2
  -4  16   9    4.55    0.77   1
   3  16   8   -0.98    0.67  -2
  -3  16   9   -0.98    0.67   1
   2  16   8   81.16    2.90  -2
  -2  16   9   81.16    2.90   1
   2  16   9   11.78    2.01  -2
  -2  16   9   11.78    2.01   1
   1  16   9   -0.36    0.75  -2
  -1  16   9   -0.36    0.75   1
   0  16   9   22.03    0.76  -2
   0  16   9   22.03    0.76   1
  -1  16   9    0.78    0.60  -2
   1  16   9    0.78    0.60   1
  -2  16  10   21.02    2.04  -2
   2  16   9   21.02    2.04   1
  -3  16  10   -0.76    0.74  -2
   3  16   9   -0.76    0.74   1
  -4  16  10   19.24    0.70  -2
   4  16   9   19.24    0.70   1
  -5  16  10    1.19    0.72  -2
   5  16   9    1.19    0.72   1
  -6  16  10   46.01    2.99  -2
   6  16   9   46.01    2.99   1
  -7  16  11    2.10    1.36  -2
   7  16   9    2.10    1.36   1
  -8  16  11   10.38    1.04  -2
   8  16   9   10.38    1.04   1
  -9  16  11    0.46    1.18  -2
   9  16   9    0.46    1.18   1
 -10  16  11   10.69    2.08  -2
  10  16   9   10.69    2.08   1
   9  17   7   19.99    1.29  -2
  -9  17   9   19.99    1.29   1
   8  17   7    0.51    0.86  -2
  -8  17   9    0.51    0.86   1
   7  17   7   30.27    1.37  -2
  -7  17   9   30.27    1.37   1
   5  17   8    6.93    0.85  -2
  -5  17   9    6.93    0.85   1
   4  17   8   -0.10    0.63  -2
  -4  17   9   -0.10    0.63   1
   3  17   8   49.94    1.33  -2
  -3  17   9   49.94    1.33   1
   2  17   8    1.82    2.03  -2
  -2  17   9    1.82    2.03   1
   2  17   9   -0.12    1.87  -2
  -2  17   9   -0.12    1.87   1
   1  17   9  116.57    2.07  -2
  -1  17   9  116.57    2.07   1
   0  17   9    0.30    0.63  -2
   0  17   9    0.30    0.63   1
  -1  17   9  143.22    2.47  -2
   1  17   9  143.22    2.47   1
  -2  17  10   -0.49    1.19  -2
   2  17   9   -0.49    1.19   1
  -3  17  10   59.29    1.43  -2
   3  17   9   59.29    1.43   1
  -4  17  10    1.22    0.55  -2
   4  17   9    1.22    0.55   1
  -5  17  10   12.72    0.87  -2
   5  17   9   12.72    0.87   1
  -6  17  10    1.23    1.82  -2
   6  17   9    1.23    1.82   1
  -7  17  11    7.25    1.22  -2
   7  17   9    7.25    1.22   1
  -8  17  11    0.97    0.90  -2
   8  17   9    0.97    0.90   1
  -9  17  11    8.49    1.32  -2
   9  17   9    8.49    1.32   1
   9  18   7    1.96    1.05  -2
  -9  18   9    1.96    1.05   1
   8  18   7   25.99    1.29  -2
  -8  18   9   25.99    1.29   1
   7  18   7    0.92    0.97  -2
  -7  18   9    0.92    0.97   1
   6  18   8   98.84    4.97  -2
  -6  18   9   98.84    4.97   1
   5  18   8    0.48    2.04  -2
  -5  18   9    0.48    2.04   1
   4  18   8   40.29    1.37  -2
  -4  18   9   40.29    1.37   1
   3  18   8   -0.91    1.00  -2
  -3  18   9   -0.91    1.00   1
   2  18   9    0.30    1.90  -2
  -2  18   9    0.30    1.90   1
   2  18   8   10.67    2.25  -2
  -2  18   9   10.67    2.25   1
   1  18   9    0.21    0.70  -2
  -1  18   9    0.21    0.70   1
   0  18   9   10.85    0.66  -2
   0  18   9   10.85    0.66   1
  -1  18   9    1.20    0.66  -2
   1  18   9    1.20    0.66   1
  -2  18  10   14.39    1.45  -2
   2  18   9   14.39    1.45   1
  -3  18  10    0.30    0.72  -2
   3  18   9    0.30    0.72   1
  -4  18  10  173.61    2.71  -2
   4  18   9  173.61    2.71   1
  -5  18  10    0.49    0.85  -2
   5  18   9    0.49    0.85   1
  -6  18  10    7.50    1.96  -2
   6  18   9    7.50    1.96   1
  -7  18  11    2.77    1.14  -2
   7  18   9    2.77    1.14   1
  -8  18  11    4.85    1.00  -2
   8  18   9    4.85    1.00   1
  -9  18  11    0.83    1.20  -2
   9  18   9    0.83    1.20   1
   9  19   7   19.43    1.35  -2
  -9  19   9   19.43    1.35   1
   8  19   7    1.29    0.94  -2
  -8  19   9    1.29    0.94   1
   7  19   7   14.01    1.19  -2
  -7  19   9   14.01    1.19   1
   6  19   8    2.47    2.05  -2
  -6  19   9    2.47    2.05   1
   5  19   8   44.42    1.74  -2
  -5  19   9   44.42    1.74   1
   4  19   8   -0.09    0.81  -2
  -4  19   9   -0.09    0.81   1
   3  19   8   12.44    1.06  -2
  -3  19   9   12.44    1.06   1
   2  19   9    0.59    1.92  -2
  -2  19   9    0.59    1.92   1
   2  19   8    3.02    2.18  -2
  -2  19   9    3.02    2.18   1
   1  19   9   80.30    1.75  -2
  -1  19   9   80.30    1.75   1
   0  19   9    0.51    0.56  -2
   0  19   9    0.51    0.56   1
  -1  19   9  136.51    2.41  -2
   1  19   9  136.51    2.41   1
  -2  19  10    0.02    1.96  -2
   2  19   9    0.02    1.96   1
  -3  19  10    8.57    0.88  -2
   3  19   9    8.57    0.88   1
  -4  19  10    0.85    0.58  -2
   4  19   9    0.85    0.58   1
  -5  19  10   12.52    1.01  -2
   5  19   9   12.52    1.01   1
  -6  19  10    2.37    1.36  -2
   6  19   9    2.37    1.36   1
  -7  19  11   31.25    1.63  -2
   7  19   9   31.25    1.63   1
  -8  19  11    2.11    0.96  -2
   8  19   9    2.11    0.96   1
  -9  19  11    2.45    1.26  -2
   9  19   9    2.45    1.26   1
   9  20   7   -0.88    1.46  -2
  -9  20   9   -0.88    1.46   1
   8  20   7   18.07    1.19  -2
  -8  20   9   18.07    1.19   1
   7  20   7    0.10    1.02  -2
  -7  20   9    0.10    1.02   1
   5  20   8    0.77    1.02  -2
  -5  20   9    0.77    1.02   1
   4  20   8   10.64    0.98  -2
  -4  20   9   10.64    0.98   1
   3  20   8   -0.19    1.04  -2
  -3  20   9   -0.19    1.04   1
   2  20   9   -0.21    1.99  -2
  -2  20   9   -0.21    1.99   1
   1  20   9   -1.04    0.83  -2
  -1  20   9   -1.04    0.83   1
   0  20   9   -0.34    0.64  -2
   0  20   9   -0.34    0.64   1
  -1  20   9    2.08    0.90  -2
   1  20   9    2.08    0.90   1
  -2  20  10    7.24    2.06  -2
   2  20   9    7.24    2.06   1
  -3  20  10    0.77    0.90  -2
   3  20   9    0.77    0.90   1
  -4  20  10   26.02    0.85  -2
   4  20   9   26.02    0.85   1
  -5  20  10    1.01    0.91  -2
   5  20   9    1.01    0.91   1
  -6  20  10   29.88    1.96  -2
   6  20   9   29.88    1.96   1
  -7  20  11    3.36    1.20  -2
   7  20   9    3.36    1.20   1
  -8  20  11   12.22    1.12  -2
   8  20   9   12.22    1.12   1
  -9  20  11    1.79    1.70  -2
   9  20   9    1.79    1.70   1
   9  21   7    5.68    2.20  -2
  -9  21   9    5.68    2.20   1
   8  21   7    0.76    0.97  -2
  -8  21   9    0.76    0.97   1
   7  21   7    3.92    1.12  -2
  -7  21   9    3.92    1.12   1
   5  21   8   33.45    1.58  -2
  -5  21   9   33.45    1.58   1
   4  21   8   -0.16    0.87  -2
  -4  21   9   -0.16    0.87   1
   3  21   8   31.28    1.34  -2
  -3  21   9   31.28    1.34   1
   2  21   9   -0.57    2.03  -2
  -2  21   9   -0.57    2.03   1
   1  21   9   11.84    0.97  -2
  -1  21   9   11.84    0.97   1
   0  21   9   -0.54    0.65  -2
   0  21   9   -0.54    0.65   1
  -1  21   9    3.93    0.82  -2
   1  21   9    3.93    0.82   1
  -2  21  10    2.57    2.01  -2
   2  21   9    2.57    2.01   1
  -3  21  10    0.61    1.00  -2
   3  21   9    0.61    1.00   1
  -4  21  10    0.42    0.72  -2
   4  21   9    0.42    0.72   1
  -5  21  10   23.70    1.22  -2
   5  21   9   23.70    1.22   1
  -6  21  10    2.84    1.92  -2
   6  21   9    2.84    1.92   1
  -7  21  11   12.98    1.41  -2
   7  21   9   12.98    1.41   1
  -8  21  11    1.31    1.23  -2
   8  21   9    1.31    1.23   1
   8  22   7   53.99    2.11  -2
  -8  22   9   53.99    2.11   1
   7  22   7    0.01    1.26  -2
  -7  22   9    0.01    1.26   1
   5  22   8   -0.16    1.23  -2
  -5  22   9   -0.16    1.23   1
   4  22   8   12.91    1.05  -2
  -4  22   9   12.91    1.05   1
   3  22   8   -0.20    0.95  -2
  -3  22   9   -0.20    0.95   1
   2  22   9   14.75    2.43  -2
  -2  22   9   14.75    2.43   1
   2  22   8    8.31    2.54  -2
  -2  22   9    8.31    2.54   1
   1  22   9   -0.71    1.11  -2
  -1  22   9   -0.71    1.11   1
   0  22   9   19.75    0.91  -2
   0  22   9   19.75    0.91   1
  -1  22   9   -0.06    0.88  -2
   1  22   9   -0.06    0.88   1
  -2  22  10   39.00    2.99  -2
   2  22   9   39.00    2.99   1
  -3  22  10   -0.91    1.00  -2
   3  22   9   -0.91    1.00   1
  -4  22  10   19.47    0.94  -2
   4  22   9   19.47    0.94   1
  -5  22  10    2.03    1.11  -2
   5  22   9    2.03    1.11   1
  -6  22  10    8.96    2.07  -2
   6  22   9    8.96    2.07   1
  -7  22  11    4.08    1.62  -2
   7  22   9    4.08    1.62   1
  -8  22  11    4.80    1.52  -2
   8  22   9    4.80    1.52   1
   8  23   7    1.64    2.22  -2
  -8  23   9    1.64    2.22   1
   7  23   7   24.94    1.48  -2
  -7  23   9   24.94    1.48   1
   5  23   8   15.03    1.31  -2
  -5  23   9   15.03    1.31   1
   4  23   8   -0.93    0.90  -2
  -4  23   9   -0.93    0.90   1
   3  23   8   16.38    1.20  -2
  -3  23   9   16.38    1.20   1
   2  23   9    1.49    2.08  -2
  -2  23   9    1.49    2.08   1
   1  23   9    2.93    0.91  -2
  -1  23   9    2.93    0.91   1
   0  23   9   -0.40    0.66  -2
   0  23   9   -0.40    0.66   1
  -1  23   9    8.84    0.90  -2
   1  23   9    8.84    0.90   1
  -2  23  10    2.78    2.19  -2
   2  23   9    2.78    2.19   1
  -3  23  10    7.63    1.13  -2
   3  23   9    7.63    1.13   1
  -4  23  10    0.38    0.82  -2
   4  23   9    0.38    0.82   1
  -5  23  10    6.52    1.43  -2
   5  23   9    6.52    1.43   1
  -7  23  11    5.85    1.64  -2
   7  23   9    5.85    1.64   1
   7  24   7    1.02    1.73  -2
  -7  24   9    1.02    1.73   1
   5  24   8   -0.44    1.07  -2
  -5  24   9   -0.44    1.07   1
   4  24   8    1.83    0.94  -2
  -4  24   9    1.83    0.94   1
   3  24   8   -0.86    1.02  -2
  -3  24   9   -0.86    1.02   1
   2  24   8   -1.02    2.48  -2
  -2  24   9   -1.02    2.48   1
   2  24   9   -2.38    2.09  -2
  -2  24   9   -2.38    2.09   1
   1  24   9    1.26    1.05  -2
  -1  24   9    1.26    1.05   1
   0  24   9    3.40    0.75  -2
   0  24   9    3.40    0.75   1
  -1  24   9    1.81    0.84  -2
   1  24   9    1.81    0.84   1
  -2  24  10    2.52    2.13  -2
   2  24   9    2.52    2.13   1
[truncated: 439,955 more chars]
