# Supplementary material for: Bis{bis­[1-meth­oxy-2-(2-meth­oxy­eth­oxy)ethane-κ3 O,O′,O′′]sodium} 1,1,2,2-tetra­phenyl­ethane-1,2-diide
Source: Acta Crystallogr Sect E Struct Rep Online. 2014 Jun 7;70(Pt 7):m249–50. doi: 10.1107/S1600536814012823 (PMC4120578; doi:10.1107/S1600536814012823)
Supplement: Supplementary file 2 [file e-70-0m249-Isup2.hkl]

#
# h,k,l, Fc-squared, Fo-squared, sigma(Fo-squared), status flag
#
data_I
_shelx_title ' [Na(diglyme)2]2[Ph4C2] in C2/c'
_shelx_refln_list_code          4
_shelx_F_calc_maximum      393.64
_exptl_crystal_F_000      1976.00
_reflns_d_resolution_high  0.7487

loop_
 _space_group_symop_operation_xyz
 'x, y, z'
 '-x, y, -z+1/2'
 'x+1/2, y+1/2, z'
 '-x+1/2, y+1/2, -z+1/2'
 '-x, -y, -z'
 'x, -y, z-1/2'
 '-x+1/2, -y+1/2, -z'
 'x+1/2, -y+1/2, z-1/2'

_cell_length_a    10.0479
_cell_length_b    24.1652
_cell_length_c    20.9779
_cell_angle_alpha  90.000
_cell_angle_beta   92.920
_cell_angle_gamma  90.000

_shelx_F_squared_multiplier     1.000

loop_
 _refln_index_h
 _refln_index_k
 _refln_index_l
 _refln_F_squared_calc
 _refln_F_squared_meas
 _refln_F_squared_sigma
 _refln_observed_status
   2   0   0      86701.61      83948.08      1743.59 o
   4   0   0       1598.81       1512.82        29.86 o
   6   0   0         77.59         25.64        24.18 o
   8   0   0        795.50        731.74        24.99 o
  10   0   0        253.06        170.72        28.72 o
  12   0   0          0.60        -23.86        26.13 o
   1   1   0      13374.73      12934.76       165.69 o
   3   1   0       1057.46        941.74        26.94 o
   5   1   0       2579.06       2435.41        37.81 o
   7   1   0       1337.73       1370.50        29.21 o
   9   1   0         95.03         89.91        11.68 o
  11   1   0         56.15         57.77        35.86 o
  13   1   0         70.74         88.45        32.46 o
   0   2   0       6291.97       5696.20       118.31 o
   2   2   0      10399.27      10194.74       140.21 o
   4   2   0       8408.97       8170.89       105.16 o
   6   2   0        312.98        307.04        20.93 o
   8   2   0        158.15        167.32        10.39 o
  10   2   0         15.59         21.26        32.13 o
  12   2   0         63.52         55.34        19.31 o
   1   3   0      34669.74      35234.83      1303.31 o
   3   3   0       3183.23       3183.38        58.42 o
   5   3   0       1793.69       1660.18        26.94 o
   7   3   0        943.33        981.99        24.02 o
   9   3   0        485.36        487.99        16.07 o
  11   3   0        142.21        191.17        40.25 o
  13   3   0        210.42        322.46        52.26 o
   0   4   0      67583.63      70461.55      1269.72 o
   2   4   0       5766.44       6694.91        91.53 o
   4   4   0       3112.33       3273.45        43.49 o
   6   4   0        266.57        356.22        22.07 o
   8   4   0        415.73        417.07        12.17 o
  10   4   0        596.82        556.96        30.67 o
  12   4   0         63.79         69.62        19.15 o
   1   5   0         73.19        191.82        14.12 o
   3   5   0       1055.36       1292.11        30.35 o
   5   5   0       2066.64       2063.29        36.84 o
   7   5   0         14.00         17.20        12.33 o
   9   5   0        796.44        761.44        19.64 o
  11   5   0         28.01         55.34        34.89 o
  13   5   0        201.65        274.91        49.82 o
   0   6   0       3364.50       2966.57        54.85 o
   2   6   0      34382.97      34855.25       471.28 o
   4   6   0        867.71        780.43        12.50 o
   6   6   0       1914.95       2078.38        90.39 o
   8   6   0       1007.11        984.10        19.31 o
  10   6   0          0.04        -25.48        42.03 o
  12   6   0          8.60         10.22        21.26 o
   1   7   0       7788.24       7296.98       156.28 o
   3   7   0         81.20         47.71         8.44 o
   5   7   0         25.20          7.79         7.14 o
   7   7   0        262.60        311.59        17.04 o
   9   7   0          2.03         16.88        13.31 o
  11   7   0         95.28         38.62        42.52 o
   0   8   0      60692.60      64452.30      1156.44 o
   2   8   0        370.58        418.53         8.11 o
   4   8   0       1909.26       1899.55        26.61 o
   6   8   0         49.62         69.13        26.94 o
   8   8   0       1686.73       1780.75        30.02 o
  10   8   0         16.41         82.44        35.05 o
  12   8   0        275.94        269.39        25.80 o
   1   9   0       8545.33       7774.59       167.15 o
   3   9   0       3433.15       3009.58        67.51 o
   5   9   0       7802.84       7484.58       113.76 o
   7   9   0        105.61         88.28        18.99 o
   9   9   0       1371.36       1354.43        27.59 o
  11   9   0        138.95        151.25        32.62 o
   0  10   0         51.58          8.11         4.54 o
   2  10   0       4306.50       4856.05        67.84 o
   4  10   0      11609.67      12365.47       159.04 o
   6  10   0       1956.14       1943.69        87.96 o
   8  10   0        846.66        825.22        18.01 o
  10  10   0         60.23         74.33        43.01 o
  12  10   0         10.05         13.47        22.72 o
   1  11   0       2392.26       2250.08        40.08 o
   3  11   0       3768.95       4575.79       100.78 o
   5  11   0       1019.32       1040.25        20.77 o
   7  11   0        359.87        330.41        19.15 o
   9  11   0          4.56         28.08        11.36 o
  11  11   0        253.64        290.17        50.63 o
   0  12   0       5371.91       5373.26        99.32 o
   2  12   0       3578.39       3490.75       138.75 o
   4  12   0       3528.44       3661.64        49.50 o
   6  12   0        865.31        841.29        25.64 o
   8  12   0       1410.39       1494.16        26.94 o
  10  12   0        468.99        654.33        60.69 o
   1  13   0        977.93        850.70        18.66 o
   3  13   0       1786.90       1825.54        45.12 o
   5  13   0       1497.02       1452.94        24.99 o
   7  13   0        579.47        487.34        22.40 o
   9  13   0         38.63         24.67        11.20 o
  11  13   0         62.63         65.73        47.06 o
   0  14   0       5313.39       5182.41        96.40 o
   2  14   0       3356.06       3701.07       143.95 o
   4  14   0        746.51        705.45        14.28 o
   6  14   0        154.05        167.48        17.20 o
   8  14   0        270.67        250.41        12.33 o
  10  14   0        246.56        423.89        32.29 o
   1  15   0        219.29        194.42         9.74 o
   3  15   0        313.09        371.63        18.18 o
   5  15   0       1704.65       1674.78        30.83 o
   7  15   0       1946.23       1793.09        41.06 o
   9  15   0        176.28        157.58        14.28 o
  11  15   0        393.81        527.10        40.41 o
   0  16   0        441.69        561.18        18.66 o
   2  16   0        928.82        971.28        52.58 o
   4  16   0       2082.48       2149.30        33.59 o
   6  16   0        185.01        228.82        18.50 o
   8  16   0        506.16        516.23        16.23 o
  10  16   0        410.04        433.63        33.11 o
   1  17   0        742.80        808.67        18.01 o
   3  17   0        261.92        241.16        11.68 o
   5  17   0         14.27          9.57        10.39 o
   7  17   0         11.63         30.35        13.31 o
   9  17   0        792.92        866.44        24.67 o
  11  17   0         50.48        157.09        49.98 o
   0  18   0         17.61         18.34        10.55 o
   2  18   0        162.22        169.10        34.73 o
   2  18   0        134.68        168.45        32.78 o
   4  18   0         23.51         21.42         8.93 o
   6  18   0        745.95        815.48        52.58 o
   8  18   0        578.90        572.70        18.99 o
  10  18   0         16.54        152.71        47.71 o
   1  19   0        522.74        475.17        14.77 o
   3  19   0        148.85        178.68        13.31 o
   5  19   0        285.32        253.65        14.44 o
   7  19   0        434.65        393.70        18.18 o
   9  19   0          6.37          8.28        14.61 o
   0  20   0         93.12         54.37        12.50 o
   2  20   0         57.36         30.51        17.69 o
   4  20   0         68.76         63.29        10.39 o
   6  20   0        143.43        153.85        32.78 o
   8  20   0        347.36        378.77        18.66 o
   1  21   0        617.10        506.65        16.07 o
   3  21   0        282.58        243.43        14.44 o
   5  21   0        735.66        729.31        21.75 o
   7  21   0          7.25         -0.32        18.50 o
   9  21   0        115.76        129.83        17.20 o
   0  22   0       7471.29       6985.23       151.74 o
   2  22   0       2971.56       2926.81        80.98 o
   4  22   0         63.54         55.01        11.04 o
   6  22   0         56.96         67.19        31.48 o
   8  22   0          0.64         -5.19        13.79 o
   1  23   0          0.00         18.66        11.52 o
   3  23   0        169.45        197.34        17.36 o
   5  23   0        465.34        489.61        21.26 o
   7  23   0        295.71        291.14        20.77 o
   9  23   0         45.03         52.26        20.61 o
   0  24   0        954.60        952.13        30.19 o
   2  24   0        133.93        157.09        17.36 o
   4  24   0         57.61         67.19        13.31 o
   6  24   0         67.05        127.88        35.70 o
   8  24   0          5.65         32.78        15.09 o
   1  25   0        331.76        273.77        14.61 o
   3  25   0        571.49        651.09        24.67 o
   5  25   0        565.86        534.57        22.88 o
   7  25   0         50.98         86.98        18.99 o
   0  26   0       1417.05       1360.44        39.60 o
   2  26   0        275.22        289.84        21.26 o
   4  26   0         51.68         49.17        13.79 o
   1  27   0          0.95         23.21        14.44 o
   3  27   0        588.48        579.84        24.51 o
   5  27   0        138.36        137.78        20.12 o
   7  27   0         77.41         72.70        41.38 o
   0  28   0       1324.53       1401.01        41.71 o
   2  28   0        353.20        397.60        44.30 o
   4  28   0        200.43        213.73        17.53 o
   1  29   0         71.92         74.49        15.90 o
   3  29   0          3.15          9.41        18.18 o
   5  29   0         73.06         -2.27        24.34 o
   0  30   0        184.65        175.92        23.04 o
   1  31   0          0.27        -13.79        34.40 o
   0  32   0         20.88         24.51        28.40 o
 -12   0   2          0.80        -12.01        34.57 o
   6   0   0         21.16         34.89        24.51 o
   4   0   0        435.99        390.94        10.55 o
  -4   0   2       2534.83       2219.90        42.52 o
  -6   0   2       1372.94       1269.39        38.14 o
 -12   0   4          0.07          0.32        26.61 o
 -13   1   1         23.39        101.75        41.22 o
 -11   1   1        340.90        293.74        33.27 o
  -9   1   1        132.97         64.26        11.20 o
  -7   1   1          2.35          8.28        10.39 o
  -5   1   1       7196.16       7529.70       111.49 o
  -3   1   1       2576.16       2353.13        62.48 o
  -1   1   1      28865.97      28563.78      1024.34 o
   1   1   1      10264.74      10392.89       358.49 o
   3   1   1      17719.37      17916.91       320.03 o
   5   1   1       5476.45       5482.15        81.79 o
   7   1   1        937.22        935.25        22.23 o
   9   1   1       1523.91       1436.87        28.72 o
  11   1   1        223.73        320.19        44.63 o
  13   1   1        225.32        269.07        52.42 o
 -12   2   1         48.66         17.04        18.99 o
 -10   2   1          6.76         22.40        33.11 o
  -8   2   1        148.74        148.17        10.39 o
  -6   2   1       1091.58        971.92        25.15 o
  -4   2   1      27646.25      27293.58       347.13 o
  -2   2   1        148.09        139.57         4.22 o
   0   2   1        203.91        129.18         2.43 o
   2   2   1      26691.53      24908.64       340.80 o
   4   2   1       2505.46       1833.98        25.32 o
   6   2   1       2699.13       2464.78        72.38 o
   8   2   1        514.26        496.43        12.82 o
  10   2   1          1.98        -29.21        29.21 o
  12   2   1        102.96         80.49        19.64 o
 -13   3   1        423.16        582.12        39.44 o
 -11   3   1        410.09        429.73        36.03 o
  -9   3   1          4.25         -4.38        10.55 o
  -7   3   1          6.98         -1.46        11.20 o
  -5   3   1        716.69        814.02        17.04 o
  -3   3   1       9699.30       9251.54       195.07 o
  -1   3   1      24485.67      27570.44      1022.40 o
   1   3   1      28887.88      32292.12      1193.77 o
   3   3   1        282.76        277.18         8.11 o
   5   3   1        374.12        300.23         8.28 o
   7   3   1         60.19         36.03        10.87 o
   9   3   1        402.06        345.02        14.28 o
  11   3   1         13.73        -10.87        33.43 o
  13   3   1         70.47         -3.73        43.49 o
 -12   4   1        104.31        108.24        19.47 o
 -10   4   1        373.52        226.06        22.40 o
  -8   4   1       2098.87       1935.74        31.65 o
  -6   4   1        977.42       1271.50        42.19 o
  -4   4   1       2762.47       2911.39        42.19 o
  -2   4   1       1268.65       1484.75        21.75 o
   0   4   1        184.06        174.94         3.89 o
   2   4   1          0.81         19.80         4.87 o
   4   4   1      14804.27      15615.87       215.03 o
   6   4   1       5682.18       5803.80       158.71 o
   8   4   1        530.52        457.32        12.66 o
  10   4   1        840.87        730.77        34.89 o
  12   4   1        345.87        365.95        23.86 o
 -11   5   1         81.95        128.04        31.32 o
  -9   5   1        783.34        788.54        19.96 o
  -7   5   1        193.25        159.36        12.66 o
  -5   5   1       6765.69       6718.92       110.84 o
  -3   5   1        363.62        438.82        13.79 o
  -1   5   1       2929.74       2917.72       110.52 o
   1   5   1       2945.47       2709.35       103.86 o
   3   5   1        302.61        197.34        11.85 o
   5   5   1        335.64        329.44         8.93 o
   7   5   1        371.49        404.25        15.90 o
   9   5   1        649.65        586.50        17.20 o
  11   5   1         57.60        191.82        41.54 o
  13   5   1        220.97        389.81        54.37 o
 -12   6   1         43.25         20.29        18.50 o
 -10   6   1          0.10        -40.57        40.57 o
  -8   6   1        287.55        300.55        10.87 o
  -6   6   1       1563.07       1682.73        52.90 o
  -4   6   1       2590.16       2249.76        33.43 o
  -2   6   1       6557.42       6984.26        95.75 o
   0   6   1       4637.76       4903.28        67.51 o
   2   6   1         23.62         36.03         5.19 o
   4   6   1       5848.60       5006.33        70.11 o
   6   6   1        640.73        687.11        42.19 o
   8   6   1       2024.39       1816.29        30.35 o
  10   6   1        152.70        199.45        37.97 o
  12   6   1        101.81        111.00        19.96 o
 -11   7   1        139.46        101.43        30.83 o
  -9   7   1       4682.34       4735.48        77.09 o
  -7   7   1        619.93        695.55        23.37 o
  -5   7   1         11.42         24.34         7.47 o
  -3   7   1        218.62        170.07         9.41 o
  -1   7   1      17680.99      16389.65       347.45 o
   1   7   1       4884.29       4916.26       131.61 o
   3   7   1       6237.64       6115.55       113.92 o
   5   7   1       2000.83       1771.50        29.37 o
   7   7   1       3451.76       3526.29        79.20 o
   9   7   1        243.92        191.50        12.50 o
  11   7   1        231.67        259.17        25.64 o
  13   7   1        181.69        229.31        40.25 o
 -12   8   1         38.00         56.80        22.07 o
 -10   8   1        335.09        250.08        23.69 o
  -8   8   1        362.81        341.29        12.01 o
  -6   8   1        177.00        237.26        30.67 o
  -4   8   1       1640.99       1535.38        24.02 o
  -2   8   1        959.12        973.55        15.42 o
   0   8   1       3276.17       3143.95        41.38 o
   2   8   1          2.92          7.47         5.03 o
   4   8   1       1071.26       1020.93        15.74 o
   6   8   1       1081.41       1076.44        56.48 o
   8   8   1       1157.30       1157.09        23.86 o
  10   8   1        302.27        309.80        24.99 o
  12   8   1         62.67         69.94        19.96 o
 -11   9   1         16.20         -7.79        30.67 o
  -9   9   1        174.97        148.65        11.52 o
  -7   9   1       3252.62       2956.99        83.74 o
  -5   9   1       3440.10       3281.89        52.42 o
  -3   9   1       6040.00       5798.44       125.28 o
  -1   9   1      10068.29      10548.04       194.09 o
   1   9   1       3818.48       4074.00        89.42 o
   3   9   1        729.99        685.98        20.93 o
   5   9   1        117.32        166.99         7.47 o
   7   9   1        146.59        119.44        15.58 o
   9   9   1        204.45        157.58        12.50 o
  11   9   1        149.61        127.23        45.44 o
 -12  10   1        240.16        276.53        26.29 o
 -10  10   1         73.89         52.09        42.52 o
  -8  10   1       1830.50       1615.22        30.67 o
  -6  10   1       6251.94       6032.46       236.12 o
  -4  10   1       4646.78       4883.80        64.59 o
  -2  10   1        924.24        758.03        12.98 o
   0  10   1      10211.54      10330.90       132.59 o
   2  10   1       3447.78       3816.94        53.72 o
   4  10   1       2185.58       2268.09        31.65 o
   6  10   1        287.73        256.25        13.79 o
   8  10   1       2674.55       2487.50        39.76 o
  10  10   1         24.32         31.16        41.71 o
  12  10   1        119.52        181.76        44.30 o
 -11  11   1         77.66         68.65        32.94 o
  -9  11   1       2039.00       2158.39        36.35 o
  -7  11   1       5988.30       5859.46       110.84 o
  -5  11   1       2410.85       2444.99        40.73 o
  -3  11   1       1027.83       1315.64        34.24 o
  -1  11   1       3066.09       3018.83        47.55 o
   1  11   1       7953.72       8657.90       143.95 o
   3  11   1      24457.27      23675.43       497.57 o
   5  11   1       2952.22       2789.35        41.54 o
   7  11   1        234.04        215.03        17.69 o
   9  11   1        844.99        849.24        19.31 o
  11  11   1          1.42         90.07        44.14 o
 -12  12   1         30.10         35.86        42.03 o
 -10  12   1          4.23         67.51        43.49 o
  -8  12   1       3389.51       3374.88        52.09 o
  -6  12   1       2960.11       2976.14       126.10 o
  -4  12   1       3446.10       3364.82        45.76 o
  -2  12   1       1898.37       1697.66        25.80 o
   0  12   1       1983.47       2131.78        29.37 o
   2  12   1        521.11        536.84        35.70 o
   4  12   1       3312.37       3273.45        44.63 o
   6  12   1       3868.52       3668.78        82.77 o
   8  12   1       1020.80        993.02        21.91 o
  10  12   1        909.79        960.56        68.65 o
 -11  13   1        751.31        882.51        69.94 o
  -9  13   1        474.87        544.79        18.66 o
  -7  13   1       1403.92       1457.97        34.57 o
  -5  13   1       3046.64       3020.45        45.76 o
  -3  13   1       5914.34       6189.71       135.02 o
  -1  13   1        894.17       1042.36        21.42 o
   1  13   1        265.20        329.60        11.20 o
   3  13   1       2227.93       2075.30        50.15 o
   5  13   1        677.95        679.16        15.25 o
   7  13   1        583.13        645.41        24.99 o
   9  13   1        267.24        300.39        15.90 o
  11  13   1         94.36        164.39        32.46 o
 -10  14   1        155.20        204.64        46.90 o
  -8  14   1         75.72         49.50        10.55 o
  -6  14   1        585.92        516.07        24.51 o
  -4  14   1        887.00        851.02        14.77 o
  -2  14   1        885.67        862.38        46.41 o
   0  14   1       3014.59       2967.38        40.25 o
   2  14   1       1121.94       1161.15        56.31 o
   4  14   1       2374.98       2553.07        38.46 o
   6  14   1       4977.38       4610.19       125.12 o
   8  14   1       1101.07       1106.13        23.86 o
  10  14   1        569.86        591.37        34.57 o
 -11  15   1         21.91         66.05        47.55 o
  -9  15   1        598.74        659.69        20.77 o
  -7  15   1        573.64        547.55        20.93 o
  -5  15   1       1144.69       1143.95        23.53 o
  -3  15   1       1110.62       1197.83        28.89 o
  -1  15   1        990.34        946.45        18.66 o
   1  15   1        376.11        349.40        10.87 o
   3  15   1        260.45        170.24        11.36 o
   5  15   1        506.82        498.38        15.09 o
   7  15   1        189.07        190.68        22.88 o
   9  15   1        305.03        333.17        17.20 o
  11  15   1         46.95        167.15        50.31 o
 -10  16   1          2.79         23.04        42.36 o
  -8  16   1        601.76        561.18        18.34 o
  -6  16   1        126.68        181.76        20.29 o
  -4  16   1        596.17        638.92        15.58 o
  -2  16   1       2363.36       2473.06       103.05 o
   0  16   1         20.25         34.73         5.19 o
   2  16   1       2431.81       2685.01       110.19 o
   4  16   1        357.48        349.89        10.55 o
   6  16   1        951.48        869.69        32.94 o
   8  16   1        168.04        138.10        11.68 o
  10  16   1        256.79        364.98        31.65 o
 -11  17   1        552.68        548.20        60.53 o
  -9  17   1        129.53        100.13        14.28 o
  -7  17   1         65.42         54.53        13.96 o
  -5  17   1         52.21         40.90        10.87 o
  -3  17   1        486.56        504.87        14.61 o
  -1  17   1        216.98        170.24        10.06 o
   1  17   1         79.11         49.98         9.25 o
   3  17   1         32.05         41.87        11.04 o
   5  17   1        997.36       1017.69        22.23 o
   7  17   1        752.10        753.00        22.23 o
   9  17   1        371.35        344.69        19.80 o
  11  17   1        281.07        430.87        55.66 o
 -10  18   1         95.98         78.87        45.60 o
  -8  18   1        312.53        274.42        14.93 o
  -6  18   1        537.49        436.06        43.01 o
  -4  18   1         66.17         87.96        11.04 o
  -2  18   1        376.76        319.86        36.51 o
  -2  18   1        235.66        124.31        33.43 o
   0  18   1          3.07          3.08         7.30 o
   2  18   1        660.52        681.27        46.74 o
   2  18   1        679.63        648.00        46.09 o
   4  18   1        585.47        598.34        15.58 o
   6  18   1       1013.55        962.03        57.77 o
   8  18   1          4.23         24.51        12.98 o
  10  18   1        436.49        622.85        37.65 o
  -9  19   1        276.35        248.46        16.39 o
  -7  19   1          5.40         46.74        15.25 o
  -5  19   1        252.08        215.03        14.12 o
  -3  19   1         74.22         87.47        12.33 o
  -1  19   1        193.88        221.19        11.85 o
   1  19   1         63.35         66.21        10.39 o
   3  19   1         61.05         78.71        12.17 o
   5  19   1         95.39         71.73        12.50 o
   7  19   1         38.91         62.97        14.12 o
   9  19   1        617.73        600.62        28.40 o
  -8  20   1         30.07         49.50        13.96 o
  -6  20   1        469.73        450.50        40.73 o
  -4  20   1         60.75         77.25        11.36 o
  -2  20   1        460.93        530.51        23.21 o
   0  20   1         71.75         81.79         8.93 o
   2  20   1        102.56         82.44        19.64 o
   4  20   1         52.22         55.99        10.39 o
   6  20   1        263.96        169.26        33.43 o
   8  20   1        556.48        566.05        21.75 o
  -9  21   1        499.68        492.37        22.72 o
  -7  21   1         56.33         54.04        16.72 o
  -5  21   1        263.23        288.38        17.69 o
  -3  21   1        144.61        119.93        15.58 o
  -1  21   1        587.12        573.68        16.72 o
   1  21   1        243.93        223.63        12.82 o
   3  21   1        462.06        445.63        17.04 o
   5  21   1        157.30        148.98        13.96 o
   7  21   1       1384.02       1470.79        38.14 o
   9  21   1        147.30        128.85        25.32 o
  -8  22   1        274.40        240.99        17.69 o
  -6  22   1        168.62        122.20        33.27 o
  -4  22   1         54.21         74.81        13.79 o
  -2  22   1          4.89        -12.66        18.01 o
   0  22   1        373.68        337.55        12.50 o
   2  22   1        189.82        236.45        18.50 o
   4  22   1       1014.08        866.76        22.72 o
   6  22   1       1064.17       1032.46        59.56 o
   8  22   1        277.94        291.79        18.34 o
  -9  23   1        196.57        192.79        20.93 o
  -7  23   1         57.60         50.80        17.69 o
  -5  23   1        188.67        146.38        15.74 o
  -3  23   1        233.01        190.04        17.04 o
  -1  23   1        964.94        913.83        21.75 o
   1  23   1       3475.56       3228.66        54.04 o
   3  23   1       1173.73       1103.54        30.83 o
   5  23   1         56.58         58.58        14.77 o
   7  23   1        100.85        125.12        18.34 o
   9  23   1        152.81        193.77        35.86 o
  -8  24   1        256.56        240.02        18.99 o
  -4  24   1        119.02        152.55        14.61 o
  -2  24   1         37.59         93.48        21.42 o
   0  24   1        418.21        424.54        14.28 o
   2  24   1       1436.92       1403.28        45.60 o
   4  24   1        140.79        129.50        12.82 o
   6  24   1        237.99        194.58        36.19 o
   8  24   1         47.38         67.67        17.04 o
  -7  25   1         29.56         49.50        19.15 o
  -5  25   1        158.15        154.01        18.66 o
  -3  25   1        721.16        744.56        26.13 o
  -1  25   1        188.60        209.67        13.96 o
   1  25   1        500.66        526.61        17.53 o
   3  25   1        207.55        224.76        18.01 o
   5  25   1         31.61         40.73        15.42 o
   7  25   1         89.42         93.80        19.47 o
  -4  26   1        188.14        149.46        15.25 o
  -2  26   1        179.27        191.17        27.59 o
   0  26   1       1935.88       1836.09        34.57 o
   2  26   1         45.57         91.20        22.72 o
   4  26   1        218.29        220.38        16.39 o
   6  26   1        728.54        778.64        55.34 o
  -7  27   1         24.50        -38.46        38.46 o
  -5  27   1        110.12        158.07        20.12 o
  -3  27   1        342.25        327.49        21.26 o
  -1  27   1        675.92        733.69        23.21 o
   1  27   1        915.88        862.54        22.56 o
   3  27   1         75.53        103.21        17.85 o
   5  27   1          2.30          4.54        18.34 o
   7  27   1          1.39        -29.21        39.76 o
  -4  28   1         77.91         78.87        15.90 o
   0  28   1        108.40        126.74        13.31 o
   2  28   1         40.93         90.72        37.16 o
   4  28   1        194.81        150.11        15.90 o
  -5  29   1         33.83         21.10        24.02 o
  -3  29   1         10.53         35.54        21.75 o
  -1  29   1        479.37        494.32        20.77 o
   1  29   1        318.09        325.54        20.61 o
   3  29   1        157.16        203.99        20.61 o
   5  29   1        110.49        140.70        28.56 o
   0  30   1        366.22        332.04        18.66 o
   4  30   1        248.65        303.64        42.19 o
  -3  31   1          7.42         20.29        36.03 o
  -1  31   1        107.81        147.35        37.00 o
   1  31   1        128.39        183.22        36.84 o
   0  32   1        236.58        271.99        24.51 o
 -12   0   2          2.94          4.54        25.48 o
 -10   0   2        325.74        350.05        36.03 o
  -8   0   2       1043.42        951.48        29.05 o
  -6   0   2       5034.65       4934.11       191.01 o
  -4   0   2       9295.40       8053.72       146.54 o
  -2   0   2      79069.58      75666.84      1571.24 o
   0   0   2       6219.34       6568.32       136.48 o
   2   0   2       7849.47       7216.00       151.25 o
   4   0   2       4651.78       4858.81        89.58 o
   6   0   2       1427.92       1443.69        56.48 o
   8   0   2       2900.81       2593.64        62.64 o
  10   0   2          4.63         88.77        49.50 o
  12   0   2        163.22        215.84        30.35 o
 -13   1   2         75.52        139.73        30.35 o
 -11   1   2        102.38         38.46        29.37 o
  -9   1   2         72.08        106.95        11.85 o
  -7   1   2       1870.02       2059.56        37.65 o
  -5   1   2      17164.01      17793.25       287.41 o
  -3   1   2      51782.43      50418.21      1274.91 o
  -1   1   2       8994.80       8800.23       223.95 o
   1   1   2       6733.32       7274.75       183.87 o
   3   1   2      17060.56      18338.85       383.97 o
   5   1   2        209.09        348.10         8.93 o
   7   1   2        415.63        410.91        12.50 o
   9   1   2        261.45        203.99        17.20 o
  11   1   2        197.50        202.04        23.86 o
 -12   2   2        161.03        187.44        20.12 o
 -10   2   2        152.46        242.13        26.94 o
  -8   2   2        421.38        398.73        13.31 o
  -6   2   2       2408.19       2331.87        68.32 o
  -4   2   2       2650.29       2338.85        34.24 o
  -2   2   2       5682.61       5344.53        74.16 o
   0   2   2       2598.01       2495.62        32.29 o
   2   2   2      28128.07      26869.20       367.58 o
   4   2   2       6318.93       6238.07        80.82 o
   6   2   2       1329.62       1164.56        39.76 o
   8   2   2        652.59        641.03        14.77 o
  10   2   2        219.72        189.87        21.58 o
  12   2   2         11.98         23.37        18.66 o
 -13   3   2        121.42        202.04        42.36 o
 -11   3   2        555.71        534.73        38.79 o
  -9   3   2        910.32        873.09        20.93 o
  -7   3   2       1013.27       1041.22        24.83 o
  -5   3   2        278.37        231.42         9.25 o
  -3   3   2        968.50        957.97        28.89 o
  -1   3   2       4705.27       5386.89       202.21 o
   1   3   2      10276.76      11102.24       412.37 o
   3   3   2       4185.25       4028.08        84.71 o
   5   3   2       5490.68       5767.61        86.17 o
   7   3   2        127.84        113.92         9.09 o
   9   3   2        454.36        434.44        20.45 o
  11   3   2        136.20        269.88        43.01 o
 -12   4   2        205.23        211.30        20.77 o
 -10   4   2        141.07        181.60        38.30 o
  -8   4   2        120.25        117.01         8.93 o
  -6   4   2       2004.94       1905.39        57.61 o
  -4   4   2       9616.20       9632.75       133.56 o
  -2   4   2         85.16         68.65         5.36 o
   0   4   2      13150.72      13231.09       179.49 o
   2   4   2      67982.92      65699.94       887.21 o
   4   4   2      10959.78      10990.26       141.03 o
   6   4   2        117.46        124.47        17.69 o
   8   4   2       4837.95       4412.85        65.08 o
  10   4   2        118.77        232.88        40.57 o
  12   4   2         71.80        128.85        20.29 o
  -9   5   2        715.46        780.43        19.96 o
  -7   5   2          5.70          0.32        10.87 o
  -5   5   2        153.63        159.04         8.93 o
  -3   5   2        429.51        281.40        11.04 o
  -1   5   2      22098.37      24085.04       503.89 o
   1   5   2      40983.90      42233.86      1103.21 o
   3   5   2       1890.51       1801.69        39.76 o
   5   5   2       8878.67       9217.14       136.16 o
   7   5   2       1103.93       1155.79        27.75 o
   9   5   2       1874.70       1748.95        42.36 o
  11   5   2         44.42        143.62        39.92 o
 -12   6   2         14.10         42.52        21.42 o
 -10   6   2          0.01        -21.75        48.04 o
  -8   6   2       1189.53       1159.69        21.58 o
  -6   6   2        443.98        452.61        23.69 o
  -4   6   2       5473.00       4951.15        70.11 o
  -2   6   2       5635.67       5608.89        77.25 o
   0   6   2      16254.76      16580.66       224.93 o
   2   6   2        394.51        458.78         8.44 o
   4   6   2       2612.47       2427.78        33.11 o
   6   6   2         75.94         62.48        16.23 o
   8   6   2       1196.04       1198.31        22.23 o
  10   6   2        387.73        356.86        26.13 o
  12   6   2         19.30          1.46        22.40 o
 -11   7   2        137.01         62.97        30.35 o
  -9   7   2          0.69         12.33        11.52 o
  -7   7   2        806.20        874.72        23.37 o
  -5   7   2       4854.16       4603.05        71.24 o
  -3   7   2       1842.81       1832.85        42.68 o
  -1   7   2      12319.04      11578.06       243.75 o
   1   7   2       5103.67       4945.47       132.42 o
   3   7   2        929.50        843.72        19.64 o
   5   7   2       6695.43       7032.30        97.86 o
   7   7   2       1725.18       1647.35        51.77 o
   9   7   2        751.04        718.27        21.10 o
  11   7   2        112.80        171.70        40.57 o
  13   7   2         63.46        284.49        67.67 o
 -12   8   2         95.54         59.56        22.72 o
 -10   8   2         97.90         91.20        35.70 o
  -8   8   2        473.64        498.21        13.63 o
  -6   8   2       3157.23       3250.73       133.56 o
  -4   8   2       3475.47       3378.77        53.07 o
  -2   8   2       3031.44       2949.69        41.87 o
   0   8   2      16277.99      17108.73       232.39 o
   2   8   2         56.18        101.10         6.00 o
   4   8   2       1281.68       1176.57        17.85 o
   6   8   2       3004.05       2802.34       117.33 o
   8   8   2        285.09        233.20        10.39 o
  10   8   2       2565.94       2728.82        86.34 o
  12   8   2        100.12        150.60        20.93 o
 -11   9   2         16.86        -22.23        30.67 o
  -9   9   2        382.80        313.37        12.82 o
  -7   9   2        382.70        369.85        18.99 o
  -5   9   2         63.14         99.16         9.74 o
  -3   9   2        924.44        996.92        26.94 o
  -1   9   2       4506.38       4510.87        75.95 o
   1   9   2       9005.38       8887.05       190.52 o
   3   9   2      10571.67      10725.74       197.99 o
   5   9   2        441.07        477.12        11.20 o
   7   9   2        316.78        309.80        18.18 o
   9   9   2        588.60        576.11        19.15 o
  11   9   2          0.21        -45.76        45.76 o
 -12  10   2        209.01        261.60        26.29 o
 -10  10   2        147.82        117.98        44.79 o
  -8  10   2       2561.63       2458.46        39.44 o
  -6  10   2        390.56        381.21        37.16 o
  -4  10   2       2412.43       2575.63        35.54 o
  -2  10   2       2954.64       2950.83        42.19 o
   0  10   2       5227.75       5218.76        72.70 o
   2  10   2       8477.45       9383.80       353.29 o
   4  10   2       2710.97       2633.72        36.35 o
   6  10   2         61.57         66.21        14.44 o
   8  10   2        120.57        104.51         9.25 o
  10  10   2         67.66         48.36        41.22 o
  12  10   2        214.20        244.73        32.13 o
 -11  11   2        130.48        190.04        34.08 o
  -9  11   2         15.16         25.80        11.85 o
  -7  11   2       1111.46       1120.58        28.72 o
  -5  11   2       1537.81       1610.35        28.89 o
  -3  11   2       6792.63       7231.74       156.12 o
  -1  11   2        592.45        465.27        12.17 o
   1  11   2        395.49        371.96        12.50 o
   3  11   2       2869.62       3109.87        61.18 o
   5  11   2       1327.27       1286.43        21.75 o
   7  11   2        326.21        361.90        19.80 o
   9  11   2         57.17         52.42        12.82 o
  11  11   2         64.12        103.21        30.35 o
 -12  12   2         73.34        106.46        44.47 o
 -10  12   2        134.79        123.34        43.49 o
  -8  12   2        820.60        837.88        18.50 o
  -6  12   2       1085.64       1026.45        58.58 o
  -4  12   2       4661.67       4562.48        60.86 o
  -2  12   2       1342.36       1560.53        68.00 o
   0  12   2        542.41        443.69         9.41 o
   2  12   2       4474.92       4464.46       173.97 o
   4  12   2       4009.66       3723.79        50.31 o
   6  12   2       3354.79       3092.50        61.34 o
   8  12   2        286.93        267.45        12.33 o
  10  12   2        866.78        885.75        40.73 o
 -11  13   2        276.91        306.56        54.20 o
  -9  13   2        134.63        138.59        13.31 o
  -7  13   2       1810.55       1641.68        37.97 o
  -5  13   2        668.42        595.75        15.42 o
  -3  13   2        757.98        807.69        25.15 o
  -1  13   2        847.84        915.13        17.20 o
   1  13   2       1537.16       1646.06        31.16 o
   3  13   2       7196.25       7158.23       131.78 o
   5  13   2         28.39         16.88         9.25 o
   7  13   2        468.31        472.90        22.23 o
   9  13   2         74.85         73.84        14.93 o
  11  13   2         51.36        104.19        31.48 o
 -10  14   2        192.79        138.27        45.60 o
  -8  14   2        806.40        815.48        21.91 o
  -6  14   2         14.15          3.89        18.99 o
  -4  14   2        680.90        728.98        13.31 o
  -2  14   2       3490.58       3562.80       139.40 o
   0  14   2         92.02        160.34         6.33 o
   2  14   2       1256.70       1325.87        61.67 o
   4  14   2        469.94        506.00        11.85 o
   6  14   2        714.03        645.41        27.43 o
   8  14   2        480.59        487.34        15.42 o
  10  14   2         67.01        135.67        25.80 o
 -11  15   2         12.75         -7.47        46.09 o
  -9  15   2        469.58        445.15        17.69 o
  -7  15   2       4934.05       4892.57        95.42 o
  -5  15   2        145.31        134.05        11.04 o
  -3  15   2         71.13         62.80        12.17 o
  -1  15   2       2666.27       2632.75        39.44 o
   1  15   2       2323.06       2225.09        37.00 o
   3  15   2       1097.89       1224.44        25.48 o
   5  15   2       1006.06        956.67        21.10 o
   7  15   2       1627.90       1671.21        45.12 o
   9  15   2        497.12        564.26        22.88 o
  11  15   2         66.50        198.15        49.17 o
 -10  16   2        113.56        157.90        48.85 o
  -8  16   2       1073.98       1094.61        26.78 o
  -6  16   2       2353.00       2227.52        66.54 o
  -4  16   2        269.54        276.70        11.04 o
  -2  16   2        476.87        582.60        40.41 o
   0  16   2        138.10        216.33         7.47 o
   2  16   2        913.89       1115.06        56.80 o
   4  16   2       1887.94       1929.41        30.83 o
   6  16   2        240.17        278.64        19.31 o
   8  16   2        102.59        113.60        11.04 o
  10  16   2        292.08        447.74        32.29 o
 -11  17   2        260.04        404.25        58.10 o
  -9  17   2       1239.91       1344.69        31.97 o
  -7  17   2         27.53         10.06        15.58 o
  -5  17   2        472.64        450.50        14.77 o
  -3  17   2         88.76         74.81        13.47 o
  -1  17   2         16.96         44.63         8.93 o
   1  17   2          6.07         15.74         7.63 o
   3  17   2        445.19        456.35        15.58 o
   5  17   2       3278.63       3153.85        52.58 o
   7  17   2       1243.05       1268.74        33.59 o
   9  17   2        396.67        449.53        24.51 o
  11  17   2          2.65        113.11        48.04 o
 -10  18   2         22.33        100.94        44.95 o
  -8  18   2        404.96        436.06        17.36 o
  -6  18   2        305.84        262.41        38.30 o
  -4  18   2        988.22       1097.21        24.83 o
  -2  18   2        374.22        353.94        36.19 o
   0  18   2        718.74        802.99        17.36 o
   2  18   2        954.19       1005.84        56.96 o
   4  18   2        244.94        274.59        10.06 o
   6  18   2        370.22        420.97        43.33 o
   8  18   2        219.22        262.90        13.63 o
  10  18   2        464.95        550.15        35.86 o
  -9  19   2          2.14         14.44        16.39 o
  -7  19   2        118.92         93.96        16.07 o
  -5  19   2        334.95        313.37        16.55 o
  -3  19   2        220.35        246.67        13.96 o
  -1  19   2         40.94         97.37        11.04 o
   1  19   2         72.39         84.71        10.87 o
   3  19   2        204.15        221.03        13.63 o
   5  19   2        221.72        154.17        12.98 o
   7  19   2        278.67        247.48        16.39 o
   9  19   2          8.85         -0.32        18.34 o
  -8  20   2        431.34        432.98        19.80 o
  -6  20   2        170.06        218.11        35.54 o
  -4  20   2         94.23         95.42        12.50 o
  -2  20   2        533.41        455.70        21.91 o
   0  20   2        561.82        421.45        13.15 o
   2  20   2        620.70        581.79        46.41 o
   4  20   2        394.05        368.22        14.44 o
   6  20   2        272.11        305.91        36.03 o
   8  20   2         73.21         72.05        13.79 o
  10  20   2        151.65        248.46        31.16 o
  -9  21   2         40.80         52.90        18.01 o
  -7  21   2          2.76          2.43        16.07 o
  -5  21   2        414.34        362.22        18.18 o
  -3  21   2        795.93        823.27        25.48 o
  -1  21   2        722.54        666.02        18.01 o
   1  21   2        415.04        372.93        14.61 o
   3  21   2        813.83        862.54        22.72 o
   5  21   2        286.62        287.57        15.58 o
   7  21   2        123.49        145.25        18.01 o
   9  21   2         32.56         39.27        23.53 o
  -8  22   2          1.06          6.82        14.12 o
  -6  22   2        303.23        268.42        38.14 o
  -4  22   2        323.80        264.85        15.58 o
  -2  22   2        256.25        271.67        18.99 o
   0  22   2        301.60        352.81        12.82 o
   2  22   2         30.29         53.88        19.96 o
   4  22   2         33.53         37.49        10.71 o
   6  22   2        283.99        306.39        37.00 o
   8  22   2         23.12         54.20        15.90 o
  -9  23   2         13.68         69.94        20.93 o
  -7  23   2        161.38        154.33        19.47 o
  -5  23   2         16.29         14.12        15.25 o
  -3  23   2        882.39        827.82        26.45 o
  -1  23   2        336.58        370.82        14.93 o
   1  23   2        933.12        956.83        22.40 o
   3  23   2        158.85        111.81        15.90 o
   5  23   2         11.79         16.39        13.15 o
   7  23   2         41.04         82.12        18.01 o
  -8  24   2          4.57         -0.49        17.36 o
  -4  24   2        431.94        418.05        18.83 o
  -2  24   2        916.67       1024.34        36.51 o
   0  24   2       1162.13        971.76        21.75 o
   2  24   2       3015.68       2820.35        79.36 o
   4  24   2         84.87         71.73        11.68 o
   6  24   2        291.42        371.96        40.73 o
   8  24   2        116.71        160.50        22.72 o
  -7  25   2        144.22        173.97        20.93 o
  -5  25   2        113.48        126.58        18.18 o
  -3  25   2        515.40        606.62        24.02 o
  -1  25   2        908.50        954.56        25.48 o
   1  25   2        457.89        508.76        17.04 o
   3  25   2         40.66         19.47        15.58 o
   5  25   2         19.26         19.31        15.42 o
   7  25   2         84.70         71.08        19.64 o
  -4  26   2        126.03        130.48        16.39 o
   0  26   2          8.06         21.26        12.01 o
   2  26   2         57.29         98.18        33.59 o
   4  26   2         19.14         22.23        12.01 o
   6  26   2        105.10         80.82        34.89 o
  -7  27   2         47.62        111.00        44.14 o
  -5  27   2          6.83         26.61        18.50 o
  -3  27   2         37.44         26.13        16.88 o
  -1  27   2       1483.50       1450.18        33.43 o
   1  27   2       1711.24       1645.89        33.11 o
   3  27   2        340.79        305.42        20.29 o
   5  27   2        266.97        256.90        19.64 o
   7  27   2          1.55         70.92        29.70 o
  -4  28   2        372.45        290.17        18.50 o
   0  28   2       1308.08       1139.40        28.08 o
   2  28   2         71.96         32.62        33.59 o
   4  28   2         11.96         17.20        14.44 o
  -5  29   2         86.05        134.53        43.49 o
  -3  29   2        233.44        320.68        25.97 o
  -1  29   2        345.85        380.07        22.56 o
   1  29   2        148.08        195.88        16.72 o
   3  29   2        444.39        547.39        28.89 o
   5  29   2         30.49         20.77        27.10 o
  -4  30   2         71.19         86.98        34.73 o
   0  30   2          4.30          9.41        12.50 o
   2  30   2        581.11        606.78        52.90 o
   4  30   2        103.28        101.43        25.15 o
  -3  31   2         46.78         68.48        37.33 o
  -1  31   2         72.35         -3.08        35.54 o
   1  31   2        125.84        188.25        37.00 o
   0  32   2        371.57        320.03        25.80 o
  12   0   0          0.16         25.97        25.32 o
   6   0   2        389.39        302.50        28.24 o
   4   0   2       1268.53       1347.29        27.10 o
  -4   0   4       7330.00       7509.09       137.13 o
  -6   0   4          0.29         -9.09        15.74 o
 -12   0   6         74.38         81.95        27.43 o
 -13   1   3         19.42         90.56        40.90 o
 -11   1   3         19.22        -38.95        38.95 o
  -9   1   3       5190.23       5393.22        86.66 o
  -7   1   3        539.28        515.90        14.28 o
  -5   1   3        606.08       1021.75        20.12 o
  -3   1   3      13034.01      13291.79       338.69 o
  -1   1   3       3273.17       3116.85        80.66 o
   1   1   3       2228.73       2160.99        46.58 o
   3   1   3       4067.43       4000.49        74.00 o
   5   1   3       5250.81       5251.06        78.55 o
   7   1   3       1568.59       1614.09        30.35 o
   9   1   3       1893.89       1991.40        46.74 o
  11   1   3        406.66        491.89        31.48 o
 -12   2   3        125.27        156.61        19.96 o
 -10   2   3         17.47        -26.94        30.67 o
  -8   2   3       1555.83       1451.31        27.75 o
  -6   2   3       1103.90        963.65        34.24 o
  -4   2   3       8885.19       9009.25       124.96 o
  -2   2   3      15046.58      15331.39       209.02 o
   0   2   3      19936.05      22142.00       322.46 o
   2   2   3      20319.20      20586.83       303.64 o
   4   2   3       4631.13       4112.46        54.04 o
   6   2   3        218.84        178.03        25.97 o
   8   2   3        576.15        588.61        17.69 o
  10   2   3       2328.22       1945.80        66.05 o
  12   2   3        127.13        198.15        21.26 o
 -13   3   3        118.83        128.04        42.52 o
 -11   3   3         39.13         21.42        29.54 o
  -9   3   3        843.11        774.26        19.80 o
  -7   3   3        203.26        237.75        12.50 o
  -5   3   3       4238.54       4261.60        71.41 o
  -3   3   3      11853.95      11454.07       292.60 o
  -1   3   3      43596.93      43321.16      1096.40 o
   1   3   3      12593.66      13450.50       280.43 o
   3   3   3       2355.95       2238.23        42.52 o
   5   3   3       3107.53       3333.98        51.12 o
   7   3   3        141.87        176.40        10.55 o
   9   3   3       1761.30       1832.85        43.98 o
  11   3   3         23.12         65.40        36.35 o
 -12   4   3         20.55         30.19        21.10 o
 -10   4   3        259.87        279.45        24.34 o
  -8   4   3        350.45        324.08        12.66 o
  -6   4   3        285.91        295.85        26.29 o
  -4   4   3      12921.64      12813.86       176.89 o
  -2   4   3       4441.18       3887.05        47.87 o
   0   4   3       9990.50      10051.28       128.37 o
   2   4   3       1389.51       1518.34        22.07 o
   4   4   3       1436.87       1643.46        23.21 o
   6   4   3        152.12        125.93        13.15 o
   8   4   3        472.52        506.98        16.88 o
  10   4   3        782.74        708.37        34.57 o
  12   4   3         34.40         51.44        19.64 o
 -13   5   3         66.62        152.39        44.47 o
 -11   5   3         58.15          6.98        30.02 o
  -9   5   3       2117.15       2054.37        37.81 o
  -7   5   3        695.87        698.64        19.80 o
  -5   5   3       7502.61       7844.21       128.85 o
  -3   5   3       6021.41       5820.19       151.09 o
  -1   5   3      50007.71      54685.66      1382.67 o
   1   5   3      98128.63     102846.98      2685.01 o
   3   5   3        340.01        380.88        11.04 o
   5   5   3       1558.14       1669.26        30.19 o
   7   5   3       6825.73       6789.19       145.08 o
   9   5   3        656.77        712.11        24.99 o
  11   5   3        433.64        338.53        47.22 o
 -12   6   3         20.36         40.73        20.77 o
 -10   6   3        244.27        228.50        22.72 o
  -8   6   3       2367.39       2197.34        35.38 o
  -6   6   3        262.70        170.72        18.01 o
  -4   6   3        770.59        752.84        13.47 o
  -2   6   3       3690.73       3257.87        45.76 o
   0   6   3      80970.49      84681.61      1074.81 o
   2   6   3       1985.38       2162.29        31.00 o
   4   6   3       4705.40       4390.62        57.94 o
   6   6   3       1359.41       1180.46        59.07 o
   8   6   3       2312.00       2246.19        43.65 o
  10   6   3        473.99        455.86        29.05 o
  12   6   3         31.35         89.26        20.45 o
 -11   7   3        186.49        197.18        32.29 o
  -9   7   3        207.11        222.98        13.15 o
  -7   7   3       3675.94       3790.98        73.68 o
  -5   7   3       1966.39       2092.02        34.89 o
  -3   7   3        304.71        277.51        10.71 o
  -1   7   3       1686.21       1622.36        37.00 o
   1   7   3       1724.57       1769.07        50.31 o
   3   7   3        180.96        186.30         8.44 o
   5   7   3       1870.48       1615.22        25.48 o
   7   7   3        356.14        410.58        18.99 o
   9   7   3        530.16        513.47        18.66 o
  11   7   3         65.91         81.79        38.14 o
 -12   8   3        583.04        649.79        32.62 o
 -10   8   3        243.96        223.14        23.04 o
  -8   8   3       1104.91       1136.32        21.75 o
  -6   8   3       7069.33       6815.65       263.55 o
  -4   8   3       3499.43       3467.87        50.31 o
  -2   8   3       3032.42       2927.13        41.71 o
   0   8   3       9245.07       9212.27       126.10 o
   2   8   3        307.53        354.59         7.47 o
   4   8   3       3197.15       3449.04        46.25 o
   6   8   3       4678.42       5140.86       134.86 o
   8   8   3       1350.65       1386.56        27.26 o
  10   8   3         41.78          8.60        33.27 o
  12   8   3         47.48         59.88        20.12 o
 -11   9   3         51.17         -3.73        30.35 o
  -9   9   3        194.74        205.45        14.44 o
  -7   9   3        426.14        394.19        16.88 o
  -5   9   3       1190.13       1335.44        24.34 o
  -3   9   3       4234.56       4470.14        84.88 o
  -1   9   3        363.51        378.45        10.22 o
   1   9   3        385.32        335.12        13.31 o
   3   9   3       1344.88       1747.97        31.81 o
   5   9   3        824.95        838.04        15.74 o
   7   9   3       1061.73       1022.40        30.51 o
   9   9   3        255.52        244.89        14.77 o
  11   9   3        378.16        414.64        29.37 o
 -12  10   3         31.45         41.87        23.21 o
 -10  10   3          1.95        -35.38        44.30 o
  -8  10   3       3369.01       3273.45        50.31 o
  -6  10   3        211.27        274.59        34.08 o
  -4  10   3       1381.88       1409.12        20.93 o
  -2  10   3       1488.98       1661.64        25.15 o
   0  10   3      15862.96      15625.61       212.92 o
   2  10   3       6807.23       6904.25       261.93 o
   4  10   3       2003.63       2092.18        29.54 o
   6  10   3          3.17         -3.41        12.50 o
   8  10   3        367.31        321.81        12.98 o
  10  10   3         26.78         60.69        34.73 o
  12  10   3         41.53         20.77        43.82 o
 -11  11   3        539.50        542.68        41.22 o
  -9  11   3        541.97        523.21        18.18 o
  -7  11   3        736.24        713.40        25.80 o
  -5  11   3        715.34        748.13        16.88 o
  -3  11   3       7887.53       7833.66       168.61 o
  -1  11   3      28515.12      28721.36       469.65 o
   1  11   3      19098.62      19425.84       315.64 o
   3  11   3      11694.49      11796.66       213.40 o
   5  11   3        110.47        131.61         8.28 o
   7  11   3        138.06        169.59        17.04 o
   9  11   3        310.32        307.04        15.90 o
  11  11   3         30.93        -23.21        38.46 o
 -12  12   3        128.61        347.94        50.47 o
 -10  12   3        306.16        217.30        45.93 o
  -8  12   3        727.72        678.03        17.85 o
  -6  12   3       4220.58       3850.05       158.39 o
  -4  12   3       1360.37       1341.93        20.45 o
  -2  12   3       1210.50       1388.35        63.94 o
  -2  12   3          5.11         23.69        22.88 o
   0  12   3        519.02        463.00         9.74 o
   2  12   3         18.74         -6.00        22.07 o
   4  12   3       2048.70       1925.02        27.75 o
   6  12   3       1558.02       1644.43        73.68 o
   8  12   3       1234.01       1264.36        28.56 o
  10  12   3         19.61         10.22        23.53 o
  12  12   3         19.73         88.45        45.44 o
 -11  13   3        156.61        286.60        33.11 o
  -9  13   3        686.36        726.39        19.64 o
  -7  13   3       1291.63       1274.59        31.81 o
  -5  13   3         57.70         43.65         9.57 o
  -3  13   3       1973.01       2051.44        42.84 o
  -1  13   3       1310.40       1235.80        24.51 o
   1  13   3        360.76        366.11        10.87 o
   3  13   3       4145.94       4227.52        72.05 o
   5  13   3       4498.82       4583.74        66.05 o
   7  13   3       1411.24       1351.51        38.14 o
   9  13   3          0.04         -3.73        13.96 o
  11  13   3         12.82         62.16        31.32 o
 -10  14   3       1041.88       1124.96        74.98 o
  -8  14   3       2617.13       2638.59        50.31 o
  -6  14   3         12.85         22.07        17.04 o
  -4  14   3       1302.02       1285.13        22.07 o
  -2  14   3       2068.01       2342.26        97.05 o
   0  14   3       3899.01       3557.29        51.28 o
   2  14   3       6080.97       5831.87       219.08 o
   4  14   3         76.84         61.67         7.47 o
   6  14   3        126.08        134.21        32.29 o
   8  14   3         44.83         37.65        11.52 o
  10  14   3        107.85        189.22        25.97 o
 -11  15   3        118.09        190.85        31.48 o
  -9  15   3        399.39        409.61        17.36 o
  -7  15   3        237.82        259.33        17.20 o
  -5  15   3        779.78        770.69        16.72 o
  -3  15   3        636.03        690.85        17.69 o
  -1  15   3        632.05        570.92        12.17 o
   1  15   3        798.00        871.15        18.01 o
   3  15   3       1285.48       1386.56        28.08 o
   5  15   3        277.99        299.42        12.82 o
   7  15   3        718.33        691.17        26.78 o
   9  15   3         70.87        109.54        16.23 o
  11  15   3          7.28         26.94        45.44 o
 -10  16   3         70.04         76.76        46.09 o
  -8  16   3        425.13        383.15        16.23 o
  -6  16   3        317.24        271.02        19.80 o
  -4  16   3       1871.52       1940.44        34.08 o
  -2  16   3       1706.13       1819.86        80.82 o
   0  16   3       1890.27       1738.07        27.43 o
   2  16   3        772.81        787.41        41.54 o
   4  16   3         43.19         43.65         7.95 o
   6  16   3       1294.35       1297.96        43.98 o
   8  16   3        602.31        628.04        22.72 o
  10  16   3          4.32         -1.46        24.02 o
 -11  17   3        184.87        326.52        55.99 o
  -9  17   3        515.64        518.50        20.12 o
  -7  17   3       2697.85       2767.45        53.07 o
  -5  17   3        900.43        832.20        21.91 o
  -3  17   3        623.04        672.35        21.75 o
  -1  17   3        827.54        837.07        18.34 o
   1  17   3       2925.01       2809.80        42.52 o
   3  17   3        156.35        169.43        12.17 o
   5  17   3         91.85         83.41        11.04 o
   7  17   3         63.95         69.94        15.74 o
   9  17   3        106.37        122.04        16.88 o
  11  17   3         63.51        224.76        49.01 o
 -10  18   3        139.95        279.13        50.47 o
  -8  18   3          1.75         -6.17        11.68 o
  -6  18   3        366.43        384.94        31.48 o
  -4  18   3         89.69        123.82        13.31 o
  -2  18   3        844.80        859.95        51.93 o
   0  18   3       2352.78       2340.15        39.11 o
   2  18   3       2254.15       2254.63        97.86 o
   4  18   3         48.60         37.49         8.28 o
   6  18   3         53.96         82.44        22.72 o
   8  18   3         18.25         16.72        14.12 o
  10  18   3         69.32         88.93        27.75 o
  -9  19   3        171.13        176.73        17.36 o
  -7  19   3         69.10         89.09        16.07 o
  -5  19   3        388.26        389.97        18.18 o
  -3  19   3        341.35        389.00        15.74 o
  -1  19   3        385.89        414.96        14.28 o
   1  19   3       1271.64       1259.17        25.32 o
   3  19   3         90.71        109.06        12.98 o
   5  19   3         91.43         79.68        11.52 o
   7  19   3         44.26         74.98        16.55 o
   9  19   3         38.58         75.62        18.99 o
  -8  20   3        152.69        141.84        15.42 o
  -6  20   3        997.56        986.04        56.96 o
  -4  20   3        329.91        306.39        15.74 o
  -2  20   3        126.75         71.89        33.43 o
   0  20   3        124.08        129.83         9.74 o
   2  20   3        859.84        885.43        55.18 o
   4  20   3        295.90        306.07        13.63 o
   6  20   3       1571.85       1481.82        72.05 o
   8  20   3        171.88        141.84        16.39 o
  10  20   3        285.97        359.95        33.27 o
  -9  21   3         42.18         51.28        18.18 o
  -7  21   3        616.00        636.81        24.83 o
  -5  21   3        128.68        118.95        14.93 o
  -3  21   3        625.84        591.69        22.23 o
  -1  21   3        447.97        426.65        15.25 o
   1  21   3        317.53        317.59        14.12 o
   3  21   3        127.32        140.05        13.79 o
   5  21   3        323.69        320.35        16.07 o
   7  21   3        490.68        436.06        21.58 o
   9  21   3          3.85         11.04        40.08 o
  -8  22   3         95.95         84.71        15.25 o
  -6  22   3        107.24         45.76        32.13 o
  -4  22   3         44.84         51.28        12.01 o
  -2  22   3       2528.25       2314.51        66.37 o
   0  22   3        612.64        502.92        14.77 o
   2  22   3        582.79        524.99        46.09 o
   4  22   3        607.56        577.57        18.34 o
   6  22   3        178.05        180.14        34.57 o
   8  22   3         56.44         37.00        21.26 o
  -9  23   3         75.07         93.48        22.40 o
  -7  23   3        367.06        440.28        23.21 o
  -5  23   3         12.73          3.25        14.12 o
  -3  23   3        101.87         81.63        16.07 o
  -1  23   3         32.48         43.01        12.98 o
   1  23   3         83.74        116.20        12.33 o
   3  23   3         42.45         51.61        13.31 o
   5  23   3        393.83        338.20        16.88 o
   7  23   3        136.20        178.03        19.31 o
  -8  24   3         14.04         20.29        18.01 o
  -4  24   3        174.73        170.40        14.61 o
  -2  24   3        125.94        192.79        19.64 o
   0  24   3          2.25         24.67         9.57 o
   2  24   3         33.24         92.83        32.78 o
   4  24   3         41.16         38.79        12.17 o
   6  24   3        136.93        171.21        36.19 o
   8  24   3         37.72         61.18        23.53 o
  -7  25   3        112.25        138.75        20.61 o
  -5  25   3         15.51         16.39        15.09 o
  -3  25   3         61.77         64.43        16.39 o
  -1  25   3       1151.86       1095.10        27.59 o
   1  25   3        392.95        326.19        15.09 o
   3  25   3         52.45         62.64        16.23 o
   5  25   3          8.20         20.77        17.53 o
   7  25   3        104.95        137.13        20.12 o
  -4  26   3         44.16         45.76        14.93 o
   0  26   3        489.92        523.21        18.01 o
   2  26   3          2.21        -21.91        27.59 o
   4  26   3        100.17        112.14        14.12 o
   6  26   3         69.31         80.49        35.86 o
  -5  27   3        743.70        687.60        30.51 o
  -3  27   3        162.68        124.80        18.50 o
  -1  27   3        317.66        316.29        17.53 o
   1  27   3        194.42        197.34        15.74 o
   3  27   3        125.17        143.95        20.77 o
   5  27   3         52.11         58.75        17.53 o
   7  27   3        105.69         89.09        43.82 o
  -4  28   3         20.13         -3.41        16.07 o
   0  28   3         39.41         47.71        12.17 o
   2  28   3        261.56        363.36        34.73 o
   4  28   3         47.11         36.03        16.23 o
  -3  29   3        187.66        197.83        21.10 o
  -1  29   3         28.24         33.27        19.80 o
   1  29   3          8.97         30.19        14.93 o
   3  29   3        152.02        193.28        27.26 o
   5  29   3         22.36         49.17        26.61 o
  -4  30   3        115.37         91.85        37.16 o
   0  30   3         48.23         49.33        12.98 o
   2  30   3        489.42        446.77        47.06 o
   4  30   3         82.38        154.17        35.22 o
  -3  31   3         54.70         32.13        38.95 o
  -1  31   3        101.49        106.62        37.33 o
   1  31   3         41.66         42.68        24.83 o
 -12   0   4          0.26         19.80        24.99 o
 -10   0   4       1497.07       1356.86        70.92 o
  -8   0   4       2193.14       2133.40        53.39 o
  -6   0   4          1.07         -5.68        21.75 o
  -4   0   4      26879.60      26239.86       472.25 o
  -2   0   4        116.76        156.61         6.49 o
   0   0   4       1056.39       1233.37        26.78 o
   2   0   4      21960.64      22022.24       457.97 o
   4   0   4          7.79         43.33         5.52 o
   6   0   4        334.40        382.34        24.51 o
   8   0   4       1034.89        986.53        29.21 o
  10   0   4       1680.66       1686.30        83.90 o
  12   0   4        169.72        120.90        28.72 o
 -11   1   4        147.75        101.43        30.02 o
  -9   1   4        905.67        765.01        19.80 o
  -7   1   4        390.08        462.03        13.47 o
  -5   1   4      19242.80      19647.36       359.62 o
  -3   1   4      12222.32      11212.92       286.60 o
  -1   1   4       1574.28       1497.40        40.41 o
   1   1   4       3445.45       3288.87        70.11 o
   3   1   4       1728.47       1873.58        42.52 o
   5   1   4        471.83        605.00        12.17 o
   7   1   4        185.95        154.17         9.57 o
   9   1   4        376.54        419.51        20.61 o
  11   1   4        667.14        766.47        38.30 o
 -12   2   4        196.09        162.28        23.21 o
 -10   2   4         33.85         40.90        32.62 o
  -8   2   4       1833.77       1932.49        34.89 o
  -6   2   4        714.81        647.35        36.84 o
  -4   2   4       1263.74       1068.32        17.20 o
  -2   2   4      30287.18      28765.34      1030.67 o
   0   2   4       1431.93       1446.77        22.23 o
   2   2   4         53.23         76.76         6.33 o
   4   2   4       3232.62       3292.92        46.58 o
   6   2   4        286.85        321.49        14.12 o
   8   2   4         40.27         36.68        10.55 o
  10   2   4        259.17        226.39        23.21 o
  12   2   4          2.98         16.07        22.07 o
 -13   3   4        141.30        195.88        42.36 o
 -11   3   4        160.24         37.65        29.05 o
  -9   3   4        229.83        210.16        12.98 o
  -7   3   4        106.84        120.90        11.20 o
  -5   3   4       8962.77       9553.88       176.89 o
  -3   3   4       4278.65       4046.41       106.30 o
  -1   3   4      15631.79      16461.70       335.93 o
   1   3   4      17252.42      18922.59       393.87 o
   3   3   4       4501.01       4575.63        84.39 o
   5   3   4          5.53          0.00         6.17 o
   7   3   4        267.10        282.38        12.33 o
   9   3   4        270.55        232.55        17.85 o
  11   3   4         17.21         31.48        34.40 o
 -12   4   4        488.23        523.21        29.37 o
 -10   4   4        794.87        796.82        36.19 o
  -8   4   4       1720.75       1601.59        30.19 o
  -6   4   4        544.06        469.82        22.88 o
  -4   4   4       2254.30       2518.01        36.84 o
  -2   4   4       4768.80       4485.40       165.37 o
   0   4   4     154948.98     162284.83      2058.91 o
   2   4   4       5180.39       4614.57       161.47 o
   4   4   4       1676.22       1450.02        20.77 o
   6   4   4        602.80        610.35        38.62 o
   8   4   4        950.62        919.18        23.21 o
  10   4   4          6.37         28.89        32.94 o
  12   4   4        610.92        798.93        30.83 o
 -13   5   4        122.85        155.96        43.49 o
 -11   5   4        937.10        965.60        47.87 o
  -9   5   4       1684.75       1654.98        32.29 o
  -7   5   4        401.27        409.45        14.12 o
  -5   5   4       4663.71       4491.07        75.46 o
  -3   5   4       1246.37       1318.08        32.13 o
  -1   5   4       9847.29      10119.61       365.63 o
   1   5   4      19071.51      19417.24       404.41 o
   3   5   4        155.37        129.83         7.95 o
   5   5   4       1289.96       1492.54        24.99 o
   7   5   4        844.28        902.47        34.24 o
   9   5   4        369.86        349.89        16.07 o
  11   5   4        418.71        395.98        49.66 o
 -12   6   4         57.65         25.48        21.26 o
 -10   6   4          9.80         17.85        46.09 o
  -8   6   4        556.02        546.74        14.12 o
  -6   6   4        637.61        527.59        32.62 o
  -4   6   4       6287.46       6030.02        84.88 o
  -2   6   4       7713.15       8077.25       294.22 o
   0   6   4      15579.37      15531.97       197.99 o
   2   6   4      16287.64      16299.74       221.36 o
   4   6   4      11911.02      12367.09       158.71 o
   6   6   4        503.14        523.69        38.14 o
   8   6   4        491.05        556.96        18.01 o
  10   6   4         15.37         32.78        33.43 o
  12   6   4        312.72        376.01        24.51 o
 -11   7   4        315.51        363.52        36.19 o
  -9   7   4       1081.28       1052.91        24.02 o
  -7   7   4       3700.46       3463.65        60.86 o
  -5   7   4       2871.40       2429.24        39.60 o
  -3   7   4        626.98        544.47        17.69 o
  -1   7   4       2883.07       3021.91        66.21 o
   1   7   4       3231.89       3419.51        74.16 o
   3   7   4       5975.30       6833.82       112.14 o
   5   7   4         28.10         24.99         6.65 o
   7   7   4       1095.36       1065.89        30.67 o
   9   7   4        168.14        166.67        13.96 o
  11   7   4         37.99        -21.26        41.38 o
 -12   8   4        147.14        168.94        23.69 o
 -10   8   4          2.47         22.72        33.59 o
  -8   8   4        252.20        268.09        11.04 o
  -6   8   4       1275.90       1210.65        40.25 o
  -4   8   4       4884.64       5068.16        72.05 o
  -2   8   4        810.32        882.51        14.44 o
   0   8   4       3578.60       3085.20        40.90 o
   2   8   4        225.66        251.87        22.88 o
   4   8   4      10826.74      10595.42       136.64 o
   6   8   4       2325.69       2221.03        97.37 o
   8   8   4        987.20        979.88        24.51 o
  10   8   4         42.80         38.14        36.19 o
  12   8   4        563.43        693.28        33.59 o
 -11   9   4         41.47          1.14        28.56 o
  -9   9   4       1363.97       1361.73        31.16 o
  -7   9   4        147.65        192.79        11.85 o
  -5   9   4       2032.77       1946.45        33.27 o
  -3   9   4        460.08        628.53        14.93 o
  -1   9   4       2361.71       2533.27        44.14 o
   1   9   4       8644.62       8731.09       159.53 o
   3   9   4       2118.86       2062.16        40.73 o
   5   9   4       1595.09       1604.35        25.64 o
   7   9   4        324.83        325.06        18.83 o
   9   9   4        550.04        646.87        20.61 o
  11   9   4          6.05          9.09        39.27 o
 -12  10   4        146.68        167.80        24.99 o
 -10  10   4         64.15         40.08        42.52 o
  -8  10   4        441.52        420.48        14.28 o
  -6  10   4       1070.22       1035.54        57.29 o
  -4  10   4       2785.20       2753.81        37.65 o
  -2  10   4       1045.86       1341.29        20.93 o
   0  10   4       1127.18        866.76        14.61 o
   2  10   4        778.59        819.21        41.87 o
   4  10   4        284.76        284.97         7.95 o
   6  10   4       1152.41       1107.92        26.13 o
   8  10   4        839.78        857.19        22.72 o
  10  10   4         50.79         35.22        36.19 o
  12  10   4        212.90        266.80        48.04 o
 -11  11   4          0.44        -30.35        31.32 o
  -9  11   4         15.72         12.01        14.44 o
  -7  11   4       1188.71       1204.48        30.67 o
  -5  11   4        147.82        155.79         9.74 o
  -3  11   4       4598.84       4970.95        83.90 o
  -1  11   4       4787.54       5036.51        85.20 o
   1  11   4       1538.39       1742.94        31.97 o
   3  11   4       4872.77       4999.35        92.99 o
   5  11   4        665.54        675.11        13.47 o
   7  11   4       1770.61       1684.36        44.14 o
   9  11   4         65.21         73.68        14.77 o
  11  11   4         36.02         17.04        42.68 o
 -12  12   4         10.30        126.74        45.44 o
 -10  12   4        356.85        246.02        45.60 o
  -8  12   4        994.44        987.02        24.51 o
  -6  12   4       2179.26       2316.62       103.05 o
  -4  12   4        591.22        611.33        11.52 o
  -2  12   4       5403.15       5540.57       207.72 o
  -2  12   4       3167.97       3325.38       133.56 o
   0  12   4       3962.92       3760.79        53.72 o
   2  12   4       8302.31       8474.20       311.59 o
   2  12   4       9077.80       9200.58       347.45 o
   4  12   4        220.42        228.98         7.63 o
   6  12   4        543.52        511.36        19.15 o
   8  12   4        534.22        483.45        19.64 o
  10  12   4         72.45        126.91        24.83 o
  12  12   4        139.70        147.68        49.50 o
 -11  13   4         68.57         91.85        28.08 o
  -9  13   4        184.33        202.86        12.98 o
  -7  13   4        330.89        373.74        16.39 o
  -5  13   4       1231.34       1289.35        23.04 o
  -3  13   4       1353.44       1432.17        28.56 o
  -1  13   4       1093.23       1006.82        17.36 o
   1  13   4       3695.66       3296.01        57.29 o
   3  13   4       3110.15       3099.32        54.20 o
   5  13   4        189.10        237.91        10.06 o
   7  13   4        297.71        269.56        19.15 o
   9  13   4         51.40         77.25        15.42 o
  11  13   4        185.24        214.05        33.27 o
 -10  14   4        122.51         74.33        44.63 o
  -8  14   4       1564.69       1592.66        31.16 o
  -6  14   4        173.51        176.89        13.96 o
  -4  14   4         56.09         46.74         6.98 o
  -2  14   4        281.97        285.13        31.32 o
   0  14   4       6899.57       7063.45        98.51 o
   2  14   4       1029.07       1001.14        22.72 o
   4  14   4       1145.06       1162.12        20.45 o
   6  14   4        382.93        395.33        17.69 o
   8  14   4        298.19        345.50        18.18 o
  10  14   4         72.94        113.60        25.15 o
 -11  15   4        162.59        224.44        25.80 o
  -9  15   4       1040.63       1094.61        31.00 o
  -7  15   4       3653.20       3569.78        65.24 o
  -5  15   4        346.29        397.92        13.79 o
  -3  15   4       3837.59       3834.96        67.02 o
  -1  15   4       1666.43       1652.87        28.89 o
   1  15   4        598.78        576.11        14.28 o
   3  15   4        877.98        827.65        19.96 o
   5  15   4        114.17        103.05        10.87 o
   7  15   4        653.81        632.10        25.97 o
   9  15   4         38.66         43.49        15.25 o
  11  15   4        202.51        244.56        50.15 o
 -10  16   4         80.99         28.89        44.63 o
  -8  16   4        139.87        133.89        13.15 o
  -6  16   4        740.23        661.15        49.66 o
  -4  16   4         25.20         39.60         9.25 o
  -2  16   4        185.01        156.61        30.35 o
  -2  16   4        311.73        328.30        36.03 o
   0  16   4       1076.12        992.86        17.85 o
   2  16   4        292.17        382.67        30.19 o
   4  16   4       2278.38       2343.56        36.51 o
   6  16   4        751.30        703.83        48.85 o
   8  16   4        216.89        255.27        17.04 o
  10  16   4         14.05         96.40        26.29 o
 -11  17   4        168.82        263.88        33.59 o
  -9  17   4        870.39       1003.08        30.19 o
  -7  17   4       1214.88       1266.15        30.35 o
  -5  17   4        278.30        227.69        13.79 o
  -3  17   4        427.69        442.71        18.66 o
  -1  17   4        818.13        956.83        18.01 o
   1  17   4       1585.36       1729.80        28.40 o
   3  17   4       1856.10       1829.76        35.86 o
   5  17   4         97.31         83.74        11.04 o
   7  17   4        356.35        368.55        19.47 o
   9  17   4        408.32        474.85        22.40 o
 -10  18   4        330.34        512.01        57.94 o
  -8  18   4        291.75        290.98        15.42 o
  -6  18   4         77.50        142.97        33.76 o
  -4  18   4         19.25         15.42        10.55 o
  -2  18   4       2470.81       2631.94       111.49 o
   0  18   4       1725.08       1704.32        30.19 o
   2  18   4       5671.66       5334.79       205.29 o
   4  18   4        782.06        794.71        16.72 o
   6  18   4       1245.85       1154.98        41.06 o
   8  18   4        124.23        164.23        16.39 o
  10  18   4         26.45         85.52        27.26 o
  -9  19   4         32.29         44.95        19.64 o
  -7  19   4        124.50         91.04        16.88 o
  -5  19   4        300.04        278.32        16.72 o
  -3  19   4        275.67        271.18        17.20 o
  -1  19   4       2708.25       2585.20        43.49 o
   1  19   4       1064.15       1034.08        22.07 o
   3  19   4       1948.44       1741.16        31.81 o
   5  19   4         71.57         89.91        11.52 o
   7  19   4        135.53        124.15        17.04 o
   9  19   4         78.01         94.77        17.53 o
  -8  20   4         34.59         15.58        13.63 o
  -6  20   4        605.78        503.25        43.01 o
  -4  20   4        995.94        993.18        27.10 o
  -2  20   4       2379.23       2296.49       101.75 o
   0  20   4       1650.21       1610.52        29.54 o
   2  20   4       3351.16       3175.92       131.61 o
   4  20   4          9.32         23.21        10.39 o
   6  20   4       1122.95       1123.99        44.47 o
   8  20   4        367.26        446.93        21.10 o
  10  20   4         29.37        116.85        28.56 o
  -9  21   4         49.72         61.18        18.66 o
  -7  21   4         93.82        134.53        20.45 o
  -5  21   4        230.13        228.17        16.72 o
  -3  21   4        197.70        230.28        17.36 o
  -1  21   4        543.68        550.31        18.83 o
   1  21   4       1174.95       1070.59        23.53 o
   3  21   4        722.40        740.99        20.93 o
   5  21   4        139.90        168.13        14.28 o
   7  21   4        515.65        458.29        25.80 o
   9  21   4        181.56        226.87        27.26 o
  -8  22   4         46.40         41.71        14.93 o
  -4  22   4        213.81        186.30        14.61 o
  -2  22   4        245.92        255.44        39.44 o
   0  22   4       3044.76       2965.60        49.50 o
   2  22   4       1045.70       1033.43        61.99 o
   4  22   4        358.49        358.81        15.25 o
   6  22   4       1017.06       1042.84        60.53 o
   8  22   4         38.37         51.77        21.91 o
  -9  23   4          3.94         39.76        22.23 o
  -7  23   4         11.45         53.23        18.50 o
  -5  23   4        150.10        136.97        16.39 o
  -3  23   4         12.02          6.49        14.77 o
  -1  23   4        118.24         92.02        13.63 o
   1  23   4        161.02        164.23        12.82 o
   3  23   4        724.12        708.21        21.42 o
   5  23   4        317.05        343.23        17.20 o
   7  23   4          1.23         27.91        20.12 o
  -8  24   4        420.68        496.27        26.94 o
  -4  24   4         41.77         36.35        12.50 o
   0  24   4       2233.35       2169.59        42.52 o
   2  24   4       1266.34       1046.90        53.88 o
   4  24   4         19.81         34.24        11.36 o
   6  24   4        274.24        305.42        39.92 o
   8  24   4        190.34        185.49        41.87 o
  -7  25   4        308.32        389.32        23.86 o
  -5  25   4         19.42          1.14        16.72 o
  -3  25   4        129.09        120.42        17.36 o
  -1  25   4         17.22         10.39        17.36 o
   1  25   4         59.85         12.17        12.98 o
   3  25   4         74.09         85.52        18.66 o
   5  25   4         90.57         90.56        14.93 o
   7  25   4        148.56        166.34        28.72 o
  -4  26   4        251.96        221.68        16.39 o
   0  26   4          8.36         -6.65        10.87 o
   2  26   4        235.77        255.60        28.89 o
   4  26   4         12.38         24.51        12.01 o
   6  26   4         15.49         60.86        34.73 o
  -5  27   4         86.73        132.26        19.96 o
  -3  27   4        376.66        360.11        25.32 o
  -1  27   4        105.34         77.73        15.25 o
   1  27   4        188.46        164.56        15.25 o
   3  27   4        175.81        201.56        25.32 o
   5  27   4        166.54        261.44        20.29 o
  -4  28   4         13.66         32.62        15.09 o
   0  28   4        125.33         86.66        12.82 o
   2  28   4         10.63        -17.69        31.00 o
   4  28   4         25.38         54.85        14.77 o
  -3  29   4         52.95         47.39        22.23 o
  -1  29   4        132.36         81.14        21.58 o
   1  29   4        200.06        189.55        17.04 o
   3  29   4        211.80        193.12        27.59 o
   5  29   4         68.95        110.03        37.49 o
   0  30   4        208.08        217.30        15.42 o
   2  30   4        465.24        507.30        48.36 o
   4  30   4        335.31        275.07        40.25 o
  -1  31   4         93.43         42.36        36.35 o
   1  31   4         56.41         59.07        20.29 o
  12   0   2         44.51         -8.60        37.81 o
   4   0   4          2.12         21.42         5.52 o
  -4   0   6       4285.88       4265.34        79.36 o
  -6   0   6        225.25        181.43        26.45 o
 -12   0   8          3.96         22.56        27.59 o
 -11   1   5        130.02        102.89        29.54 o
  -9   1   5       1686.83       1922.10        36.03 o
  -7   1   5        550.55        552.09        17.69 o
  -5   1   5        217.31        241.48        11.20 o
  -3   1   5       6036.28       6337.07       164.07 o
  -1   1   5      66535.90      66618.47      1684.52 o
   1   1   5      26458.95      27796.34       493.67 o
   3   1   5       7350.80       6922.10       125.45 o
   5   1   5        847.05        794.39        14.77 o
   7   1   5        161.46        172.18        12.98 o
   9   1   5       2902.14       2748.13        60.37 o
  11   1   5        880.78        911.07        41.87 o
 -12   2   5         43.84         51.93        21.42 o
 -10   2   5        634.92        552.74        43.98 o
  -8   2   5        820.80        752.35        18.18 o
  -6   2   5        148.63        121.71        21.58 o
  -4   2   5       3687.96       3425.51        45.44 o
  -2   2   5       5486.57       5347.61       195.88 o
   0   2   5      11689.00      12391.43       180.95 o
   2   2   5       2984.51       2572.22       100.29 o
   4   2   5       1241.06       1202.86        18.99 o
   6   2   5       1227.35       1173.00        37.81 o
   8   2   5       3504.76       3209.51        58.75 o
  10   2   5        922.65        947.58        40.73 o
  12   2   5        543.35        720.22        29.86 o
 -11   3   5        165.38        109.87        30.02 o
  -9   3   5       1815.51       2023.69        37.49 o
  -7   3   5        141.59        145.89        10.06 o
  -5   3   5         17.56         -8.28         8.28 o
  -3   3   5       7974.84       8220.55       169.43 o
  -1   3   5      11412.54      11895.33       243.43 o
   1   3   5       7744.25       7449.85       156.61 o
   3   3   5       2471.33       2218.11        42.52 o
   5   3   5         11.41         11.20         6.33 o
   7   3   5       1386.35       1493.35        37.16 o
   9   3   5        859.02        843.56        27.10 o
  11   3   5        376.02        384.13        49.82 o
 -12   4   5         23.91         38.79        20.77 o
 -10   4   5         18.83         35.54        32.13 o
  -8   4   5        208.45        187.76        11.36 o
  -6   4   5       1983.48       2014.12        37.00 o
  -4   4   5       4106.63       4071.89        58.10 o
  -2   4   5        735.13        789.35        31.32 o
   0   4   5       3657.72       3821.97        57.29 o
   2   4   5       2663.34       2439.95        37.65 o
   4   4   5         33.40         61.99         4.38 o
   6   4   5        715.28        686.63        41.71 o
   8   4   5        225.32        205.62        12.98 o
  10   4   5         63.72        133.07        37.16 o
  12   4   5         60.47         69.94        20.61 o
 -13   5   5         54.26        107.27        41.87 o
 -11   5   5         12.29          6.49        28.89 o
  -9   5   5       2222.73       2610.84        45.93 o
  -7   5   5       2128.51       2137.13        36.51 o
  -5   5   5        408.87        463.00        12.66 o
  -3   5   5        393.25        379.26        12.50 o
  -1   5   5       1378.37       1400.19        39.44 o
   1   5   5       4821.99       4580.82       117.82 o
   3   5   5       2396.05       2649.46        50.63 o
   5   5   5        104.78         90.07         6.65 o
   7   5   5          4.80         26.45        17.36 o
   9   5   5       1542.60       1450.34        32.46 o
  11   5   5         32.54        -29.37        40.57 o
 -12   6   5         55.74         87.15        22.56 o
 -10   6   5        402.39        354.11        25.97 o
  -8   6   5       2262.58       2259.98        36.35 o
  -6   6   5        145.90        105.97        15.74 o
  -4   6   5       6078.91       5843.23        82.44 o
  -2   6   5        454.96        495.29         9.90 o
   0   6   5       5691.71       6271.18        80.98 o
   2   6   5        565.54        850.86        39.92 o
   4   6   5       4993.84       4944.82        65.08 o
   6   6   5       3429.00       3284.00        63.78 o
   8   6   5       2822.23       2587.80        49.33 o
  10   6   5        333.31        306.39        24.99 o
  12   6   5         60.11        108.57        20.45 o
 -11   7   5         76.02         25.64        42.36 o
  -9   7   5       1828.37       1985.39        40.90 o
  -7   7   5        411.21        441.90        13.96 o
  -5   7   5         81.72         71.57         8.11 o
  -3   7   5       1666.26       2109.87        42.52 o
  -1   7   5       9327.44      10263.88       216.81 o
   1   7   5       2734.65       2980.53        56.31 o
   3   7   5       1031.26        986.37        19.64 o
   5   7   5       6451.58       6240.51        93.80 o
   7   7   5        157.28        161.15        20.61 o
   9   7   5         26.98          2.11        12.33 o
  11   7   5         22.10         -4.38        39.76 o
 -12   8   5         27.52        -17.04        21.75 o
 -10   8   5         34.74         -8.44        31.97 o
  -8   8   5       2245.21       2262.58        39.60 o
  -6   8   5       2501.79       2432.33        70.92 o
  -4   8   5       7286.57       7110.68        99.97 o
  -2   8   5       3059.74       3345.34        47.55 o
   0   8   5         17.54         27.26         4.54 o
   2   8   5       4407.04       5025.32       185.82 o
   2   8   5       5082.17       5722.49       217.62 o
   4   8   5       5817.92       5802.82        76.11 o
   6   8   5       1080.34        989.29        54.85 o
   8   8   5       1324.01       1217.14        27.91 o
  10   8   5        833.50        846.80        59.07 o
  12   8   5         53.42        106.78        31.48 o
 -11   9   5         20.50         -2.43        26.13 o
  -9   9   5        460.78        482.96        18.50 o
  -7   9   5        353.35        381.21        13.96 o
  -5   9   5       2030.33       2111.33        35.38 o
  -3   9   5       1643.98       1839.99        43.82 o
  -1   9   5       6744.82       6904.58       115.06 o
   1   9   5      19121.45      19200.26       311.75 o
   3   9   5       5272.36       5443.04       100.29 o
   5   9   5        189.12        174.62         8.44 o
   7   9   5        529.67        548.85        28.89 o
   9   9   5         68.88         71.73        13.31 o
  11   9   5         74.16         54.37        42.19 o
 -12  10   5         63.05         35.86        22.40 o
 -10  10   5        183.13        281.24        47.22 o
  -8  10   5        671.42        657.74        17.36 o
  -6  10   5       1461.11       1388.83        69.30 o
  -4  10   5       1042.28        975.82        16.39 o
  -2  10   5        251.50        234.99         6.65 o
   0  10   5       2014.45       2114.41        29.21 o
   2  10   5       1622.40       1575.30        66.70 o
   2  10   5        865.73        762.09        39.60 o
   4  10   5        409.59        402.79         9.25 o
   6  10   5         86.41        172.83        13.96 o
   8  10   5        179.29        164.23        13.15 o
  10  10   5        136.86        160.82        25.32 o
  12  10   5          0.68         18.66        46.25 o
 -11  11   5         95.98         56.64        31.65 o
  -9  11   5        155.38        149.79        14.77 o
  -7  11   5         61.21         70.43        13.47 o
  -5  11   5        959.09        998.70        22.23 o
  -3  11   5       3918.29       4528.73        85.85 o
  -1  11   5        724.13        541.87        12.50 o
   1  11   5        619.38        456.67        12.82 o
   3  11   5       1154.52       1161.31        20.93 o
   5  11   5       3532.22       3610.19        49.50 o
   7  11   5        943.19        906.20        37.00 o
   9  11   5        177.33        176.73        16.39 o
  11  11   5         81.29         53.39        43.33 o
 -12  12   5        111.59        287.08        37.97 o
 -10  12   5         11.24        -43.33        43.33 o
  -8  12   5        656.51        621.23        18.99 o
  -6  12   5        777.54        781.24        51.28 o
  -4  12   5        718.70        671.54        13.63 o
  -2  12   5        572.97        566.21        36.19 o
  -2  12   5       2559.37       2590.23       107.27 o
   0  12   5        759.59        844.37        14.93 o
   2  12   5       1018.06       1018.83        49.33 o
   2  12   5        933.43        948.88        47.87 o
   4  12   5       2436.62       2516.23        35.38 o
   6  12   5        269.32        316.29        16.07 o
   8  12   5        192.52        156.77        14.93 o
  10  12   5        298.70        345.50        28.89 o
  12  12   5          6.82         -8.76        56.48 o
 -11  13   5         34.44        107.76        28.08 o
  -9  13   5          0.06         14.12        11.36 o
  -7  13   5       2221.43       2190.52        39.44 o
  -5  13   5         51.89         47.87         9.90 o
  -3  13   5       1386.01       1443.85        32.78 o
  -1  13   5        889.01        882.99        17.69 o
   1  13   5       2146.12       2154.98        39.27 o
   3  13   5        817.58        903.28        20.45 o
   5  13   5        211.45        242.78        10.39 o
   7  13   5        416.92        421.62        26.94 o
   9  13   5         32.29         29.37        14.61 o
  11  13   5        217.28        180.46        33.27 o
 -10  14   5        379.35        446.61        53.23 o
  -8  14   5         29.47         22.72        10.71 o
  -6  14   5        216.20        194.42        14.28 o
  -4  14   5       3406.31       3233.04        52.42 o
  -2  14   5        706.90        602.56        39.44 o
  -2  14   5        918.22        930.70        49.66 o
   0  14   5         93.21        116.52         6.65 o
   2  14   5       1804.01       1767.93        36.19 o
   4  14   5       1756.77       1606.13        26.29 o
   6  14   5       1631.19       1624.15        41.87 o
   8  14   5        493.03        439.14        19.64 o
  10  14   5         15.84         15.25        24.51 o
 -11  15   5         63.17         84.39        24.18 o
  -9  15   5         61.52        113.27        14.93 o
  -7  15   5       1637.50       1606.30        34.89 o
  -5  15   5         31.95         19.80         9.74 o
  -3  15   5        765.63        786.60        22.88 o
  -1  15   5        454.61        432.49        11.20 o
   1  15   5        197.67        161.15         8.76 o
   3  15   5        232.74        250.24        12.50 o
   5  15   5        487.98        520.29        13.96 o
   7  15   5         66.91         66.54        18.50 o
   9  15   5        211.79        255.76        18.50 o
  11  15   5        145.55        233.37        52.26 o
  -8  16   5        480.81        454.56        17.53 o
  -6  16   5        267.40        144.27        39.27 o
  -4  16   5        768.45        768.91        17.53 o
  -2  16   5        104.76         94.94        28.72 o
   0  16   5        323.13        352.65         9.90 o
   2  16   5        208.66        389.48        30.35 o
   4  16   5       4568.50       4574.16        66.37 o
   6  16   5         88.43        140.21        21.42 o
   8  16   5         89.56         93.64        14.61 o
  10  16   5        103.11        237.26        29.86 o
 -11  17   5          9.62         22.40        24.67 o
  -9  17   5        390.07        433.46        21.26 o
  -7  17   5        120.16        111.00        14.93 o
  -5  17   5         36.38         30.35        12.50 o
  -3  17   5        858.84        928.92        22.23 o
  -1  17   5        886.55        879.75        17.36 o
   1  17   5       3235.43       3093.48        46.58 o
   3  17   5        243.51        248.30        13.47 o
   5  17   5        281.47        279.13        13.15 o
   7  17   5         38.96         52.26        18.01 o
   9  17   5         12.81         43.98        16.55 o
  11  17   5         48.77         -5.36        56.80 o
  -8  18   5         16.04         24.67        12.98 o
  -6  18   5        566.71        549.66        45.12 o
  -4  18   5       2385.82       2096.56        45.60 o
  -2  18   5       1865.44       1835.93        84.71 o
   0  18   5          9.69          6.98         7.14 o
   2  18   5       2554.30       2293.74        99.32 o
   4  18   5         83.60         81.30         8.28 o
   6  18   5        278.45        305.91        35.38 o
   8  18   5        127.10         76.92        15.09 o
  10  18   5         11.80         56.80        26.78 o
  -9  19   5         22.50         18.18        17.53 o
  -7  19   5        153.49        152.87        17.53 o
  -5  19   5         75.77        112.46        14.77 o
  -3  19   5        679.41        632.26        22.56 o
  -1  19   5       1474.70       1506.00        28.56 o
   1  19   5        760.40        725.58        18.34 o
   3  19   5        811.27        840.31        19.80 o
   5  19   5        121.59        122.36        11.85 o
   7  19   5        482.56        524.99        26.29 o
   9  19   5         76.39        101.91        20.12 o
  -8  20   5         62.91         28.72        13.47 o
  -4  20   5          2.85         34.89        11.68 o
  -2  20   5        909.90        910.58        56.31 o
   0  20   5        163.50        134.70        10.39 o
   2  20   5       3325.64       2984.75       125.12 o
   4  20   5       1378.53       1324.57        24.18 o
   6  20   5        518.68        430.38        29.54 o
   8  20   5          4.95         31.16        15.09 o
  10  20   5         18.31         92.02        28.40 o
  -9  21   5          2.07         -3.25        17.36 o
  -7  21   5        133.98        130.15        18.50 o
  -5  21   5        385.48        414.48        19.80 o
  -3  21   5       1446.71       1449.37        36.68 o
  -1  21   5       8820.65       8753.17       145.08 o
   1  21   5       9242.57       8780.43       133.40 o
   3  21   5        134.86        120.25        13.79 o
   5  21   5        105.90        125.28        13.96 o
   7  21   5         81.32        114.25        24.83 o
   9  21   5         25.24         55.18        22.56 o
  -8  22   5        120.19        135.67        15.90 o
  -4  22   5        331.51        316.94        16.72 o
  -2  22   5       1044.17       1045.60        61.99 o
   0  22   5       1094.81       1196.53        27.10 o
   2  22   5       1862.18       1833.50        87.15 o
   4  22   5        460.98        503.41        17.53 o
   6  22   5         26.91         62.64        31.65 o
   8  22   5         31.17         53.39        19.96 o
  -9  23   5        235.09        248.95        27.43 o
  -7  23   5         37.16         70.76        18.50 o
  -5  23   5        319.14        322.30        21.58 o
  -3  23   5        634.41        596.56        23.53 o
  -1  23   5        186.05        165.37        14.44 o
   1  23   5        176.20        147.35        14.12 o
   3  23   5       2047.30       1979.71        44.63 o
   5  23   5         14.20         33.76        15.09 o
   7  23   5        305.25        342.26        30.67 o
  -8  24   5        138.25        197.18        21.26 o
  -4  24   5         67.29         65.40        13.31 o
   0  24   5         18.70         15.90        11.36 o
   2  24   5         65.31         99.48        31.48 o
   4  24   5        110.88        103.54        12.66 o
   6  24   5        156.75        183.87        36.84 o
   8  24   5         80.80        143.62        44.47 o
  -7  25   5         31.42         59.56        19.96 o
  -5  25   5        216.65        209.51        20.61 o
  -3  25   5        237.68        207.89        21.75 o
  -1  25   5         98.04         85.85        14.28 o
   1  25   5        129.74         99.48        14.28 o
   3  25   5        138.11        135.18        18.99 o
   5  25   5         67.39         79.03        14.93 o
   7  25   5         19.67          0.16        40.90 o
  -4  26   5         36.87          8.44        13.47 o
   0  26   5        692.61        721.03        21.10 o
   2  26   5        106.20        182.73        37.00 o
   4  26   5          2.53         24.67        12.66 o
   6  26   5        189.21        241.80        40.57 o
  -5  27   5        191.63        218.27        21.58 o
  -3  27   5         51.01         56.64        20.61 o
  -1  27   5         12.30          7.79        16.88 o
   1  27   5         21.35          6.17        13.79 o
   3  27   5         47.78         61.99        23.37 o
   5  27   5         17.70         18.34        15.74 o
  -4  28   5         45.33         28.56        15.74 o
   0  28   5         75.73         81.14        13.79 o
   2  28   5        227.76        274.42        31.00 o
   4  28   5        144.01        128.37        15.90 o
  -3  29   5        775.86        739.05        29.37 o
  -1  29   5        303.11        383.64        31.16 o
   1  29   5        266.52        338.69        18.83 o
   3  29   5         31.10         71.08        25.80 o
   5  29   5        156.08        202.53        38.95 o
   0  30   5        190.84        193.12        16.55 o
   2  30   5         13.48         86.98        36.51 o
   4  30   5        107.37         79.20        24.99 o
   1  31   5        235.19        210.48        23.04 o
 -12   0   6        272.76        246.51        28.08 o
 -10   0   6        756.94        531.81        41.54 o
  -8   0   6       3645.22       3577.90        83.41 o
  -6   0   6        826.02        771.50        20.93 o
  -4   0   6      15716.60      16054.37       290.17 o
  -2   0   6         88.91         89.26         6.17 o
   0   0   6       6127.16       6765.50       140.70 o
   2   0   6      35051.46      32541.87       816.94 o
   4   0   6       7240.27       6845.67       145.89 o
   6   0   6        319.44        296.33        30.51 o
   8   0   6       6706.48       6480.85       142.00 o
  10   0   6        102.81        241.32        59.07 o
  12   0   6         32.90         12.33        27.59 o
 -11   1   6        158.85        118.47        30.19 o
  -9   1   6        244.70        260.79        13.79 o
  -7   1   6        117.72        117.98        10.39 o
  -5   1   6       2517.47       2369.36        47.22 o
  -3   1   6       2004.80       1931.19        28.40 o
  -1   1   6        764.04        820.35        19.80 o
   1   1   6       1708.37       1526.13        26.13 o
   3   1   6       5463.03       5848.59       106.78 o
   5   1   6        150.81        163.75         6.33 o
   7   1   6        371.13        419.83        16.88 o
   9   1   6        196.60        178.35        17.20 o
  11   1   6         68.16        117.01        44.30 o
 -12   2   6         46.73         45.12        17.04 o
 -10   2   6         25.00         19.31        31.32 o
  -8   2   6         90.35         80.33         9.90 o
  -6   2   6        371.76        186.47        22.23 o
  -4   2   6        969.62        754.30        12.17 o
  -2   2   6       1080.70       1091.53        46.25 o
   0   2   6        848.88        850.37        14.12 o
   2   2   6       2691.06       2348.59        92.66 o
   4   2   6       1677.80       1750.89        29.05 o
   6   2   6       1613.62       1553.07        47.39 o
   8   2   6         23.95         21.75        11.52 o
  10   2   6          0.27        -30.83        31.48 o
  12   2   6        101.42        102.08        20.45 o
 -11   3   6         89.42         27.91        29.21 o
  -9   3   6        751.29        752.84        19.80 o
  -7   3   6        979.27       1004.22        19.31 o
  -5   3   6         34.17         24.83         9.74 o
  -3   3   6        993.52       1112.46        18.99 o
  -1   3   6       5905.25       6936.87       143.14 o
   1   3   6      14978.08      15569.78       324.89 o
   3   3   6       9139.57       9520.29       197.83 o
   5   3   6       2087.07       2069.78        36.68 o
   7   3   6       4994.66       4932.33       105.81 o
   9   3   6          0.88         14.44        17.36 o
  11   3   6        121.68         99.48        42.03 o
 -12   4   6         54.72         44.79        15.42 o
 -10   4   6        150.16        233.53        26.45 o
  -8   4   6       3376.08       3342.75        55.66 o
  -6   4   6        923.35        824.25        18.18 o
  -4   4   6         56.53         92.99         5.68 o
  -2   4   6        405.96        449.04        21.58 o
   0   4   6       3445.41       3543.33        58.10 o
   2   4   6        721.68        528.24        24.34 o
   2   4   6        477.04        371.79        24.83 o
   4   4   6       8338.19       8184.19       105.81 o
   6   4   6          1.27        -12.66        12.66 o
   8   4   6       1542.39       1502.27        32.29 o
  10   4   6          2.31        -12.17        31.16 o
  12   4   6         48.45         71.73        20.45 o
 -13   5   6        127.20        166.50        54.37 o
 -11   5   6        358.57        288.06        34.08 o
  -9   5   6       1347.61       1467.87        32.78 o
  -7   5   6       2270.87       2317.92        36.51 o
  -5   5   6         36.64         85.36         9.41 o
  -3   5   6       1331.14       1380.72        24.99 o
  -1   5   6      13919.04      14680.14       300.39 o
   1   5   6       6812.64       7097.86       181.11 o
   3   5   6        771.93        975.98        21.42 o
   5   5   6       8473.03       8945.80       145.41 o
   7   5   6       4214.52       4202.53       114.74 o
   9   5   6       1419.28       1431.52        32.29 o
  11   5   6        570.08        511.20        54.04 o
 -12   6   6          9.99        -15.90        15.90 o
 -10   6   6        824.77        792.44        36.68 o
  -8   6   6        955.79       1012.17        24.51 o
  -6   6   6       1233.78       1165.53        58.26 o
  -4   6   6       1662.90       1806.88        27.75 o
  -2   6   6         21.68         47.39         6.33 o
   0   6   6       2651.69       2685.65        35.86 o
   2   6   6      10052.58      10875.37       276.21 o
   2   6   6      13082.67      13658.39       491.89 o
   4   6   6       3335.32       3317.59        44.63 o
   6   6   6        686.81        613.44        17.04 o
   8   6   6        111.88         77.25        11.85 o
  10   6   6        137.14        278.32        28.72 o
  12   6   6          6.04         40.90        22.07 o
 -11   7   6         68.79         -8.28        22.40 o
  -9   7   6        279.18        293.57        16.23 o
  -7   7   6        301.96        297.47        11.85 o
  -5   7   6       5951.35       5672.35        86.98 o
  -3   7   6       1705.46       1548.69        32.29 o
  -1   7   6        496.31        452.29        12.50 o
   1   7   6        599.86        677.86        14.28 o
   3   7   6       2421.82       2500.00        43.33 o
   5   7   6       2759.89       2721.19        43.17 o
   7   7   6       3163.74       3278.32        92.66 o
   9   7   6        160.35        138.59        14.12 o
  11   7   6        110.68         28.72        42.36 o
 -12   8   6         73.74         63.29        15.90 o
 -10   8   6        154.76        269.07        41.06 o
  -8   8   6       1130.88       1151.74        23.86 o
  -6   8   6       1105.99        984.10        54.37 o
  -4   8   6       1586.79       1544.14        24.51 o
  -2   8   6        584.02        702.53        13.31 o
   0   8   6      26090.64      27662.77       352.00 o
   2   8   6       6430.86       6078.87       157.09 o
   2   8   6       6939.79       6704.48       245.70 o
   4   8   6       3807.24       4002.27        53.55 o
   6   8   6        224.61        228.33        11.36 o
   8   8   6         62.00         56.15        11.85 o
  10   8   6        136.18        201.88        39.92 o
  12   8   6        299.70        411.07        52.58 o
 -11   9   6        103.79        102.24        24.02 o
  -9   9   6        526.24        540.08        19.64 o
  -7   9   6       1170.59       1163.26        24.51 o
  -5   9   6        500.60        491.72        12.82 o
  -3   9   6       3007.83       3168.94        61.51 o
  -1   9   6       2405.95       2646.71        46.09 o
   1   9   6       1883.13       2042.03        36.03 o
   3   9   6       4240.50       4269.72        65.73 o
   5   9   6       3127.19       2959.27        43.82 o
   7   9   6       5352.22       5224.12       141.35 o
   9   9   6       1890.28       1773.94        37.97 o
  11   9   6        142.43        135.51        43.49 o
 -12  10   6        145.31        140.21        17.69 o
 -10  10   6        165.15        120.90        44.63 o
  -8  10   6       2989.51       3042.19        51.28 o
  -6  10   6       1392.77       1439.95        71.41 o
  -4  10   6        147.28        155.96         6.33 o
  -2  10   6       3243.62       3158.88        88.77 o
   0  10   6       1426.11       1129.83        17.04 o
   2  10   6       4976.96       4736.12       125.28 o
   2  10   6       5765.37       5860.92       223.79 o
   4  10   6       1838.61       1864.49        26.94 o
   6  10   6        131.74        201.23        12.98 o
   8  10   6        483.87        475.82        17.53 o
  10  10   6          0.80          0.49        23.04 o
 -11  11   6         13.37        -12.17        27.91 o
  -9  11   6         44.64         37.97        13.63 o
  -7  11   6       2239.75       2091.37        37.81 o
  -5  11   6       1687.24       1635.35        36.51 o
  -3  11   6       2650.82       2671.54        47.71 o
  -1  11   6       1571.25       1551.61        26.61 o
   1  11   6       2898.46       2933.79        51.28 o
   3  11   6        248.81        222.17         9.09 o
   5  11   6       2753.72       2703.51        38.30 o
   7  11   6        642.03        702.21        33.11 o
   9  11   6        215.91        195.88        16.88 o
  11  11   6         76.18         93.48        43.98 o
 -12  12   6         40.76         15.25        26.13 o
 -10  12   6        120.15        157.74        46.09 o
  -8  12   6       1059.21       1007.95        24.67 o
  -6  12   6       4250.20       4126.58        92.83 o
  -4  12   6       1077.45       1145.89        21.75 o
  -2  12   6        938.19        950.67        48.36 o
  -2  12   6        262.60        267.93        18.01 o
   0  12   6       5875.21       5947.91        77.90 o
   2  12   6       3410.86       3297.14       130.96 o
   4  12   6        291.44        266.63         9.25 o
   6  12   6        315.68        284.65        15.42 o
   8  12   6       1162.30       1190.04        31.97 o
  10  12   6          0.77         20.12        20.12 o
 -11  13   6         46.85         69.13        22.23 o
  -9  13   6        178.40        185.65        14.77 o
  -7  13   6       1057.20       1135.02        24.83 o
  -5  13   6        617.30        691.66        17.04 o
  -3  13   6        915.49        990.26        22.23 o
  -1  13   6       1797.03       1826.36        28.56 o
   1  13   6       1467.10       1573.03        30.19 o
   3  13   6        734.45        700.42        17.53 o
   5  13   6        598.33        564.43        13.96 o
   7  13   6        398.80        332.52        25.15 o
   9  13   6         50.35         48.69        15.25 o
  11  13   6        114.69        190.20        50.63 o
 -10  14   6        182.65        147.52        46.58 o
  -8  14   6        642.42        656.28        18.18 o
  -6  14   6       1174.42       1078.22        31.16 o
  -4  14   6        823.27        746.67        16.88 o
  -2  14   6        505.86        509.90        23.21 o
  -2  14   6        209.76        205.94        29.21 o
   0  14   6       2148.03       2125.77        32.62 o
   2  14   6        864.82        804.45        43.49 o
   4  14   6        426.07        448.07        11.85 o
   6  14   6         80.67        124.80        20.45 o
   8  14   6        212.87        212.43        16.23 o
  10  14   6         80.71        121.88        32.94 o
 -11  15   6          8.79         27.43        27.26 o
  -9  15   6         77.15         57.94        13.79 o
  -7  15   6        349.42        335.12        15.42 o
  -5  15   6        134.18        131.13        10.87 o
  -3  15   6        284.11        283.03        15.42 o
  -1  15   6         33.21         44.47         7.47 o
   1  15   6         56.08         68.48         8.76 o
   3  15   6        631.93        610.84        17.36 o
   5  15   6         96.44         78.38         9.57 o
   7  15   6        967.26        943.52        32.62 o
   9  15   6        267.37        241.97        18.66 o
 -10  16   6         33.03        -22.56        46.41 o
  -8  16   6        769.19        867.09        23.37 o
  -6  16   6       2152.31       2330.25        69.46 o
  -4  16   6       1383.92       1385.59        26.29 o
  -2  16   6        914.14        855.73        50.31 o
   0  16   6       2511.09       2435.25        37.16 o
   2  16   6       3394.58       3141.03       127.07 o
   4  16   6        151.63        143.30         9.09 o
   6  16   6        485.71        522.07        20.77 o
   8  16   6        211.77        222.82        16.72 o
  10  16   6         12.44          8.28        22.56 o
 -11  17   6        114.47        123.50        33.27 o
  -9  17   6       1270.16       1386.40        37.16 o
  -7  17   6       1301.72       1228.34        29.70 o
  -5  17   6        496.05        458.46        19.15 o
  -3  17   6        797.59        773.29        20.12 o
  -1  17   6         78.55        100.78         8.44 o
   1  17   6         23.95         32.29         9.41 o
   3  17   6       1041.91       1092.66        22.72 o
   5  17   6       2451.07       2274.10        40.08 o
   7  17   6       1025.33       1087.80        35.70 o
   9  17   6         77.21        111.65        19.80 o
  -8  18   6        398.43        407.50        19.15 o
  -4  18   6        301.85        288.87        15.25 o
  -2  18   6        536.15        452.78        42.36 o
   0  18   6        311.45        278.64         9.90 o
   2  18   6       1093.45        934.60        54.20 o
   4  18   6       1186.54       1303.96        23.69 o
   6  18   6        172.11        152.06        31.16 o
   8  18   6        613.77        749.92        25.97 o
  10  18   6        147.51        240.51        30.51 o
  -9  19   6         46.13         56.96        19.31 o
  -7  19   6        174.70        144.43        17.53 o
  -5  19   6        404.70        362.22        18.34 o
  -3  19   6       2054.89       2002.11        45.12 o
  -1  19   6        139.36        135.18        12.98 o
   1  19   6        291.83        228.17        12.66 o
   3  19   6        450.95        452.45        15.09 o
   5  19   6        155.19        127.39        12.17 o
   7  19   6        597.63        659.85        28.89 o
   9  19   6         51.05         68.48        19.64 o
  -8  20   6        558.34        531.81        21.91 o
  -4  20   6        435.67        415.29        18.18 o
  -2  20   6        763.06        682.08        49.82 o
   0  20   6        954.86        936.22        22.72 o
   2  20   6        168.54        148.98        35.70 o
   4  20   6        697.06        685.98        16.23 o
   6  20   6        252.59        310.61        27.75 o
   8  20   6         13.77         32.94        14.93 o
  -9  21   6         53.91         82.12        22.23 o
  -7  21   6        143.08        131.13        18.50 o
  -5  21   6        237.78        203.02        16.72 o
  -3  21   6        487.14        464.95        20.93 o
  -1  21   6        367.06        309.15        16.07 o
   1  21   6       1047.31        933.14        21.91 o
   3  21   6        487.32        469.49        19.64 o
   5  21   6        274.03        292.76        16.07 o
   7  21   6         47.39         98.02        20.45 o
   9  21   6          7.32         55.99        19.47 o
  -8  22   6         10.54         -2.60        14.61 o
  -4  22   6       1387.00       1277.51        33.27 o
  -2  22   6         40.67         37.65        34.73 o
   0  22   6         37.03         42.03        11.68 o
   2  22   6        221.88        219.90        39.11 o
   4  22   6        756.60        779.45        21.91 o
   6  22   6        120.54        172.67        35.22 o
   8  22   6         22.09         61.18        19.80 o
  -7  23   6          4.31         35.38        18.18 o
  -5  23   6          5.14         16.39        16.88 o
  -3  23   6       1513.21       1426.32        37.16 o
  -1  23   6        168.26        149.14        14.12 o
   1  23   6         45.91         46.90        13.15 o
   3  23   6        161.93        216.98        16.88 o
   5  23   6        601.52        438.33        18.66 o
   7  23   6        372.99        404.09        32.78 o
  -8  24   6        121.72        145.57        23.53 o
  -4  24   6         37.76         22.56        13.15 o
  -2  24   6         60.57         95.42        35.38 o
   0  24   6        501.00        421.13        16.39 o
   2  24   6        237.84        210.00        39.27 o
   4  24   6         18.81         42.68        12.33 o
   6  24   6        401.85        369.69        41.38 o
   8  24   6         23.84          4.38        29.37 o
  -7  25   6         99.10        102.24        23.86 o
  -5  25   6        212.57        173.16        20.29 o
  -3  25   6        189.05        181.92        18.50 o
  -1  25   6        253.43        255.76        16.39 o
   1  25   6         69.70         77.57        13.96 o
   3  25   6        111.16         70.76        18.34 o
   5  25   6         27.87         42.03        14.93 o
   7  25   6        113.29         36.84        43.65 o
  -4  26   6          8.91         16.72        13.63 o
   0  26   6        255.96        204.48        13.96 o
   2  26   6        312.84        286.60        29.37 o
   4  26   6        305.40        324.41        18.99 o
  -5  27   6         51.23         59.23        19.64 o
  -3  27   6         20.33         31.48        17.69 o
  -1  27   6         58.49         42.36        19.96 o
   1  27   6        101.36        131.13        15.25 o
   3  27   6         92.76        145.08        25.32 o
   5  27   6         50.39         56.80        17.85 o
  -4  28   6         91.48        102.73        17.04 o
   0  28   6         66.57         82.77        14.12 o
   2  28   6         86.28         90.72        36.19 o
   4  28   6         59.92         59.40        16.23 o
  -3  29   6         55.99         70.92        23.37 o
  -1  29   6          1.81        -23.86        23.86 o
   1  29   6          3.46         39.44        15.42 o
   3  29   6        136.30        192.63        28.24 o
   0  30   6        155.90        130.96        16.23 o
   2  30   6        121.38        118.47        38.95 o
   1  31   6        110.19        186.14        23.04 o
  12   0   4         46.28         -6.17        23.86 o
   4   0   6       1974.40       1881.53        37.16 o
   2   0   6       9558.45       9805.10       338.53 o
  -2   0   8       1734.71       1948.39        73.84 o
  -4   0   8        119.14        134.86         9.90 o
  -6   0   8         38.38         -3.57        24.02 o
 -12   0  10        177.73        209.67        32.29 o
 -11   1   7        286.09        263.39        24.83 o
  -9   1   7       3786.35       3492.86        58.91 o
  -7   1   7        490.31        471.76        14.44 o
  -5   1   7        448.46        588.12        16.23 o
  -3   1   7      14905.24      15244.57       207.56 o
  -1   1   7       1101.13       1116.36        25.97 o
   1   1   7       4034.80       3595.59        53.88 o
   3   1   7       4908.19       4749.11        99.81 o
   5   1   7       7355.20       7469.17       136.64 o
   7   1   7         28.93         15.25        12.01 o
   9   1   7       1125.03       1193.93        33.11 o
  11   1   7        237.91        239.53        45.76 o
 -12   2   7          8.20        -15.90        24.02 o
 -10   2   7         86.48        174.13        36.68 o
  -8   2   7       1451.32       1209.19        24.67 o
  -6   2   7       1979.93       1985.07        36.35 o
  -4   2   7       5563.92       6097.37        79.52 o
  -2   2   7       3654.10       3952.13       147.35 o
   0   2   7      19237.64      20189.39       320.03 o
   2   2   7       6749.25       6435.41       136.64 o
   4   2   7        545.02        541.38        12.17 o
   6   2   7        437.76        422.27        22.23 o
   8   2   7        106.26         89.58         9.74 o
  10   2   7        364.32        438.17        27.43 o
  12   2   7       1776.74       2055.66        60.69 o
 -11   3   7        258.78        236.77        24.67 o
  -9   3   7        597.52        613.76        22.72 o
  -7   3   7        738.31        788.22        16.72 o
  -5   3   7       7645.52       7761.28       127.72 o
  -3   3   7       2939.23       3432.98        52.26 o
  -1   3   7      10790.96      11807.37       208.21 o
   1   3   7      34135.10      34131.78       543.17 o
   3   3   7       2177.42       2191.33        48.69 o
   5   3   7        800.24        760.79        16.72 o
   7   3   7        417.26        388.83        17.69 o
   9   3   7        209.93        218.27        14.61 o
  11   3   7         31.82         76.11        42.52 o
 -12   4   7        167.44        181.60        17.04 o
 -10   4   7         67.59        119.93        34.89 o
  -8   4   7        178.51        150.60        12.17 o
  -6   4   7        441.53        541.87        13.79 o
  -4   4   7       4107.99       4247.97        56.15 o
  -2   4   7       1199.96       1424.21        39.92 o
  -2   4   7       1303.08       1447.58        61.51 o
   0   4   7        540.36        564.75        10.71 o
   2   4   7        343.50        213.40        22.88 o
   2   4   7       1996.16       1809.32        68.65 o
   4   4   7        728.43        858.81        13.63 o
   6   4   7       3032.50       3163.91        72.22 o
   8   4   7        156.79        176.73        12.82 o
  10   4   7         45.41         27.59        31.65 o
  12   4   7         86.87         96.56        23.53 o
 -11   5   7        150.38         73.84        22.40 o
  -9   5   7       2289.37       2245.05        45.12 o
  -7   5   7         17.58         44.79        10.55 o
  -5   5   7       3058.24       3189.87        55.01 o
  -3   5   7        811.97       1092.50        19.80 o
  -1   5   7       8698.30       9351.51       149.95 o
   1   5   7      18308.82      17581.31       317.43 o
   3   5   7      12339.80      12509.90       187.11 o
   5   5   7       1951.76       1718.27        31.48 o
   7   5   7         15.95         -4.22        22.88 o
   9   5   7         16.52          6.65        12.50 o
  11   5   7        258.62        273.61        47.87 o
 -12   6   7         90.50         78.22        15.90 o
 -10   6   7        208.17        193.44        21.75 o
  -8   6   7        896.23        845.34        22.07 o
  -6   6   7       3468.75       3818.24        66.37 o
  -4   6   7       9916.52       9920.64       136.48 o
  -2   6   7      13872.92      15039.76       559.72 o
  -2   6   7      12764.27      13892.57       478.09 o
   0   6   7        200.69        266.15         6.33 o
   2   6   7       9017.15       8995.13       337.55 o
   2   6   7       6119.40       5688.25       207.72 o
   4   6   7       1680.43       1593.64        23.21 o
   6   6   7       1700.37       1563.62        39.76 o
   8   6   7       1444.06       1436.22        31.48 o
  10   6   7        268.72        240.83        40.25 o
  12   6   7         57.69        126.91        39.27 o
 -11   7   7        103.53         53.07        23.04 o
  -9   7   7          8.65          4.54        12.98 o
  -7   7   7        284.21        258.68        12.98 o
  -5   7   7       9757.50       9122.20       137.62 o
  -3   7   7       1143.55       1223.14        19.80 o
  -1   7   7      15255.68      16868.71       299.25 o
   1   7   7      23113.40      24076.93       389.97 o
   3   7   7        449.28        386.40         9.41 o
   5   7   7        243.71        248.78         9.09 o
   7   7   7        230.57        215.68        22.07 o
   9   7   7         16.26         23.04        12.66 o
  11   7   7         10.89         44.14        43.65 o
 -12   8   7        249.01        259.98        18.66 o
 -10   8   7          1.86         28.08        50.15 o
  -8   8   7        630.09        519.47        15.09 o
  -6   8   7        566.79        576.60        42.19 o
  -4   8   7       2290.25       2390.62        35.54 o
  -2   8   7       4160.58       4622.53       126.26 o
   0   8   7       1194.17       1240.34        18.34 o
   2   8   7      18752.71      19959.11       504.22 o
   2   8   7      18731.83      19049.18       491.24 o
   4   8   7       2714.08       2622.36        36.35 o
   6   8   7        796.22        819.05        49.01 o
   8   8   7        232.78        212.92        13.79 o
  10   8   7        174.18        187.28        41.06 o
 -11   9   7         20.42        -14.12        22.23 o
  -9   9   7        252.43        215.03        15.42 o
  -7   9   7        823.82        781.73        19.64 o
  -5   9   7       1005.05        948.39        21.75 o
  -3   9   7       3903.40       3967.38        68.00 o
  -1   9   7       2821.51       3030.19        47.39 o
   1   9   7       6169.70       6855.40       113.44 o
   3   9   7        159.80        132.10         7.47 o
   5   9   7        840.39        867.25        16.55 o
   7   9   7        134.12         91.69        21.26 o
   9   9   7        160.91        180.46        14.77 o
  11   9   7        124.05         98.99        46.09 o
 -12  10   7        105.48        123.82        17.36 o
 -10  10   7         37.82        -14.93        41.87 o
  -8  10   7        542.10        517.69        15.58 o
  -6  10   7       5597.69       5718.60       125.28 o
  -4  10   7       6444.86       6470.46        97.86 o
  -2  10   7        145.42        100.78        22.56 o
  -2  10   7       1482.24       1526.29        47.22 o
   0  10   7       1454.43       1511.52        23.69 o
   2  10   7        115.07        156.77        12.82 o
   2  10   7         74.75         69.94        14.93 o
   4  10   7       6775.55       7132.10        93.48 o
   6  10   7        143.57        192.96        18.01 o
   8  10   7        323.10        329.60        15.42 o
  10  10   7        110.12         97.37        24.67 o
 -11  11   7         10.11        -21.26        28.24 o
  -9  11   7        317.57        289.68        16.55 o
  -7  11   7       1113.56       1117.98        24.51 o
  -5  11   7       4018.64       3889.00        68.32 o
  -3  11   7        725.00        717.62        16.07 o
  -1  11   7       3270.54       3367.90        52.58 o
   1  11   7       8295.68       7958.78       131.45 o
   3  11   7        162.02        162.93         8.28 o
   5  11   7        115.40        103.54         8.76 o
   7  11   7       1061.20       1066.37        41.06 o
   9  11   7         42.44         22.56        14.61 o
  11  11   7         42.43         33.27        45.44 o
 -12  12   7        180.51        200.75        29.21 o
 -10  12   7         92.36         26.45        43.65 o
  -8  12   7        465.24        429.08        16.07 o
  -6  12   7          4.16         36.19        17.53 o
  -4  12   7         80.90         81.47         7.95 o
  -2  12   7       1100.61       1210.81        57.45 o
  -2  12   7       1731.79       1718.76        52.74 o
   0  12   7        532.84        510.71         9.90 o
   2  12   7       3280.91       3171.21       127.72 o
   4  12   7       1045.85        940.93        17.53 o
   6  12   7       2467.74       2539.92        74.33 o
   8  12   7         88.05         51.28        13.63 o
  10  12   7         87.43        117.49        22.23 o
 -11  13   7        291.07        308.83        29.37 o
  -9  13   7        109.95         92.02        13.96 o
  -7  13   7        148.30        151.90        14.44 o
  -5  13   7       1447.56       1381.21        26.78 o
  -3  13   7       2688.94       2448.88        44.95 o
  -1  13   7        587.12        575.79        12.50 o
   1  13   7       2116.72       1938.66        36.19 o
   3  13   7        754.62        841.77        19.47 o
   5  13   7         90.87        120.25         9.57 o
   7  13   7        715.82        709.35        28.56 o
   9  13   7         33.50         51.93        15.74 o
  11  13   7        116.50        182.57        49.98 o
 -10  14   7         57.41         18.83        46.74 o
  -8  14   7        148.48        124.63        11.36 o
  -6  14   7       1966.66       2038.30        90.88 o
  -4  14   7        444.41        445.31        12.98 o
  -2  14   7        713.79        709.83        43.01 o
  -2  14   7        733.59        706.43        43.98 o
   0  14   7        100.66        102.89         6.98 o
   2  14   7        669.16        690.20        40.25 o
   4  14   7        283.23        279.78        10.22 o
   6  14   7        304.97        293.90        19.96 o
   8  14   7        668.06        677.38        23.86 o
  10  14   7        221.27        241.48        24.67 o
 -11  15   7        132.16        135.99        24.99 o
  -9  15   7        410.66        407.66        18.50 o
  -7  15   7        239.94        254.30        14.44 o
  -5  15   7        145.46        123.17        11.04 o
  -3  15   7        289.80        288.54        11.52 o
  -1  15   7       1542.46       1490.75        24.67 o
   1  15   7       3976.48       3765.01        59.56 o
   3  15   7       4368.93       4591.20        88.12 o
   5  15   7        107.02         76.44         9.74 o
   7  15   7        110.19        148.98        19.15 o
   9  15   7         89.81         76.11        16.55 o
 -10  16   7         32.98        -12.01        42.36 o
  -8  16   7         63.60         48.52        12.17 o
  -6  16   7        549.37        539.44        43.65 o
  -4  16   7        533.32        524.83        16.07 o
  -2  16   7        645.39        687.76        45.76 o
   0  16   7       4282.38       4191.98        60.86 o
   2  16   7         67.64         66.05        26.94 o
   4  16   7       1073.74       1006.33        19.31 o
   6  16   7       1489.94       1385.26        46.58 o
   8  16   7         17.06         29.05        15.90 o
  10  16   7        108.43        125.93        23.69 o
 -11  17   7          1.32        -11.85        45.93 o
  -9  17   7          3.54         17.04        14.44 o
  -7  17   7        110.86        123.50        16.39 o
  -5  17   7        887.61        888.67        26.13 o
  -3  17   7       2853.80       2779.46        51.61 o
  -1  17   7        596.67        641.84        16.39 o
   1  17   7       2109.48       2195.55        34.89 o
   3  17   7         40.34         44.95        10.06 o
   5  17   7        725.66        750.24        19.15 o
   7  17   7        119.71        159.85        19.47 o
   9  17   7        308.36        341.61        23.53 o
  -8  18   7         54.25         19.31        13.31 o
  -6  18   7        258.96        377.64        42.36 o
  -4  18   7        323.58        372.28        16.72 o
  -2  18   7        227.44        197.66        34.89 o
   0  18   7       2672.37       2665.21        44.30 o
   2  18   7         96.11         34.73        31.97 o
   4  18   7        233.72        269.72        11.04 o
   6  18   7        283.07        277.18        35.70 o
   8  18   7        134.86        148.00        15.90 o
  10  18   7        178.23        263.39        31.00 o
  -9  19   7         90.74         90.07        20.12 o
  -7  19   7        839.61        833.17        27.59 o
  -5  19   7         76.19         58.26        14.44 o
  -3  19   7        166.37        164.23        16.23 o
  -1  19   7       1360.66       1370.17        29.86 o
   1  19   7       4203.00       3885.26        57.94 o
   3  19   7        898.69        878.12        22.40 o
   5  19   7         50.54         65.73        11.85 o
   7  19   7        107.41        147.03        18.01 o
   9  19   7         91.99        136.48        21.10 o
  -8  20   7          8.26         26.94        14.93 o
  -4  20   7        951.11        917.40        26.61 o
  -2  20   7        646.97        668.78        50.63 o
   0  20   7       1468.61       1538.79        31.97 o
   2  20   7        892.33        908.31        54.20 o
   4  20   7        368.70        369.69        12.50 o
   6  20   7        124.55        182.73        24.67 o
   8  20   7        180.66        216.98        18.50 o
  -9  21   7         92.55        128.21        26.13 o
  -7  21   7        109.11        141.03        18.34 o
  -5  21   7        298.80        341.61        21.58 o
  -3  21   7       1286.92       1313.70        34.57 o
  -1  21   7       1202.79       1073.19        26.13 o
   1  21   7        368.82        351.35        16.23 o
   3  21   7         16.26         21.91        16.39 o
   5  21   7        487.68        528.08        19.31 o
   7  21   7         12.78         52.42        19.15 o
   9  21   7         43.69         60.69        18.50 o
  -8  22   7         88.61         90.39        16.72 o
  -4  22   7        631.16        614.09        22.56 o
  -2  22   7        813.80        845.99        56.64 o
   0  22   7       2576.34       2537.81        48.04 o
   2  22   7          2.47        -18.34        34.24 o
   4  22   7        271.23        203.67        13.96 o
   6  22   7        197.86        189.39        33.76 o
   8  22   7        235.17        256.09        24.18 o
  -7  23   7        188.94        191.33        20.61 o
  -5  23   7        260.94        186.14        19.96 o
  -3  23   7         46.24         26.61        16.07 o
  -1  23   7        397.93        350.86        16.88 o
   1  23   7        778.77        698.31        21.58 o
   3  23   7        148.88        202.69        19.47 o
   5  23   7        733.08        760.31        23.21 o
   7  23   7        572.44        539.60        35.38 o
  -8  24   7         85.92        106.95        37.65 o
  -4  24   7          5.35         20.61        18.66 o
  -2  24   7         96.44        103.86        37.81 o
   0  24   7        892.56        948.72        24.34 o
   2  24   7        149.20        185.82        38.14 o
   4  24   7         43.95         51.12        14.28 o
   6  24   7        770.12        865.95        56.64 o
   8  24   7          8.25          5.68        38.14 o
  -7  25   7          5.85         27.75        29.54 o
  -5  25   7         31.04         58.75        18.66 o
  -3  25   7         30.34         17.20        19.47 o
  -1  25   7        168.12        149.95        16.55 o
   1  25   7        112.38         99.48        14.28 o
   3  25   7         61.58         45.93        18.50 o
   5  25   7        335.25        368.71        18.66 o
   7  25   7         45.06        -41.87        43.82 o
  -4  26   7         99.37        129.02        15.58 o
   0  26   7         11.92          1.14        13.63 o
   2  26   7         59.01         44.63        32.46 o
   4  26   7          3.45         -4.87        16.23 o
  -5  27   7        139.45        178.68        22.23 o
  -3  27   7        221.02        194.90        20.29 o
  -1  27   7         28.12         73.35        23.53 o
   1  27   7         62.41         72.70        14.93 o
   3  27   7        131.02        160.99        24.83 o
   5  27   7        138.18        145.08        23.37 o
  -4  28   7         48.70         40.90        15.90 o
   0  28   7         32.27         28.24        13.79 o
   2  28   7         95.58        110.35        37.49 o
   4  28   7         14.79         36.03        18.50 o
  -3  29   7        150.91        193.28        41.87 o
  -1  29   7        158.30        264.20        29.54 o
   1  29   7         97.42         75.14        15.90 o
   3  29   7         29.52         51.44        25.97 o
   0  30   7        464.14        550.31        28.40 o
   2  30   7        291.38        385.91        36.35 o
   1  31   7         45.05         60.69        26.45 o
 -12   0   8         14.51          6.17        25.64 o
 -10   0   8        242.04        228.50        31.97 o
  -8   0   8       2182.52       2135.35        53.88 o
  -6   0   8        140.74        127.88         9.90 o
  -4   0   8        436.90        484.75        16.07 o
  -2   0   8       6361.31       6574.98       249.11 o
   0   0   8       6265.64       6313.05       131.94 o
   2   0   8        252.32        468.84        26.78 o
   4   0   8        870.10        709.51        20.61 o
   6   0   8       1312.95       1189.06        60.37 o
   8   0   8       6312.78       5979.23       132.10 o
  10   0   8        248.46        186.63        31.16 o
  12   0   8        264.50        311.10        45.76 o
 -11   1   8        244.45        196.36        20.29 o
  -9   1   8        289.39        365.30        16.55 o
  -7   1   8        420.13        420.16        13.79 o
  -5   1   8       3017.13       2793.90        43.49 o
  -3   1   8       1856.46       1745.70        25.97 o
  -1   1   8      15571.17      15684.68       280.92 o
   1   1   8      18923.11      19367.74       282.54 o
   3   1   8       2861.51       2734.02        52.58 o
   5   1   8        354.93        336.58        13.15 o
   7   1   8        153.31        123.99        14.93 o
   9   1   8        103.35        145.57        16.55 o
  11   1   8          2.88         18.83        29.05 o
 -12   2   8        148.83        125.28        19.31 o
 -10   2   8          0.22         -2.43        33.43 o
  -8   2   8          8.55         21.42         9.25 o
  -6   2   8        198.40        205.13         8.93 o
  -4   2   8        218.80        191.33         6.17 o
  -2   2   8       2446.87       2517.85        56.15 o
  -2   2   8        622.74        687.44        34.40 o
   0   2   8       3407.61       3427.30        51.77 o
   2   2   8         60.05        112.30        11.85 o
   4   2   8       2437.01       2516.55        40.73 o
   6   2   8       1254.07       1383.16        44.47 o
   8   2   8        308.51        272.31        12.01 o
  10   2   8        242.49        188.90        22.40 o
  12   2   8        148.53        184.36        30.02 o
 -11   3   8        156.87        129.99        19.64 o
  -9   3   8          0.24         -3.25        12.33 o
  -7   3   8       2034.75       2096.72        37.00 o
  -5   3   8       2880.12       2777.18        48.36 o
  -3   3   8       1076.91       1225.25        19.64 o
  -1   3   8       1047.07       1166.02        21.58 o
   1   3   8       1386.34       1392.57        28.24 o
   3   3   8       2796.05       2767.28        54.37 o
   5   3   8       1032.93        956.18        23.04 o
   7   3   8        607.57        592.83        21.58 o
   9   3   8         10.51         16.72        12.33 o
  11   3   8         22.29         96.23        42.36 o
 -12   4   8        195.20        235.31        20.93 o
 -10   4   8          2.19        -17.04        28.89 o
  -8   4   8       1220.30       1161.64        26.78 o
  -6   4   8        326.86        362.06        11.36 o
  -4   4   8       1128.90       1418.37        20.77 o
  -2   4   8       8184.84       8610.19       216.49 o
  -2   4   8       7260.35       7891.59       297.79 o
   0   4   8        352.08        434.44         9.25 o
   2   4   8       5386.33       4965.76       189.22 o
   2   4   8       3822.53       3690.69       135.35 o
   4   4   8       1605.85       1313.21        23.37 o
   6   4   8       2841.58       2884.13        81.63 o
   8   4   8       2185.92       2129.83        42.36 o
  10   4   8        168.93        237.59        26.94 o
  12   4   8        250.90        226.71        41.87 o
 -11   5   8          9.06         11.85        23.69 o
  -9   5   8        740.30        799.90        22.88 o
  -7   5   8       1213.10       1172.83        24.02 o
  -5   5   8        613.13        556.96        16.39 o
  -3   5   8       4070.09       4376.66        67.51 o
  -1   5   8       3670.48       3947.42        65.24 o
   1   5   8       4926.91       4956.35        81.30 o
   3   5   8       2729.22       2526.61        37.33 o
   5   5   8        263.42        308.02        13.15 o
   7   5   8        128.61        112.63        20.45 o
   9   5   8        163.85        144.43        13.96 o
  11   5   8        109.39        113.27        45.28 o
 -12   6   8         62.74         45.28        15.90 o
 -10   6   8          1.91        -29.54        29.54 o
  -8   6   8         57.63         68.32        11.52 o
  -6   6   8       1575.43       1681.92        36.35 o
  -4   6   8       5454.69       5319.21        74.81 o
  -2   6   8       2138.02       2034.73        59.23 o
  -2   6   8        559.57        423.08        18.18 o
   0   6   8       4429.85       4728.34        66.05 o
   2   6   8       1550.22       1520.45        60.69 o
   4   6   8         74.00         98.18         5.68 o
   6   6   8        131.47        179.49        30.19 o
   8   6   8       1005.10        954.40        24.51 o
  10   6   8          7.16         68.65        39.76 o
  12   6   8          0.08          6.00        35.54 o
 -11   7   8         14.34          6.49        18.18 o
  -9   7   8        246.82        282.86        16.23 o
  -7   7   8       2347.49       2510.22        43.17 o
  -5   7   8        806.06        823.43        19.31 o
  -3   7   8        126.89        100.78         6.98 o
  -1   7   8       4107.70       4625.61        84.88 o
   1   7   8       7578.63       7636.48       139.57 o
   3   7   8        159.21        160.66         7.14 o
   5   7   8        146.56        151.09        11.36 o
   7   7   8       2568.04       2672.83        78.38 o
   9   7   8        247.09        256.73        16.07 o
  11   7   8         41.66        -42.68        42.68 o
 -12   8   8        185.36        227.69        18.66 o
 -10   8   8        478.46        497.57        52.09 o
  -8   8   8         72.17         60.86         9.74 o
  -6   8   8       1617.30       1533.59        34.24 o
  -4   8   8       1293.01       1136.81        19.15 o
  -2   8   8       7305.38       6838.69       183.87 o
  -2   8   8       7538.34       7166.18       264.20 o
   0   8   8       3568.87       3896.46        51.77 o
   2   8   8      19040.32      17947.26       463.32 o
   2   8   8      19586.11      19654.98       496.92 o
   4   8   8      10610.27      10286.43       133.24 o
   6   8   8        353.82        337.55        35.70 o
   8   8   8        988.82       1010.06        25.32 o
  10   8   8        156.55        140.21        40.08 o
 -11   9   8        271.17        223.79        21.58 o
  -9   9   8        843.13        853.46        24.18 o
  -7   9   8       2231.67       2207.08        39.11 o
  -5   9   8       1659.74       1671.70        32.78 o
  -3   9   8        509.56        467.87        13.79 o
  -1   9   8        459.52        581.63        12.98 o
   1   9   8        311.68        444.99        13.63 o
   3   9   8      11538.42      11248.46       156.28 o
   5   9   8        835.14        843.88        18.01 o
   7   9   8       2004.99       1856.05        59.23 o
   9   9   8        132.76        158.07        14.77 o
  11   9   8        128.13         84.23        48.52 o
 -12  10   8          0.43        -13.47        20.93 o
 -10  10   8          2.92        -41.71        41.71 o
  -8  10   8       1711.89       1627.88        31.16 o
  -6  10   8          8.47         24.18        16.72 o
  -4  10   8       1958.25       2167.15        36.51 o
  -2  10   8        563.38        622.85        36.51 o
  -2  10   8        293.29        378.12        20.77 o
   0  10   8       7298.88       7735.80       100.62 o
   2  10   8       1179.83        991.07        42.19 o
   4  10   8        697.99        686.47        12.98 o
   6  10   8        471.10        442.23        39.44 o
   8  10   8         24.36         52.74        15.09 o
  10  10   8        131.03        151.57        26.78 o
 -11  11   8         50.45          0.16        20.12 o
  -9  11   8        545.61        541.22        19.96 o
  -7  11   8       1648.37       1675.43        32.13 o
  -5  11   8        423.17        357.35        12.82 o
  -3  11   8         44.23         44.63         7.14 o
  -1  11   8       2101.05       2432.17        39.44 o
   1  11   8       6094.53       6975.98       115.87 o
   3  11   8       1522.93       1396.30        23.21 o
   5  11   8        499.41        548.69        13.47 o
   7  11   8        431.56        490.59        24.18 o
   9  11   8         93.02         96.07        16.23 o
  11  11   8          0.17         19.15        54.37 o
 -12  12   8         70.98         35.38        35.22 o
 -10  12   8          1.40        -14.61        45.12 o
  -8  12   8       2304.54       2379.26        42.36 o
  -6  12   8        197.50        191.50        14.28 o
  -4  12   8        781.70        783.19        17.36 o
  -2  12   8       8109.15       8240.99       304.93 o
  -2  12   8       8318.10       7721.20       296.17 o
   0  12   8       2648.74       2772.80        38.14 o
   2  12   8        338.32        355.24        29.86 o
   4  12   8         64.56         55.66         7.79 o
   6  12   8        115.80        116.85        24.02 o
   8  12   8        957.88        975.82        28.56 o
  10  12   8        428.60        527.43        28.56 o
 -11  13   8        126.32        120.42        26.45 o
  -9  13   8         20.86         13.96        16.23 o
  -7  13   8        111.82         92.83        16.07 o
  -5  13   8         92.83         67.51        10.22 o
  -3  13   8       1392.86       1376.66        25.80 o
  -1  13   8        909.42        941.58        17.20 o
   1  13   8        710.48        738.56        16.23 o
   3  13   8       2492.71       2728.98        48.69 o
   5  13   8       2483.11       2309.48        36.35 o
   7  13   8        604.26        564.59        25.64 o
   9  13   8        121.74        182.41        17.69 o
  -8  14   8         80.29         79.52        11.04 o
  -6  14   8         45.75         69.46        19.80 o
  -4  14   8        948.31        922.59        19.96 o
  -2  14   8        254.69        253.81        31.00 o
  -2  14   8        262.60        261.12        31.48 o
   0  14   8       2541.77       2707.24        40.57 o
   2  14   8        640.16        622.20        37.97 o
   2  14   8        636.78        626.91        40.08 o
   4  14   8       1887.38       1940.44        31.32 o
   6  14   8        105.51        143.95        24.51 o
   8  14   8        127.78        147.03        15.25 o
  10  14   8         21.52         35.22        29.70 o
 -11  15   8         51.02        100.45        24.18 o
  -9  15   8         73.95         89.42        14.93 o
  -7  15   8        762.31        745.21        20.45 o
  -5  15   8        230.87        238.07        13.47 o
  -3  15   8       1270.92       1288.38        24.67 o
  -1  15   8        701.10        707.24        16.55 o
   1  15   8       1259.78       1320.03        24.99 o
   3  15   8        450.04        444.50        13.79 o
   5  15   8        280.13        229.96        11.36 o
   7  15   8         94.88        119.60        18.83 o
   9  15   8          6.98         30.83        16.55 o
  -8  16   8        312.14        281.89        15.09 o
  -6  16   8        215.55        211.62        18.34 o
  -4  16   8       2195.28       2050.47        39.92 o
  -2  16   8        233.82        194.26        24.02 o
  -2  16   8       1498.43       1382.51        68.00 o
   0  16   8        227.60        257.87         9.74 o
   2  16   8       4705.03       4221.36       157.58 o
   2  16   8       4686.21       4558.75       180.62 o
   4  16   8         25.59         29.86         8.60 o
   6  16   8         61.38        120.90        24.02 o
   8  16   8        262.71        257.55        17.85 o
  10  16   8         74.23         42.52        31.48 o
  -9  17   8         21.71         49.66        16.55 o
  -7  17   8        371.38        418.86        20.93 o
  -5  17   8       2647.76       2589.09        55.01 o
  -3  17   8        144.32        150.93        12.66 o
  -1  17   8        530.94        483.45        14.44 o
   1  17   8        881.72        929.41        18.99 o
   3  17   8        317.89        299.74        12.82 o
   5  17   8         54.85         62.48        10.06 o
   7  17   8        130.87        114.90        18.83 o
   9  17   8        203.06        140.38        21.10 o
  -8  18   8       1186.94       1266.31        34.08 o
  -6  18   8        930.01       1056.48        62.97 o
  -4  18   8        517.84        525.32        19.96 o
  -2  18   8        314.92        303.15        38.14 o
  -2  18   8        514.83        454.07        41.22 o
   0  18   8       3046.89       2887.54        47.71 o
   2  18   8        744.44        752.84        49.17 o
   4  18   8       1929.68       1931.35        32.13 o
   6  18   8        441.27        423.24        39.27 o
   8  18   8        115.65         93.80        15.90 o
  10  18   8         52.86        113.92        29.37 o
  -9  19   8        181.30        187.60        19.64 o
  -7  19   8       2161.28       2219.41        51.28 o
  -5  19   8        185.05        144.43        17.36 o
  -3  19   8        261.24        250.08        17.20 o
  -1  19   8        696.65        738.72        20.45 o
   1  19   8       1880.89       1993.18        35.86 o
   3  19   8         89.22        104.02        16.55 o
   5  19   8        252.68        238.56        13.31 o
   7  19   8        578.15        496.75        26.13 o
   9  19   8         58.20         68.65        20.29 o
  -8  20   8         48.47         29.37        15.25 o
  -4  20   8       1181.74       1092.66        29.86 o
  -2  20   8       2751.97       2608.73       113.44 o
   0  20   8          3.12         -4.71        10.06 o
   2  20   8         16.23         40.90        32.62 o
   4  20   8         92.89         71.08         9.90 o
   6  20   8        330.84        439.31        29.70 o
   8  20   8         71.06         48.36        17.69 o
  -9  21   8          9.03         78.71        25.64 o
  -7  21   8        173.72        173.00        19.64 o
  -5  21   8        457.73        401.49        23.04 o
  -3  21   8         29.22         39.76        15.42 o
  -1  21   8        775.84        800.39        24.67 o
   1  21   8        368.92        372.61        16.55 o
   3  21   8        536.51        460.73        22.40 o
   5  21   8        157.65        198.31        15.42 o
   7  21   8         70.65         87.80        20.29 o
   9  21   8         19.22         38.14        37.49 o
  -8  22   8         51.85        125.28        17.53 o
  -4  22   8        334.97        278.32        17.36 o
  -2  22   8        119.77        106.46        36.51 o
   0  22   8        237.62        264.04        13.96 o
   2  22   8        422.79        331.06        40.73 o
   4  22   8        748.59        796.98        19.96 o
   6  22   8        319.74        395.65        40.57 o
   8  22   8          0.20         -8.28        20.12 o
  -7  23   8       1172.81       1290.81        37.33 o
  -5  23   8        521.45        575.79        26.78 o
  -3  23   8         86.16         79.36        17.04 o
  -1  23   8         64.10         63.78        14.77 o
   1  23   8         50.94         44.14        13.31 o
   3  23   8        373.18        382.99        22.40 o
   5  23   8        109.25        126.74        19.31 o
   7  23   8         47.68         77.25        26.45 o
  -4  24   8        128.68        136.32        16.23 o
  -2  24   8         33.75         39.92        34.73 o
   0  24   8        781.13        699.12        20.77 o
   2  24   8         17.22         29.21        34.40 o
   4  24   8         41.16         43.49        13.96 o
   6  24   8         20.39         80.66        32.62 o
  -5  25   8         91.46         80.17        18.66 o
  -3  25   8         17.73         -6.82        17.04 o
  -1  25   8        137.97        134.37        16.55 o
   1  25   8        451.39        426.81        18.66 o
   3  25   8        459.93        484.26        24.83 o
   5  25   8        189.25        175.75        25.48 o
   7  25   8        445.63        409.12        53.23 o
  -4  26   8         10.21         -6.49        15.42 o
   0  26   8        119.86        132.10        13.31 o
   2  26   8        306.14        245.21        29.37 o
   4  26   8        535.59        640.05        27.91 o
  -5  27   8         42.47         67.51        35.54 o
  -3  27   8        118.28        105.97        19.47 o
  -1  27   8         58.66        101.10        25.48 o
   1  27   8         67.65         81.63        15.42 o
   3  27   8          7.61         35.86        23.69 o
   5  27   8        158.17        206.91        47.22 o
   0  28   8          7.06         20.12        12.82 o
   2  28   8        224.40        257.06        31.97 o
   4  28   8         93.80        126.26        25.32 o
  -1  29   8        117.52        163.26        28.40 o
   1  29   8        276.16        281.56        19.15 o
   3  29   8        456.79        563.13        51.93 o
   0  30   8         56.83         40.41        20.12 o
   2  30   8         85.91        155.79        51.93 o
  12   0   6          8.97         -0.16        25.80 o
   4   0   8        237.27        199.12         9.25 o
   2   0   8         68.81        122.20        12.33 o
  -4   0  10        710.95        669.91        20.61 o
  -6   0  10        272.41        157.09        30.35 o
 -12   0  12          0.01          4.22        37.97 o
 -11   1   9         76.17         31.00        21.26 o
  -9   1   9        389.04        399.22        19.47 o
  -7   1   9         34.72         35.38         9.90 o
  -5   1   9       1287.72       1299.90        24.99 o
  -3   1   9        919.48       1043.98        17.04 o
  -1   1   9       5795.70       5893.70        96.72 o
   1   1   9       4413.68       4706.91        70.43 o
   3   1   9       8826.80       9490.10       171.86 o
   5   1   9       4952.18       4864.98        91.37 o
   7   1   9       1927.67       1800.07        52.26 o
   9   1   9         53.91         46.58        16.23 o
  11   1   9        354.96        416.91        36.03 o
 -12   2   9         27.68        -17.04        17.85 o
 -10   2   9          2.70         12.66        30.19 o
  -8   2   9        369.70        328.63        14.44 o
  -6   2   9          2.59         14.61         9.90 o
  -4   2   9       7987.57       8849.24       114.57 o
  -2   2   9       1181.50       1215.35        30.51 o
   0   2   9         44.59         34.08         4.87 o
   2   2   9       2043.28       1982.80        45.60 o
   4   2   9       9324.70       9156.61       137.62 o
   6   2   9        623.65        581.14        27.26 o
   8   2   9        290.22        303.15        12.66 o
  10   2   9       2035.09       1837.55        64.26 o
  12   2   9        135.90        200.58        43.82 o
 -11   3   9        231.44        177.05        20.45 o
  -9   3   9        154.88        158.07        14.28 o
  -7   3   9        781.16        701.72        19.96 o
  -5   3   9       3378.24       2876.34        55.99 o
  -3   3   9       5733.73       5766.15        80.66 o
  -1   3   9      36363.99      38459.11       559.23 o
   1   3   9      10827.98      11958.29       192.15 o
   3   3   9       8123.30       8904.74       164.88 o
   5   3   9       1134.37       1088.12        25.48 o
   7   3   9       1789.89       1765.34        43.98 o
   9   3   9        368.66        339.82        16.72 o
  11   3   9        581.49        610.84        40.57 o
 -12   4   9         14.65          2.11        18.01 o
 -10   4   9        247.41        255.76        39.76 o
  -8   4   9        103.63        109.38        12.01 o
  -6   4   9         19.08         50.80        13.47 o
  -4   4   9        635.48        618.14        12.33 o
  -2   4   9       2450.25       2466.08        48.69 o
  -2   4   9       1534.15       1584.23        44.79 o
   0   4   9       2405.45       2648.65        40.90 o
   2   4   9        946.44       1039.11        31.65 o
   4   4   9        392.80        363.52        10.71 o
   6   4   9       1900.09       1757.38        54.37 o
   8   4   9        804.15        783.03        21.75 o
  10   4   9        415.93        363.19        27.10 o
  12   4   9         28.43         91.20        39.76 o
 -11   5   9        437.20        447.42        24.51 o
  -9   5   9         14.76          5.52        12.66 o
  -7   5   9         54.97         68.97        10.87 o
  -5   5   9        149.17        119.28        10.22 o
  -3   5   9        793.86        813.53        16.23 o
  -1   5   9      11557.68      11882.67       190.20 o
   1   5   9       3449.08       3843.56        82.12 o
   3   5   9       1938.74       1913.99        29.37 o
   5   5   9       7272.90       7238.07       133.56 o
   7   5   9       1928.21       1790.98        56.80 o
   9   5   9         12.33         20.29        12.98 o
  11   5   9         50.68          2.92        42.03 o
 -12   6   9         13.86         -9.74        19.47 o
 -10   6   9        377.30        328.79        25.48 o
  -8   6   9        400.10        394.68        15.74 o
  -6   6   9        662.44        609.06        37.81 o
  -4   6   9        172.29        166.18         7.14 o
  -2   6   9       5030.05       5177.86       112.14 o
  -2   6   9       5609.18       5845.02       149.14 o
   0   6   9       2532.86       2951.48        42.36 o
   2   6   9       2733.31       2363.68        65.24 o
   4   6   9      13319.74      12518.66       161.31 o
   6   6   9        182.72        134.21        29.37 o
   8   6   9        127.08        164.23        13.31 o
  10   6   9         24.86         36.51        40.08 o
  12   6   9        147.28        199.29        43.98 o
 -11   7   9         41.36         23.53        23.04 o
  -9   7   9         32.21         30.02        14.61 o
  -7   7   9        843.99        820.51        20.12 o
  -5   7   9        378.91        323.11        12.01 o
  -3   7   9        548.26        539.44        11.85 o
  -1   7   9       6547.03       6467.54       105.32 o
   1   7   9       5664.66       6113.44        99.97 o
   3   7   9       6230.84       6061.02        79.68 o
   5   7   9        174.29        204.32        12.66 o
   7   7   9        319.50        292.92        24.34 o
   9   7   9        688.19        703.51        22.07 o
  11   7   9          6.46         86.98        48.52 o
 -12   8   9        124.71        162.12        19.80 o
 -10   8   9         52.72         26.78        41.06 o
  -8   8   9        108.22         94.29        12.17 o
  -6   8   9        110.72         54.20        29.21 o
  -4   8   9       2959.30       2926.32        46.41 o
  -2   8   9       5536.90       5721.03       155.31 o
  -2   8   9        608.67        771.18        26.94 o
   0   8   9       3519.58       3622.53        48.52 o
   2   8   9       2468.64       2370.33        65.89 o
   4   8   9       1324.83       1350.54        20.77 o
   6   8   9       2871.25       2859.79        82.77 o
   8   8   9        411.86        401.66        16.88 o
  10   8   9          9.45        -27.75        37.16 o
 -11   9   9        120.18        111.17        20.77 o
  -9   9   9         64.96         55.01        13.63 o
  -7   9   9        139.14        141.19        12.50 o
  -5   9   9        227.76        230.44        11.85 o
  -3   9   9       4992.93       5013.79        71.24 o
  -1   9   9       2529.49       2737.42        43.49 o
   1   9   9       1435.69       1501.79        25.64 o
   3   9   9       2463.96       2634.53        36.84 o
   5   9   9       1797.46       1790.00        38.62 o
   7   9   9        251.62        236.12        16.88 o
   9   9   9        148.53        181.11        17.20 o
  11   9   9         94.59         68.97        47.71 o
 -12  10   9         46.06         33.92        18.99 o
 -10  10   9        118.00         55.34        42.03 o
  -8  10   9         89.25         78.06        11.04 o
  -6  10   9       1630.45       1691.17        74.98 o
  -4  10   9        199.69        179.65        10.22 o
  -2  10   9        589.49        563.13        35.38 o
  -2  10   9        836.01        868.06        47.22 o
   0  10   9       2477.80       2765.17        37.97 o
   2  10   9        612.84        574.49        23.37 o
   4  10   9        530.84        506.98        11.04 o
   6  10   9         83.17         86.50        31.65 o
   8  10   9        327.29        309.48        17.85 o
  10  10   9        183.24        202.86        27.75 o
 -11  11   9        214.75        221.36        22.40 o
  -9  11   9         61.10         28.56        13.96 o
  -7  11   9        447.62        455.21        16.23 o
  -5  11   9       1496.82       1443.36        27.26 o
  -3  11   9        477.36        481.99        12.01 o
  -1  11   9       7707.94       7221.36       108.73 o
   1  11   9       2124.10       2175.11        35.54 o
   3  11   9       1097.22       1070.43        18.01 o
   5  11   9       1094.93       1039.60        24.02 o
   7  11   9         59.29         59.23        17.53 o
   9  11   9        243.16        290.65        19.47 o
 -10  12   9        215.48        177.70        46.58 o
  -8  12   9        253.06        261.12        13.31 o
  -6  12   9        735.54        731.09        48.20 o
  -4  12   9         57.07         54.53         9.57 o
  -2  12   9         74.47         85.36        25.64 o
  -2  12   9        128.33        130.80        27.59 o
   0  12   9       1113.22       1159.53        18.18 o
   2  12   9        719.80        765.01        44.79 o
   4  12   9       1027.78       1073.19        19.64 o
   6  12   9        118.36        165.69        16.88 o
   8  12   9        129.46        114.90        14.77 o
  10  12   9        137.71        218.44        24.02 o
 -11  13   9        244.54        311.91        29.37 o
  -9  13   9        119.54        116.85        17.36 o
  -7  13   9       2131.91       2011.68        41.22 o
  -5  13   9        703.20        605.97        16.55 o
  -3  13   9       1093.67       1151.09        20.61 o
  -1  13   9       2440.89       2590.56        39.11 o
   1  13   9       4272.52       4556.96        70.92 o
   3  13   9        870.78        881.21        17.85 o
   5  13   9       1899.02       1796.98        36.03 o
   7  13   9       1175.72       1122.69        36.03 o
   9  13   9        247.76        311.75        20.29 o
 -10  14   9         97.34        166.50        57.77 o
  -8  14   9       1206.13       1277.02        27.10 o
  -6  14   9       2333.25       2317.59        99.32 o
  -4  14   9        517.40        546.58        16.72 o
  -2  14   9        242.32        208.70        31.97 o
  -2  14   9        395.06        307.21        34.08 o
   0  14   9          0.11         12.50         6.98 o
   2  14   9       1179.94       1191.50        59.72 o
   4  14   9        994.74        922.10        18.34 o
   6  14   9          4.99         23.86        22.23 o
   8  14   9          0.52         11.85        13.96 o
  10  14   9         64.84         68.00        30.67 o
 -11  15   9        200.42        196.36        35.86 o
  -9  15   9        199.99        207.08        16.55 o
  -7  15   9        236.95        242.62        14.44 o
  -5  15   9        774.54        699.29        19.80 o
  -3  15   9        405.76        426.32        13.63 o
  -1  15   9       1464.90       1504.22        27.75 o
   1  15   9       2258.38       2336.09        39.44 o
   3  15   9       2872.85       2915.61        47.87 o
   5  15   9       1107.27       1008.60        24.34 o
   7  15   9         61.05         98.51        18.50 o
   9  15   9        175.26        229.47        19.31 o
  -8  16   9         62.19         48.69        13.47 o
  -6  16   9         64.11         67.67        35.05 o
  -4  16   9         65.07         73.84        12.50 o
  -2  16   9       1429.41       1317.10        47.06 o
  -2  16   9        222.21        191.17        32.62 o
   0  16   9        389.56        357.51        12.33 o
   2  16   9        379.18        341.12        33.11 o
   4  16   9        355.11        312.24        11.36 o
   6  16   9        721.90        746.67        48.52 o
   8  16   9        152.79        168.45        16.88 o
  10  16   9         59.11        173.48        33.76 o
  -9  17   9        316.52        324.41        20.93 o
  -7  17   9        436.82        491.24        22.23 o
  -5  17   9        120.95        112.46        13.79 o
  -3  17   9        903.01        810.45        21.58 o
  -1  17   9       1950.60       1891.76        33.59 o
   1  17   9       2393.09       2324.25        40.08 o
   3  17   9        839.09        962.19        23.21 o
   5  17   9        227.90        206.43        14.12 o
   7  17   9        109.22        117.66        19.80 o
   9  17   9        117.51        137.78        21.42 o
  -8  18   9        426.44        421.78        20.93 o
  -6  18   9       1578.93       1604.02        80.66 o
  -4  18   9        673.67        653.85        22.23 o
  -2  18   9         48.55          4.87        30.83 o
  -2  18   9        203.97        173.16        36.51 o
   0  18   9        213.30        176.08        10.71 o
   2  18   9        230.84        233.53        23.53 o
   4  18   9       3003.66       2817.43        43.98 o
   6  18   9         82.35        121.71        31.81 o
   8  18   9         56.92         78.71        16.23 o
  -9  19   9        265.97        315.32        21.91 o
  -7  19   9        188.12        227.36        19.31 o
  -5  19   9        878.00        720.87        28.24 o
  -3  19   9        197.39        201.88        17.20 o
  -1  19   9       1259.15       1303.15        28.40 o
   1  19   9       2192.82       2215.35        39.11 o
   3  19   9        161.60        139.08        14.28 o
   5  19   9        159.88        203.18        16.39 o
   7  19   9        434.35        507.14        26.45 o
   9  19   9          1.45         39.76        20.45 o
  -8  20   9        271.64        293.25        19.31 o
  -4  20   9        253.42        172.67        15.90 o
  -2  20   9         17.36         -3.41        32.29 o
   0  20   9          5.03         -5.52        10.39 o
   2  20   9        107.28        117.49        33.43 o
   4  20   9        420.08        422.27        13.79 o
   6  20   9        417.23        484.91        31.81 o
   8  20   9        173.85        198.31        18.18 o
  -9  21   9        118.15         92.18        35.70 o
  -7  21   9         46.59         63.62        18.18 o
  -5  21   9        577.21        542.84        25.64 o
  -3  21   9        560.38        507.63        21.75 o
  -1  21   9        252.67        192.15        15.74 o
   1  21   9         69.60         63.78        13.31 o
   3  21   9         35.24          9.90        16.23 o
   5  21   9        399.29        384.62        19.80 o
   7  21   9        185.47        210.65        22.88 o
  -8  22   9        755.13        876.18        34.24 o
  -4  22   9        234.60        209.51        17.04 o
  -2  22   9        236.49        239.37        39.44 o
  -2  22   9        146.72        134.86        41.22 o
   0  22   9        311.19        320.51        14.77 o
   2  22   9        745.31        632.91        48.52 o
   4  22   9        361.47        315.97        15.25 o
   6  22   9        113.72        145.41        33.59 o
   8  22   9         83.02         77.90        24.67 o
  -7  23   9        407.30        404.74        24.02 o
  -5  23   9        245.60        243.91        21.26 o
  -3  23   9        262.16        265.82        19.47 o
  -1  23   9         41.93         47.55        14.77 o
   1  23   9        129.95        143.46        14.61 o
   3  23   9        134.04        123.82        18.34 o
   5  23   9         70.29        105.81        23.21 o
   7  23   9         56.41         94.94        26.61 o
  -4  24   9         14.58         29.70        15.25 o
  -2  24   9          7.72        -16.55        40.25 o
  -2  24   9          7.52        -33.92        33.92 o
   0  24   9         55.83         55.18        12.17 o
   2  24   9         16.01         40.90        34.57 o
   2  24   9         16.51         59.72        39.11 o
   4  24   9         79.37         86.98        15.09 o
   6  24   9        278.76        389.32        42.84 o
  -5  25   9        105.14         98.83        19.47 o
  -3  25   9        448.82        443.20        23.21 o
  -1  25   9        416.54        468.19        31.97 o
   1  25   9        165.01        179.65        15.74 o
   3  25   9         36.01         69.62        19.15 o
   5  25   9         57.25         86.98        24.02 o
  -4  26   9        188.91        224.44        22.72 o
  -2  26   9         76.07        117.66        38.62 o
  -2  26   9        114.65        144.60        46.09 o
   0  26   9         40.70         53.72        12.66 o
   2  26   9        173.19        212.76        44.63 o
   2  26   9        209.41        180.46        40.41 o
   4  26   9         75.90         80.66        21.42 o
  -3  27   9         22.88         36.68        18.66 o
  -1  27   9         45.17         28.72        24.99 o
   1  27   9         16.32         -1.14        15.09 o
   3  27   9        699.97        830.25        39.76 o
  -2  28   9        151.45        125.93        49.98 o
   0  28   9         18.37         19.96        13.47 o
   2  28   9         35.41         84.06        44.47 o
   4  28   9         39.75        105.81        37.97 o
  -1  29   9        144.27        147.68        29.21 o
   1  29   9         40.04         68.97        16.88 o
   3  29   9         16.07         70.27        40.25 o
   2  30   9        113.19        201.07        52.74 o
 -12   0  10        651.75        822.14        43.01 o
 -10   0  10        347.69        294.55        34.08 o
  -8   0  10       1900.94       1748.78        57.77 o
  -6   0  10        998.94       1478.74        63.29 o
  -4   0  10       2607.09       2581.79        50.47 o
  -2   0  10      13940.62      11688.09       308.34 o
   0   0  10       3326.62       3416.59        91.20 o
   2   0  10        343.61        343.23        23.04 o
   4   0  10        854.46        888.35        25.15 o
   6   0  10         39.48         68.32        29.21 o
   8   0  10        799.33        874.07        28.89 o
  10   0  10         43.19         89.42        51.77 o
 -11   1  10        148.68        137.78        20.29 o
  -9   1  10        129.98        152.71        16.07 o
  -7   1  10         48.99         39.76        11.36 o
  -5   1  10       2472.89       2388.51        38.14 o
  -3   1  10       2456.81       2746.67        39.92 o
  -1   1  10        781.53        729.31        14.12 o
   1   1  10       1691.56       1731.26        30.51 o
   3   1  10       2000.63       2018.66        40.90 o
   5   1  10       1276.79       1310.94        29.70 o
   7   1  10       2035.77       1963.16        56.80 o
   9   1  10         77.54         90.72        17.04 o
  11   1  10          4.00         -1.30        30.51 o
 -12   2  10        636.15        684.68        28.40 o
 -10   2  10         67.97         55.18        31.97 o
  -8   2  10         99.45         79.20        11.52 o
  -6   2  10       1219.92       1146.22        49.98 o
  -4   2  10       3607.66       3606.46        48.52 o
  -2   2  10        918.85        966.41        22.23 o
   0   2  10       1221.07       1293.09        21.58 o
   2   2  10       3249.70       3383.32        91.37 o
   4   2  10       1861.10       1738.88        29.86 o
   6   2  10        597.03        565.56        29.86 o
   8   2  10         39.60         61.18        10.22 o
  10   2  10          4.99        -12.50        33.11 o
 -11   3  10         10.89          0.49        18.66 o
  -9   3  10          4.52          7.63        12.82 o
  -7   3  10        451.71        355.08        15.42 o
  -5   3  10        480.38        463.97        12.66 o
  -3   3  10       7113.62       7165.04        99.64 o
  -1   3  10        963.08        847.13        15.58 o
   1   3  10        921.60        976.96        17.36 o
   3   3  10       1431.70       1484.26        32.46 o
   5   3  10        120.10        149.14        11.85 o
   7   3  10         23.58         63.62        14.61 o
   9   3  10        355.37        298.77        16.39 o
  11   3  10        284.73        319.38        35.86 o
 -12   4  10        154.23        139.08        22.07 o
 -10   4  10        136.23        121.88        35.38 o
  -8   4  10        706.95        638.75        19.31 o
  -6   4  10       6532.89       6438.66       228.98 o
  -4   4  10       1122.99       1120.25        20.29 o
  -2   4  10       3306.41       3532.13        68.16 o
  -2   4  10       3326.80       3623.17        94.77 o
   0   4  10       2178.04       2280.75        38.95 o
   2   4  10       1098.81       1195.88        36.03 o
   4   4  10        911.99        978.42        21.26 o
   6   4  10        179.12        216.49        21.10 o
   8   4  10        693.73        757.87        21.58 o
  10   4  10        155.95        303.64        41.54 o
  12   4  10        226.19        232.55        44.30 o
 -11   5  10         89.43         64.26        19.80 o
  -9   5  10        435.00        438.33        18.18 o
  -7   5  10        158.22        137.46        12.17 o
  -5   5  10       8418.54       8210.97       151.09 o
  -3   5  10        587.40        564.59        13.31 o
  -1   5  10       5959.08       5840.64        95.42 o
   1   5  10       1625.85       1723.63        28.08 o
   3   5  10       3444.46       3462.51        49.66 o
   5   5  10       2136.45       2080.17        43.33 o
   7   5  10        390.88        419.18        26.29 o
   9   5  10        134.86        131.78        14.77 o
  11   5  10        265.30        272.15        35.05 o
 -12   6  10        163.54        149.46        26.94 o
 -10   6  10          5.67        -29.37        29.37 o
  -8   6  10       2650.43       2579.20        49.82 o
  -6   6  10        537.23        463.65        35.54 o
  -4   6  10       9273.46       9212.92       136.97 o
  -2   6  10       2162.44       2359.30        64.43 o
  -2   6  10       2159.80       2182.25        51.28 o
   0   6  10       1742.15       2089.26        33.59 o
   2   6  10       4944.56       4806.88       127.72 o
   4   6  10        981.68        959.59        19.15 o
   6   6  10       1432.39       1303.15        44.95 o
   8   6  10         65.43         59.72        11.85 o
  10   6  10         32.37         -6.82        38.79 o
 -11   7  10          3.10        -11.04        40.73 o
  -9   7  10         79.13         76.11        13.96 o
  -7   7  10       2415.42       2234.99        39.60 o
  -5   7  10        433.00        499.51        14.93 o
  -3   7  10       4777.85       4599.32        65.56 o
  -1   7  10       2492.94       2676.89        46.25 o
   1   7  10       8179.14       8290.00       134.86 o
   3   7  10       1835.67       1670.24        24.67 o
   5   7  10        528.28        470.30        16.88 o
   7   7  10        317.28        301.53        17.69 o
   9   7  10        140.39        138.92        14.93 o
  11   7  10        247.86        227.20        52.74 o
 -12   8  10         41.84         35.54        25.48 o
 -10   8  10         46.11        -14.77        42.19 o
  -8   8  10       1044.38       1046.25        25.97 o
  -6   8  10       4701.34       5053.39       136.32 o
  -4   8  10       4705.68       4770.21        81.30 o
  -2   8  10       6111.00       6137.13       160.01 o
  -2   8  10       6679.19       7229.96       183.87 o
   0   8  10        655.92        738.23        12.82 o
   2   8  10       5701.09       5551.93       121.39 o
   4   8  10       2524.15       2669.91        43.82 o
   6   8  10         78.32         63.45        20.93 o
   8   8  10        937.20        967.22        25.15 o
  10   8  10         17.19         50.47        42.19 o
 -11   9  10        222.83        250.08        22.72 o
  -9   9  10        195.00        252.03        16.39 o
  -7   9  10       2284.22       2258.20        40.25 o
  -5   9  10       5143.63       4724.44        74.49 o
  -3   9  10        690.80        804.77        15.74 o
  -1   9  10       1600.03       1717.95        29.37 o
   1   9  10       1183.98       1205.13        23.37 o
   3   9  10        371.11        394.68        10.06 o
   5   9  10        204.88        210.81        13.96 o
   7   9  10         18.65         13.63        16.07 o
   9   9  10        110.10        150.11        17.20 o
  11   9  10          1.07        -16.07        50.80 o
 -12  10  10        249.72        308.67        31.32 o
  -8  10  10         87.66         98.02        11.36 o
  -6  10  10        291.31        288.71        20.93 o
  -4  10  10        468.18        445.31        14.28 o
  -2  10  10       1836.10       1878.77        53.72 o
  -2  10  10       1825.37       1823.92        55.18 o
   0  10  10       3327.30       3620.42        49.01 o
   2  10  10       1045.11        960.73        33.11 o
   4  10  10       2109.59       1996.75        34.40 o
   6  10  10       2899.36       2540.90        76.44 o
   8  10  10        149.06        193.77        16.88 o
  10  10  10         59.45         45.76        43.33 o
 -11  11  10        149.94        157.25        22.40 o
  -9  11  10         26.21         12.33        13.79 o
  -7  11  10        493.21        568.97        17.53 o
  -5  11  10        298.76        263.23        11.85 o
  -3  11  10       3156.06       3223.14        47.71 o
  -1  11  10        553.88        593.96        13.15 o
   1  11  10        613.23        492.21        12.33 o
   3  11  10        650.89        689.55        16.55 o
   5  11  10       1230.28       1142.49        25.97 o
   7  11  10        173.81        125.12        18.99 o
   9  11  10        337.32        378.12        21.10 o
 -10  12  10          9.44        -33.11        43.33 o
  -8  12  10        488.23        443.52        15.90 o
  -6  12  10        269.49        257.38        24.83 o
  -6  12  10        270.18        282.54        35.54 o
  -4  12  10       2316.29       2360.11        43.98 o
  -2  12  10       2528.83       2593.96        71.73 o
  -2  12  10       2197.72       2163.91        64.75 o
   0  12  10         31.46         43.33         6.65 o
   2  12  10       1356.71       1401.82        67.02 o
   4  12  10       9804.16       9576.11       158.39 o
   6  12  10        555.19        622.20        43.01 o
   8  12  10        209.98        216.98        17.04 o
  10  12  10         15.83         71.41        27.26 o
 -11  13  10         87.17         95.26        26.94 o
  -9  13  10        344.56        400.03        21.58 o
  -7  13  10        658.50        596.07        20.29 o
  -5  13  10       4912.60       4365.30        76.92 o
  -3  13  10        402.71        379.91        11.68 o
  -1  13  10         76.58         82.93         9.25 o
   1  13  10         77.60        114.25         9.57 o
   3  13  10       2190.11       2095.10        33.59 o
   5  13  10       1352.65       1091.53        25.48 o
   7  13  10         30.68         71.73        20.45 o
   9  13  10        530.99        565.89        24.34 o
 -10  14  10         91.11        -34.73        43.49 o
  -8  14  10         51.26         44.95        12.82 o
  -6  14  10        903.16        977.28        56.96 o
  -6  14  10        930.58        849.89        52.90 o
  -4  14  10        627.31        592.18        17.53 o
  -2  14  10        332.84        302.17        19.96 o
  -2  14  10        135.57        152.06        30.83 o
   0  14  10       3426.35       3817.92        60.37 o
   2  14  10        782.49        764.85        47.22 o
   4  14  10        644.68        662.93        18.34 o
   6  14  10        817.39        833.66        50.31 o
   8  14  10        356.27        217.95        17.36 o
  10  14  10         28.14         56.31        43.01 o
 -11  15  10          9.35         36.51        49.50 o
  -9  15  10         25.49        -12.17        17.36 o
  -7  15  10        210.12        209.51        14.44 o
  -5  15  10        717.23        586.50        18.01 o
  -3  15  10        809.81        814.83        21.26 o
  -1  15  10        785.96        842.91        18.99 o
   1  15  10       1597.58       1472.41        30.35 o
   3  15  10        638.10        549.98        14.77 o
   5  15  10       2112.31       2043.82        40.57 o
   7  15  10        161.72        179.00        20.29 o
   9  15  10        421.38        517.85        24.34 o
  -8  16  10        804.84        854.76        22.40 o
  -6  16  10       2555.93       2727.36       118.47 o
  -6  16  10       2565.33       2600.45        80.66 o
  -4  16  10        820.13        759.49        23.53 o
  -2  16  10        661.69        569.78        32.13 o
  -2  16  10        743.88        680.95        46.41 o
   0  16  10        939.76        994.81        20.93 o
   2  16  10        575.87        735.80        32.78 o
   4  16  10        770.19        727.85        19.64 o
   6  16  10         62.87         97.05        31.65 o
   8  16  10        734.03        753.65        26.45 o
  -9  17  10         57.89         64.91        19.80 o
  -7  17  10         52.51         64.10        16.23 o
  -5  17  10        132.86        110.52        13.96 o
  -3  17  10        230.25        222.66        14.12 o
  -1  17  10        213.98        178.84        12.50 o
   1  17  10        592.47        494.81        15.58 o
   3  17  10        454.53        348.43        14.12 o
   5  17  10        895.53        987.67        24.99 o
   7  17  10        931.48       1014.93        35.38 o
   9  17  10        174.31        192.96        20.45 o
  -8  18  10        276.02        313.86        19.15 o
  -6  18  10         25.73         72.87        33.59 o
  -6  18  10          6.69          8.11        32.78 o
  -4  18  10       1563.58       1518.18        37.00 o
  -2  18  10        255.16        215.03        37.97 o
  -2  18  10        212.43        105.49        33.43 o
   0  18  10       1701.79       1670.72        31.00 o
   2  18  10        339.80        409.12        27.10 o
   4  18  10       1239.02       1266.96        28.40 o
   6  18  10         98.88        128.69        32.13 o
   8  18  10         63.35         48.36        15.58 o
  -9  19  10        128.41        162.77        27.26 o
  -7  19  10        431.41        404.09        21.91 o
  -5  19  10         45.81         41.06        16.72 o
  -3  19  10        383.13        352.00        19.15 o
  -1  19  10        132.85         93.31        11.85 o
   1  19  10        266.28        207.40        12.98 o
   3  19  10         85.32         86.82        13.96 o
   5  19  10       1142.03       1043.65        30.02 o
   7  19  10          7.26         55.34        19.47 o
   9  19  10         53.33         83.90        21.42 o
  -8  20  10         56.10         71.41        17.20 o
  -6  20  10        147.17        129.99        39.11 o
  -4  20  10        833.28        833.33        26.45 o
  -2  20  10        240.57        261.44        38.46 o
  -2  20  10        237.04        167.64        38.46 o
   0  20  10        309.36        349.24        15.09 o
   2  20  10         74.36         64.75        34.24 o
   4  20  10        674.89        614.41        21.42 o
   6  20  10         81.60        164.88        35.38 o
   8  20  10        129.59        177.05        18.50 o
  -9  21  10          8.47         49.50        34.89 o
  -7  21  10        257.32        298.77        21.42 o
  -5  21  10        135.73        105.97        18.66 o
  -3  21  10         11.00         -5.36        15.42 o
  -1  21  10         59.82         47.39        14.61 o
   1  21  10         63.85         54.04        12.98 o
   3  21  10        162.05        137.46        15.42 o
   5  21  10         27.22         22.40        17.20 o
   7  21  10          4.71         32.13        19.47 o
  -8  22  10          0.06        -33.92        33.92 o
  -6  22  10         20.47         45.93        38.46 o
  -4  22  10        793.02        798.93        26.78 o
  -2  22  10        212.08        199.29        43.01 o
  -2  22  10         26.87         53.07        34.40 o
   0  22  10        634.31        585.85        18.83 o
   2  22  10         66.16         35.54        37.00 o
   2  22  10        143.69        270.20        38.95 o
   4  22  10        527.20        593.31        25.32 o
   6  22  10        227.41        409.61        42.68 o
   8  22  10        143.33        191.33        28.56 o
  -7  23  10         23.14          1.95        18.99 o
  -5  23  10        235.04        173.16        24.02 o
  -3  23  10        406.63        416.59        22.07 o
  -1  23  10         19.77         40.25        15.25 o
   1  23  10         21.01         18.66        13.47 o
   3  23  10        110.85         99.97        18.50 o
   5  23  10        414.38        434.27        31.32 o
  -6  24  10         44.90         70.59        45.12 o
  -4  24  10        165.21        160.66        18.18 o
  -2  24  10          5.67         45.12        40.41 o
  -2  24  10         33.50         80.17        37.65 o
   0  24  10          0.06         22.07        11.85 o
   2  24  10        142.89        181.60        39.60 o
   2  24  10        118.05         30.67        40.73 o
   4  24  10          3.27         27.91        20.45 o
   6  24  10         60.72        165.04        37.65 o
  -5  25  10        134.43        117.01        24.18 o
  -3  25  10         52.91         76.44        18.50 o
  -1  25  10         20.42         34.57        23.37 o
   1  25  10         25.15         16.39        14.12 o
   3  25  10        148.32        114.57        20.29 o
   5  25  10         56.33         55.34        24.34 o
  -4  26  10         75.45         82.93        20.77 o
  -2  26  10        208.90        111.00        46.25 o
  -2  26  10        175.61        238.07        44.79 o
   0  26  10          0.55          4.71        13.63 o
   2  26  10         87.34         73.35        42.84 o
   2  26  10         71.02        141.67        40.73 o
   4  26  10         27.00         89.42        28.89 o
  -3  27  10        198.73        248.78        25.48 o
  -1  27  10          4.46         38.62        33.59 o
   1  27  10          1.27         17.85        16.55 o
   3  27  10         18.72         55.34        24.99 o
  -2  28  10          4.68         -4.87        46.90 o
   0  28  10        258.17        261.44        20.29 o
   2  28  10         21.73         45.28        46.41 o
   1  29  10         27.29         56.64        18.83 o
   3  29  10         92.41        217.46        62.48 o
  12   0   8         72.13        112.30        38.30 o
  10   0   8         67.75        -15.58        40.73 o
   4   0  10        233.01        266.80        10.87 o
   2   0  10         93.70        110.35        14.28 o
  -2   0  12       1021.73       1137.78        54.53 o
  -4   0  12       1332.89       1353.46        35.22 o
  -6   0  12        101.49         52.42        30.19 o
 -11   1  11          9.48         -7.30        27.26 o
  -9   1  11        111.88        106.46        15.74 o
  -7   1  11        745.25        694.26        19.80 o
  -5   1  11       2299.81       2162.12        38.30 o
  -3   1  11       4157.70       4080.66        54.53 o
  -1   1  11       1778.88       1949.85        29.37 o
   1   1  11       4689.92       5086.01        84.23 o
   3   1  11        846.22        917.72        22.40 o
   5   1  11        111.54         99.16        12.98 o
   7   1  11       1256.45       1246.35        31.00 o
   9   1  11         21.29         32.78        13.47 o
  11   1  11         69.24         57.29        32.62 o
 -12   2  11         41.66         52.09        26.45 o
 -10   2  11        206.48        184.19        31.32 o
  -8   2  11        599.55        687.28        23.04 o
  -6   2  11       1154.90       1119.28        38.95 o
  -4   2  11       2677.50       2530.83        35.22 o
  -2   2  11      10678.56      10509.58       197.01 o
   0   2  11       4831.55       5017.53        75.46 o
   2   2  11       1457.89       1467.38        37.33 o
   4   2  11        497.58        483.61        12.66 o
   6   2  11       2633.84       2391.11        74.16 o
   8   2  11        914.11        834.14        20.45 o
  10   2  11        240.17        302.17        24.99 o
 -11   3  11         26.62         27.10        19.47 o
  -9   3  11        102.27         71.57        15.74 o
  -7   3  11        551.13        484.58        17.53 o
  -5   3  11         83.09        134.70         8.60 o
  -3   3  11       5237.50       5173.97        78.55 o
  -1   3  11         32.84         30.67         5.68 o
   1   3  11        100.38         79.52         6.33 o
   3   3  11        928.37        969.49        23.86 o
   5   3  11        204.40        198.96        12.98 o
   7   3  11       4759.72       4706.75        81.95 o
   9   3  11         83.71        103.86        14.44 o
  11   3  11        522.01        532.94        40.57 o
 -12   4  11         79.93         36.19        26.45 o
 -10   4  11         57.83        -12.66        40.73 o
  -8   4  11        687.77        676.40        20.29 o
  -6   4  11        150.32        251.38        21.91 o
  -4   4  11        378.92        412.20        11.04 o
  -2   4  11       3611.33       4075.30        92.18 o
  -2   4  11       4483.77       5049.34       188.90 o
   0   4  11       5940.14       6411.39        95.75 o
   2   4  11       5179.49       5767.77       157.25 o
   2   4  11       4298.11       4644.11       178.68 o
   4   4  11        953.16        899.38        18.66 o
   6   4  11          3.83         16.88        18.83 o
   8   4  11         58.27         54.53        12.01 o
  10   4  11         21.80         62.64        33.11 o
 -11   5  11        115.03         84.39        20.29 o
  -9   5  11          4.35          0.81        14.93 o
  -7   5  11       5837.13       5633.07        98.67 o
  -5   5  11       1913.43       1866.93        39.44 o
  -3   5  11       1892.69       1792.28        30.67 o
  -1   5  11       1454.73       1679.49        30.83 o
   1   5  11       5334.34       5463.32        82.12 o
   3   5  11       2847.99       2861.57        50.63 o
   5   5  11       1154.76       1088.12        26.78 o
   7   5  11         50.03        102.40        15.09 o
   9   5  11        323.62        327.82        17.36 o
  11   5  11        164.39        107.59        49.01 o
 -12   6  11          0.14         17.69        26.29 o
 -10   6  11         33.93        -27.75        38.79 o
  -8   6  11        346.13        461.70        17.53 o
  -6   6  11       1287.85       1478.42        48.85 o
  -4   6  11        283.42        312.24        10.06 o
  -2   6  11       9619.65      10048.20       253.49 o
  -2   6  11      10235.77      10357.35       219.73 o
   0   6  11        863.22        843.23        16.07 o
   2   6  11        185.37        242.29        13.63 o
   4   6  11       1549.19       1495.94        27.10 o
   6   6  11        525.98        528.72        28.56 o
   8   6  11       1593.26       1475.17        33.11 o
  10   6  11        148.36         73.19        44.14 o
 -11   7  11         15.63         22.72        27.26 o
  -9   7  11        841.78        903.28        25.64 o
  -7   7  11        158.04        168.78        12.66 o
  -5   7  11        170.08        161.96        10.87 o
  -3   7  11        668.72        620.09        13.31 o
  -1   7  11       1858.58       2047.55        36.68 o
   1   7  11        940.60       1014.28        18.99 o
   3   7  11       5701.66       5378.12        76.44 o
   5   7  11       1294.49       1183.71        28.72 o
   7   7  11        131.65        125.61        15.42 o
   9   7  11        578.60        613.76        21.42 o
  11   7  11        411.64        405.06        43.01 o
 -10   8  11         33.09        -20.93        43.49 o
 -10   8  11         75.39         29.70        41.54 o
  -8   8  11       1477.50       1401.33        31.65 o
  -6   8  11        708.79        756.09        33.76 o
  -4   8  11        688.42        755.11        16.88 o
  -2   8  11      10087.63      10941.09       275.72 o
  -2   8  11      10892.08      11309.96       239.69 o
   0   8  11       2739.23       3034.73        44.14 o
   2   8  11         24.64          7.47        14.28 o
   4   8  11        471.62        464.30        13.31 o
   6   8  11        565.33        536.03        29.54 o
   8   8  11         12.89         32.29        13.96 o
  10   8  11         70.59         29.70        42.03 o
 -11   9  11        433.68        401.17        24.99 o
  -9   9  11        286.72        346.64        18.01 o
  -7   9  11        197.80        174.62        12.82 o
  -5   9  11        629.59        614.41        15.74 o
  -3   9  11        752.60        841.29        16.55 o
  -1   9  11       1243.82       1240.02        22.88 o
   1   9  11        339.95        366.76        11.36 o
   3   9  11       2969.16       2919.51        43.82 o
   5   9  11       1554.14       1653.68        37.00 o
   7   9  11        412.23        400.19        19.64 o
   9   9  11         46.69         15.42        16.07 o
 -10  10  11         47.98         -8.93        42.19 o
  -8  10  11        283.01        267.93        15.25 o
  -6  10  11         11.20         30.83        17.69 o
  -4  10  11        586.93        537.00        14.44 o
  -2  10  11       3277.04       3145.89        71.89 o
  -2  10  11       3234.05       3242.13        87.31 o
   0  10  11       4046.83       4374.88        58.75 o
   2  10  11        197.13        224.12        17.20 o
   4  10  11       1246.48       1217.46        23.69 o
   6  10  11       1281.47       1277.83        46.74 o
   8  10  11        735.21        690.36        24.67 o
  10  10  11         69.02         12.98        43.33 o
 -11  11  11         32.46         19.15        20.29 o
  -9  11  11        481.48        557.45        21.26 o
  -7  11  11        114.03        122.20        12.82 o
  -5  11  11        345.73        291.30        12.33 o
  -3  11  11        771.27        831.06        20.29 o
  -1  11  11        733.73        814.83        16.07 o
   1  11  11        781.61        792.92        18.01 o
   3  11  11       1807.04       1890.13        30.51 o
   5  11  11        149.04        146.54        12.66 o
   7  11  11        173.11        138.43        19.47 o
   9  11  11        284.41        268.09        19.80 o
 -10  12  11        155.51         52.74        45.12 o
  -8  12  11        473.05        497.89        16.72 o
  -6  12  11        328.15        339.99        37.16 o
  -6  12  11        223.22        167.32        23.86 o
  -4  12  11       4049.01       3915.29        69.13 o
  -2  12  11        411.85        411.55        25.64 o
  -2  12  11       2002.84       2163.26        62.16 o
   0  12  11        216.52        225.25         8.93 o
   2  12  11       7293.96       8182.57       314.35 o
   4  12  11        757.00        742.62        19.47 o
   6  12  11        134.74        249.43        34.08 o
   8  12  11        261.38        250.41        17.85 o
  10  12  11         96.21         55.34        28.40 o
 -11  13  11          8.55         22.72        30.83 o
  -9  13  11        227.65        252.68        19.96 o
  -7  13  11        907.00        824.41        23.69 o
  -5  13  11        669.51        571.41        16.39 o
  -3  13  11        848.39        850.37        17.36 o
  -1  13  11        763.19        898.57        19.64 o
   1  13  11       2725.13       2829.93        50.96 o
   3  13  11        951.40        869.36        18.18 o
   5  13  11       1029.82        932.00        23.53 o
   7  13  11        125.04        151.09        19.96 o
   9  13  11        630.74        716.98        27.26 o
 -10  14  11         96.71         63.29        47.22 o
  -8  14  11          0.22          2.43        14.44 o
  -6  14  11         13.66         52.42        20.45 o
  -6  14  11        234.29        238.56        37.49 o
  -4  14  11       1062.48       1009.41        21.75 o
  -2  14  11       1330.79       1221.36        44.95 o
  -2  14  11       1577.75       1513.47        47.39 o
   0  14  11         49.52         41.22         9.09 o
   2  14  11       1983.33       2055.66        92.34 o
   4  14  11       3324.48       3199.94        57.94 o
   6  14  11        147.77        221.84        33.27 o
   8  14  11        779.47        831.39        27.91 o
  10  14  11         78.99        125.12        47.06 o
  -9  15  11        132.05         96.88        18.83 o
  -7  15  11         72.15         96.72        13.31 o
  -5  15  11        726.35        584.55        20.29 o
  -3  15  11        218.44        189.71        13.47 o
  -1  15  11        628.23        577.90        16.07 o
   1  15  11       1276.17       1152.87        25.97 o
   3  15  11       2327.65       2140.70        37.65 o
   5  15  11        713.79        595.91        19.15 o
   7  15  11         66.48        113.27        18.99 o
   9  15  11         53.00         74.16        18.34 o
  -8  16  11        408.33        459.43        18.50 o
  -6  16  11         18.36          5.68        33.59 o
  -4  16  11       2545.36       2339.66        45.28 o
  -2  16  11        613.61        609.22        28.72 o
  -2  16  11        359.97        311.59        27.10 o
   0  16  11         25.33         13.79        10.55 o
   2  16  11       1844.47       1980.69        62.32 o
   4  16  11         38.37         47.39        11.04 o
   6  16  11        125.90        170.07        33.92 o
   8  16  11         26.22         24.99        15.42 o
  -9  17  11        198.60        249.27        23.21 o
  -7  17  11        249.61        252.03        18.99 o
  -5  17  11        897.77        960.73        27.59 o
  -3  17  11        124.54         85.04        12.82 o
  -1  17  11       1190.96       1056.15        24.67 o
   1  17  11        766.47        851.35        19.96 o
   3  17  11        987.33       1041.87        25.15 o
   5  17  11        275.50        308.67        15.90 o
   7  17  11         55.15         49.66        18.99 o
   9  17  11        125.19        240.99        21.26 o
  -8  18  11         85.23         92.34        16.88 o
  -6  18  11        164.71        176.40        37.33 o
  -6  18  11        158.88        113.92        36.35 o
  -4  18  11        338.05        349.40        18.18 o
  -2  18  11       1186.68       1052.42        61.83 o
  -2  18  11       1445.69       1431.35        47.71 o
   0  18  11       1429.78       1404.74        27.59 o
   2  18  11       1399.56       1444.50        50.15 o
   2  18  11       1289.57       1315.48        67.35 o
   4  18  11        469.07        438.82        18.50 o
   6  18  11        362.11        452.45        41.71 o
   8  18  11        552.22        666.50        25.80 o
  -9  19  11          0.46         27.75        24.83 o
  -7  19  11        142.54        106.30        18.01 o
  -5  19  11       1833.35       1669.91        47.39 o
  -3  19  11         23.60         15.58        15.09 o
  -1  19  11       1554.47       1536.19        32.46 o
   1  19  11       2961.47       3047.23        51.28 o
   3  19  11        743.85        689.55        20.93 o
   5  19  11        284.33        249.59        15.74 o
   7  19  11        157.11        224.44        22.40 o
   9  19  11         51.64         65.89        28.40 o
  -8  20  11        626.34        657.90        25.97 o
  -6  20  11        336.81        659.04        52.74 o
  -6  20  11        233.41        302.82        42.52 o
  -4  20  11        571.23        540.25        22.07 o
  -2  20  11         70.98        120.42        34.89 o
  -2  20  11         72.45         47.06        37.16 o
   0  20  11        412.43        390.94        14.44 o
   2  20  11         68.99         81.14        35.05 o
   2  20  11        209.65        238.40        37.00 o
   4  20  11          5.92         22.88        12.66 o
   6  20  11         16.76         87.63        34.08 o
   8  20  11        207.45        268.42        22.40 o
  -7  21  11        627.55        670.72        27.10 o
  -5  21  11         65.50         90.23        19.31 o
  -3  21  11        304.85        291.63        19.31 o
  -1  21  11        147.40        173.97        16.07 o
   1  21  11        533.09        584.55        19.96 o
   3  21  11        425.33        490.10        20.61 o
   5  21  11        205.31        201.88        20.45 o
   7  21  11         56.26        111.49        21.91 o
  -8  22  11         77.32         36.51        37.16 o
  -6  22  11        101.16        121.71        39.92 o
  -4  22  11        590.78        672.02        25.32 o
  -2  22  11        374.17        363.52        43.98 o
  -2  22  11        311.20        265.66        44.79 o
   0  22  11        389.49        405.87        17.04 o
   2  22  11        324.71        359.62        42.52 o
   2  22  11        374.62        396.46        44.95 o
   4  22  11        108.23         82.44        17.20 o
   6  22  11        305.92        408.15        42.84 o
  -7  23  11        167.24        221.84        45.93 o
  -5  23  11        865.94        870.17        40.08 o
  -3  23  11        374.22        347.78        21.42 o
  -1  23  11        125.77        136.32        16.72 o
   1  23  11        333.46        293.09        16.72 o
   3  23  11        101.24        118.95        19.31 o
   5  23  11         16.71         58.42        24.18 o
  -6  24  11        189.68        106.78        44.30 o
  -4  24  11         11.82         22.72        19.31 o
  -2  24  11        124.59        108.41        44.14 o
  -2  24  11         92.52        118.79        40.25 o
   0  24  11         88.81         88.77        12.98 o
   2  24  11         25.29         25.80        39.60 o
   2  24  11         99.17        155.96        39.76 o
   4  24  11        130.07        199.29        23.53 o
  -5  25  11         55.71         46.90        23.69 o
  -3  25  11        375.91        330.41        22.40 o
  -1  25  11        426.19        423.73        26.29 o
   1  25  11        141.16        144.60        15.74 o
   3  25  11        682.43        798.28        38.62 o
   5  25  11         73.40        108.89        26.94 o
  -4  26  11          8.61         19.31        17.53 o
  -2  26  11        115.77         43.65        46.09 o
  -2  26  11        109.81        106.78        40.41 o
   0  26  11         16.91         12.50        13.31 o
   2  26  11         49.16          8.93        42.52 o
   2  26  11        102.84        178.35        42.84 o
   4  26  11        312.67        309.48        35.05 o
  -3  27  11         67.90        132.59        23.69 o
  -1  27  11        559.82        632.75        38.30 o
   1  27  11        813.45        815.00        25.80 o
   3  27  11        185.31        198.80        28.72 o
  -2  28  11          5.92         -6.00        48.04 o
   0  28  11          5.26         16.39        23.04 o
   2  28  11         25.99         58.75        46.74 o
   2  28  11         60.87        172.18        45.93 o
   1  29  11         26.17         19.64        25.15 o
 -12   0  12          0.02         -7.47        37.49 o
 -10   0  12         32.26         38.30        41.06 o
  -8   0  12        270.47        245.86        23.21 o
  -6   0  12        382.95        439.47        38.95 o
  -4   0  12       4887.78       5121.23        96.40 o
  -2   0  12       3746.76       4431.03       121.39 o
   0   0  12        739.17        835.44        26.61 o
   2   0  12        207.10        274.75        27.26 o
   4   0  12        475.93        530.83        19.47 o
   6   0  12       2030.76       2102.89        95.10 o
   8   0  12        786.80        744.08        27.59 o
  10   0  12        115.50        284.97        56.15 o
 -11   1  12         97.93         90.07        20.12 o
  -9   1  12         22.60         -4.22        18.18 o
  -7   1  12        557.32        513.96        20.45 o
  -5   1  12        107.65         99.97         8.60 o
  -3   1  12       2789.09       2887.70        39.92 o
  -1   1  12       9010.82      10097.54       130.48 o
   1   1  12       2462.72       2798.77        47.87 o
   3   1  12       2993.34       2955.86        57.94 o
   5   1  12        729.82        768.91        21.91 o
   7   1  12        884.85        884.78        25.48 o
   9   1  12         40.66         42.68        14.12 o
  11   1  12         34.02        108.57        40.41 o
 -12   2  12        153.78        210.16        29.54 o
 -10   2  12        562.88        428.76        35.54 o
  -8   2  12         22.47         14.12        13.63 o
  -6   2  12        733.27        785.95        27.43 o
  -4   2  12        247.93        250.73         9.25 o
  -2   2  12       3019.42       3063.62        71.08 o
   0   2  12       6504.60       6764.20       100.94 o
   2   2  12       3140.98       3387.21        96.40 o
   4   2  12         59.81         60.69         9.09 o
   6   2  12       4772.65       4209.83       121.39 o
   8   2  12        441.13        436.55        15.58 o
  10   2  12          6.71         83.90        34.08 o
 -11   3  12        196.21        228.82        21.91 o
  -9   3  12         99.66         64.75        15.74 o
  -7   3  12         48.04         62.16        12.50 o
  -5   3  12        668.86        689.06        16.39 o
  -3   3  12        630.52        756.90        15.90 o
  -1   3  12       1391.78       1552.26        24.83 o
   1   3  12       3943.86       4384.29        66.70 o
   3   3  12         45.33        117.82        10.22 o
   5   3  12       1596.48       1600.62        42.03 o
   7   3  12        305.98        303.47        15.42 o
   9   3  12         25.45         22.23        13.79 o
  11   3  12        277.02        359.30        49.17 o
 -12   4  12         77.83        119.60        28.08 o
 -10   4  12        175.82        135.02        31.32 o
  -8   4  12       1144.34       1128.69        31.00 o
  -6   4  12         57.11         74.65        15.58 o
  -4   4  12       3331.84       3238.40        51.12 o
  -2   4  12       7715.84       8390.62       183.87 o
  -2   4  12       6823.23       7264.36       268.09 o
   0   4  12       1180.47       1186.47        20.77 o
   2   4  12       1906.21       1547.39        66.37 o
   2   4  12        548.81        486.53        24.18 o
   4   4  12       3479.88       3558.91        57.12 o
   6   4  12         21.83         35.54        19.96 o
   8   4  12        156.75        129.83        11.20 o
  10   4  12         63.90        101.75        33.59 o
 -11   5  12        131.08        121.23        21.10 o
  -9   5  12        424.37        374.07        20.45 o
  -7   5  12        885.33        870.17        23.37 o
  -5   5  12       1475.29       1280.59        26.61 o
  -3   5  12        900.22        942.88        17.36 o
  -1   5  12        441.68        473.71        11.20 o
   1   5  12        241.23        222.98         8.44 o
   3   5  12       1935.87       1861.73        35.22 o
   5   5  12        502.05        502.76        18.18 o
   7   5  12       1563.88       1696.36        35.38 o
   9   5  12        411.83        446.61        19.31 o
  11   5  12         94.18        219.57        45.76 o
 -10   6  12         75.29        -17.20        37.81 o
  -8   6  12         82.80         66.86        12.50 o
  -6   6  12        657.56        623.66        24.67 o
  -4   6  12        635.02        654.33        13.79 o
  -2   6  12        452.49        495.13        23.53 o
  -2   6  12        811.55        923.56        31.48 o
   0   6  12        927.70        897.11        18.34 o
   2   6  12       1392.70       1377.47        35.05 o
   4   6  12         84.28         75.46         8.60 o
   6   6  12       1279.57       1188.58        43.49 o
   8   6  12         27.18         30.35        11.04 o
  10   6  12        299.82        410.42        51.61 o
 -11   7  12         22.81        -13.96        19.64 o
  -9   7  12         61.95         36.35        14.44 o
  -7   7  12         87.49         81.63        11.68 o
  -5   7  12       3752.31       3317.92        54.20 o
  -3   7  12       2535.94       2444.50        37.16 o
  -1   7  12       2055.20       1975.98        30.83 o
   1   7  12       1790.05       1793.57        30.02 o
   3   7  12        639.63        673.32        17.20 o
   5   7  12        539.18        505.19        18.34 o
   7   7  12         30.72         27.91        17.69 o
   9   7  12        268.34        263.23        17.04 o
 -10   8  12          9.18        -27.43        40.57 o
  -8   8  12        749.51        732.39        21.75 o
  -6   8  12       1105.85       1135.02        30.35 o
  -4   8  12        548.38        568.32        14.77 o
  -2   8  12         89.44         84.71        15.74 o
  -2   8  12         89.49         57.29        25.80 o
   0   8  12       2616.12       2652.71        39.27 o
   2   8  12        256.71        242.94        18.83 o
   4   8  12       5099.27       5132.10        80.33 o
   6   8  12        164.05        143.46        23.04 o
   8   8  12        281.68        311.75        16.07 o
  10   8  12         62.43         74.49        44.14 o
 -11   9  12         63.40         14.61        20.77 o
  -9   9  12         33.18         36.35        14.61 o
  -7   9  12         50.16         40.57        12.66 o
  -5   9  12       1318.98       1255.11        24.99 o
  -3   9  12        864.34        889.00        17.36 o
  -1   9  12       7556.61       8301.85       115.71 o
   1   9  12       2767.42       3085.36        45.28 o
   3   9  12       2441.35       2409.77        40.57 o
   5   9  12       1502.30       1404.25        33.27 o
   7   9  12        389.87        345.99        22.23 o
   9   9  12         57.43         44.30        16.88 o
 -10  10  12         88.15         39.76        41.71 o
  -8  10  12        115.97        137.62        13.96 o
  -6  10  12       1692.55       1604.35        38.79 o
  -6  10  12       1184.94       1188.74        62.48 o
  -4  10  12       3944.44       3885.91        62.48 o
  -2  10  12        702.57        772.48        30.83 o
  -2  10  12        786.87        891.76        31.81 o
   0  10  12          9.28         10.22         6.82 o
   2  10  12        778.12        909.61        33.92 o
   4  10  12        201.06        205.78        10.55 o
   6  10  12        387.69        337.23        26.61 o
   8  10  12        343.56        345.99        19.31 o
  10  10  12         47.60        107.59        45.12 o
 -11  11  12         18.39        -27.10        27.10 o
  -9  11  12        100.53         83.58        15.58 o
  -7  11  12        180.47        152.22        13.15 o
  -5  11  12        541.45        494.00        14.93 o
  -3  11  12       3662.08       3764.20        59.88 o
  -1  11  12       2521.59       2600.29        46.90 o
   1  11  12        821.03        907.66        18.18 o
   3  11  12        808.86        845.50        21.42 o
   5  11  12        229.99        262.90        14.44 o
   7  11  12        149.06        157.58        19.96 o
   9  11  12          7.55         19.47        17.36 o
 -10  12  12         53.33        -21.42        43.49 o
  -8  12  12        752.43        768.09        20.77 o
  -6  12  12        343.05        349.40        38.14 o
  -6  12  12        468.12        478.90        30.02 o
  -4  12  12        434.73        434.44        15.25 o
  -2  12  12       1158.82       1172.02        39.27 o
  -2  12  12       2380.51       2524.99        60.86 o
   0  12  12       1150.77       1111.49        22.07 o
   2  12  12       2701.14       2699.29       115.71 o
   4  12  12       2121.38       2019.47        39.27 o
   6  12  12        468.88        498.54        41.71 o
   8  12  12        232.72        251.87        18.50 o
  10  12  12          0.42         48.04        48.69 o
 -11  13  12         89.38         66.70        33.92 o
  -9  13  12        274.52        299.58        18.66 o
  -7  13  12         75.66         57.77        13.79 o
  -5  13  12        299.63        253.49        12.66 o
  -3  13  12        286.32        266.15        11.04 o
  -1  13  12       5505.45       5461.70        84.55 o
   1  13  12       5373.14       5355.57        99.64 o
   3  13  12        258.56        266.63        14.28 o
   5  13  12       1847.87       1998.54        40.08 o
   7  13  12        638.93        709.51        29.37 o
   9  13  12        326.06        443.36        23.69 o
 -10  14  12         43.52        -38.46        44.14 o
  -8  14  12        100.20         51.12        13.79 o
  -6  14  12         41.57         57.94        31.81 o
  -6  14  12        223.36        191.98        23.69 o
  -4  14  12        921.20        884.62        22.56 o
  -2  14  12       2660.42       2534.73        77.09 o
  -2  14  12       2297.98       2298.28        66.54 o
   0  14  12       4786.63       4576.60        71.89 o
   2  14  12        654.24        649.79        43.82 o
   2  14  12         30.25         30.35        19.80 o
   4  14  12        200.64        213.89        12.82 o
   6  14  12         29.56         69.30        31.81 o
   8  14  12         31.51         34.24        15.58 o
  -9  15  12        166.23        135.67        18.99 o
  -7  15  12        218.77        203.83        14.77 o
  -5  15  12        196.63        132.75        12.33 o
  -3  15  12       2635.60       2553.88        48.69 o
  -1  15  12        876.56        852.16        19.80 o
   1  15  12        736.02        810.78        19.31 o
   3  15  12         77.06        121.06        14.28 o
   5  15  12        607.23        516.07        18.34 o
   7  15  12          5.08         38.46        19.15 o
   9  15  12         47.41         66.70        19.15 o
  -8  16  12        224.73        205.13        15.74 o
  -6  16  12         61.38          9.74        31.97 o
  -6  16  12         75.37         26.78        33.59 o
  -4  16  12         42.78         58.91        11.85 o
  -2  16  12       1854.87       1663.91        57.45 o
  -2  16  12       1889.70       1740.51        54.20 o
   0  16  12        210.57        183.06        11.36 o
   2  16  12       1715.73       1854.27        59.72 o
   2  16  12       1972.18       1966.57        87.63 o
   4  16  12       1559.30       1484.42        31.81 o
   6  16  12        702.65        594.94        45.28 o
   8  16  12          4.84         -5.19        15.42 o
  -9  17  12        364.19        446.77        34.24 o
  -7  17  12        279.26        286.43        19.80 o
  -5  17  12         76.57         87.47        14.12 o
  -3  17  12        865.59        860.76        23.37 o
  -1  17  12          4.22         26.13        12.17 o
   1  17  12          9.98         33.27        11.04 o
   3  17  12        167.32        109.38        14.61 o
   5  17  12        745.60        846.64        23.69 o
   7  17  12        250.97        343.23        24.02 o
   9  17  12        384.04        482.31        28.08 o
  -8  18  12        122.22        123.34        17.20 o
  -6  18  12         61.41         33.92        33.43 o
  -6  18  12        140.44        143.30        37.65 o
  -4  18  12        626.71        525.15        18.50 o
  -2  18  12       1849.02       1702.21        59.88 o
  -2  18  12       1585.55       1396.95        71.24 o
   0  18  12        310.26        339.99        13.79 o
   2  18  12        433.40        409.28        41.54 o
   2  18  12         11.52         78.55        22.07 o
   4  18  12         43.99         36.19        12.33 o
   6  18  12         41.81        130.15        33.92 o
   6  18  12         48.51        135.35        39.11 o
   8  18  12         85.56         66.21        16.88 o
  -9  19  12        193.99        174.46        39.92 o
  -7  19  12         16.03         18.18        17.53 o
  -5  19  12        268.28        261.60        20.93 o
  -3  19  12        864.76        825.87        26.78 o
  -1  19  12        375.75        343.23        17.20 o
   1  19  12       1336.70       1170.24        25.32 o
   3  19  12        629.55        639.24        23.21 o
   5  19  12        277.00        307.04        18.83 o
   7  19  12        320.56        391.43        23.37 o
  -8  20  12        116.79        119.44        18.66 o
  -6  20  12          5.79        -18.34        35.38 o
  -6  20  12          5.03         77.90        36.03 o
  -4  20  12         18.59         -0.49        14.77 o
  -2  20  12        635.73        671.86        50.15 o
  -2  20  12        586.81        517.85        49.98 o
   0  20  12         39.32         26.13        10.71 o
   2  20  12        389.05        382.18        42.19 o
   2  20  12        233.43        322.78        39.11 o
   4  20  12        469.55        435.09        19.31 o
   6  20  12         42.89        168.29        35.22 o
   8  20  12        266.61        390.13        32.13 o
  -7  21  12         14.31          0.81        18.66 o
  -5  21  12        526.30        512.17        31.16 o
  -3  21  12        123.68        122.69        17.36 o
  -1  21  12        680.48        662.61        26.29 o
   1  21  12        766.47        787.24        23.04 o
   3  21  12        151.82        179.32        16.72 o
   5  21  12         25.00         56.96        18.50 o
   7  21  12          3.96         45.12        34.24 o
  -8  22  12        309.03        402.30        47.06 o
  -6  22  12        336.80        327.33        47.06 o
  -4  22  12        297.92        240.83        18.99 o
  -2  22  12        191.15        160.01        43.01 o
  -2  22  12        111.00        143.95        39.11 o
   0  22  12         86.50        101.10        13.31 o
   2  22  12         30.80         15.58        37.81 o
   2  22  12        155.23        235.64        39.27 o
   4  22  12        471.43        459.43        23.69 o
   6  22  12         67.92        100.13        36.51 o
  -5  23  12         33.50         28.89        19.15 o
  -3  23  12        157.29        117.01        18.50 o
  -1  23  12         46.58         99.32        20.61 o
   1  23  12         31.04         34.73        14.44 o
   3  23  12        107.28         80.82        20.12 o
   5  23  12         39.12         57.94        24.51 o
  -4  24  12         59.66         69.30        17.69 o
  -2  24  12        363.46        216.65        47.87 o
  -2  24  12        601.39        652.39        55.01 o
   0  24  12        170.44        156.77        14.93 o
   2  24  12        873.59        920.48        61.02 o
   2  24  12        971.68        954.24        63.78 o
   4  24  12        112.22         79.52        17.36 o
  -5  25  12         42.94         11.04        37.49 o
  -3  25  12        316.02        354.59        26.13 o
  -1  25  12         59.79         44.14        21.42 o
   1  25  12        212.74        211.13        17.53 o
   3  25  12        416.02        403.60        31.00 o
  -4  26  12         90.09         37.81        27.91 o
  -2  26  12        307.62        353.78        49.17 o
  -2  26  12        306.66        283.19        52.42 o
   0  26  12         13.27         25.32        13.47 o
   2  26  12        106.34        153.20        47.55 o
   2  26  12         24.98        155.31        42.84 o
  -3  27  12        331.63        371.79        49.82 o
  -1  27  12         23.20         83.74        28.89 o
   1  27  12         40.15         69.62        19.15 o
   3  27  12         76.96          6.00        42.36 o
  -2  28  12        135.12        130.96        51.93 o
   0  28  12         10.73         36.68        28.08 o
   2  28  12        264.56        367.09        51.44 o
   2  28  12        298.57        291.63        53.55 o
  10   0  10         11.78         -5.19        41.38 o
   4   0  12        129.78        167.96        12.01 o
   2   0  12         56.47        126.26        24.02 o
  -2   0  14          4.54         -4.38        22.88 o
  -4   0  14       2041.73       2008.76        49.50 o
  -6   0  14        783.17        535.22        43.17 o
 -11   1  13         13.60        -20.29        22.40 o
  -9   1  13         15.51          7.30        15.74 o
  -7   1  13        373.38        339.01        18.01 o
  -5   1  13       1319.19       1255.44        28.08 o
  -3   1  13       2946.08       2952.78        40.90 o
  -1   1  13       2323.35       2211.78        31.32 o
   1   1  13       1646.88       1736.77        31.48 o
   3   1  13        660.27        751.70        20.45 o
   5   1  13        952.18       1008.44        26.29 o
   7   1  13         96.75        111.98        14.44 o
   9   1  13        115.46         86.66        14.93 o
  11   1  13         23.65        103.54        41.38 o
 -10   2  13        118.82         75.62        29.54 o
  -8   2  13       2250.65       2111.65        48.52 o
  -6   2  13       9842.55       9128.21       196.85 o
  -4   2  13         35.87         55.50         8.76 o
  -2   2  13       4001.27       4463.97       123.17 o
   0   2  13          0.09         13.47         7.79 o
   2   2  13        797.34        721.68        30.19 o
   4   2  13       1114.93       1098.83        21.91 o
   6   2  13        354.06        338.20        27.10 o
   8   2  13       2926.43       2742.94        48.04 o
  10   2  13        289.53        283.19        24.99 o
 -11   3  13        206.98        268.26        23.04 o
  -9   3  13         31.53         12.33        17.69 o
  -7   3  13       1532.10       1508.93        37.16 o
  -5   3  13       4044.29       3888.02        67.67 o
  -3   3  13         33.06         36.19         7.47 o
  -1   3  13       4295.23       4641.84        71.24 o
   1   3  13       1937.13       2237.75        36.03 o
   3   3  13       2518.85       2503.08        50.63 o
   5   3  13        591.46        656.44        24.51 o
   7   3  13        267.70        204.64        16.88 o
   9   3  13        168.26        189.87        16.23 o
  11   3  13        129.98        137.62        41.71 o
 -10   4  13        127.47        163.75        32.29 o
  -8   4  13         62.17         68.97        14.77 o
  -6   4  13          2.32          6.17        13.96 o
  -4   4  13       1293.86       1430.87        24.02 o
  -2   4  13       1845.53       1843.56        56.64 o
  -2   4  13       2031.67       1983.93        81.63 o
   0   4  13         45.22         64.59         6.65 o
   2   4  13        884.64       1037.16        29.86 o
   2   4  13       1231.39       1191.17        54.04 o
   4   4  13        502.72        534.57        14.61 o
   6   4  13       1209.33       1175.43        64.91 o
   8   4  13        187.03        195.88        12.98 o
  10   4  13         45.46         50.31        41.71 o
 -11   5  13         95.53        202.53        22.56 o
  -9   5  13        141.21        116.52        17.04 o
  -7   5  13        180.89        179.00        14.28 o
  -5   5  13       1248.04       1183.71        23.53 o
  -3   5  13       1046.02       1177.05        22.23 o
  -1   5  13        166.54        167.96         8.28 o
   1   5  13        290.63        308.83         9.90 o
   3   5  13        654.66        609.22        16.72 o
   5   5  13       1756.93       1727.36        38.62 o
   7   5  13        337.14        347.94        18.83 o
   9   5  13        231.73        259.82        17.53 o
  11   5  13         46.81        112.46        42.03 o
 -10   6  13         58.20         40.41        40.25 o
  -8   6  13        743.63        694.09        21.26 o
  -6   6  13       3007.02       2904.25        60.69 o
  -4   6  13        177.22        139.24         8.60 o
  -2   6  13         82.14         84.06        15.42 o
  -2   6  13        410.39        469.82        23.53 o
   0   6  13       1708.17       1752.68        32.62 o
   2   6  13        391.03        382.51        22.72 o
   4   6  13        892.09        927.46        19.80 o
   6   6  13       1864.21       1738.72        83.74 o
   8   6  13         93.80        113.92        12.01 o
  10   6  13        198.95        268.74        50.63 o
 -11   7  13        412.39        427.95        25.64 o
  -9   7  13        238.23        240.51        19.15 o
  -7   7  13        183.14        204.48        13.15 o
  -5   7  13       1213.26       1064.91        22.07 o
  -3   7  13       1732.89       1842.58        29.70 o
  -1   7  13        199.48        216.16         9.09 o
   1   7  13        372.25        333.33        10.55 o
   3   7  13       1033.85       1122.69        22.40 o
   5   7  13       1236.74       1220.22        30.19 o
   7   7  13        423.84        448.72        20.77 o
   9   7  13         26.54         68.16        15.25 o
 -10   8  13        184.28        160.99        46.09 o
  -8   8  13         47.27         62.16        13.15 o
  -6   8  13         82.80         84.88        18.18 o
  -4   8  13       1611.83       1702.04        30.83 o
  -2   8  13       1012.34       1016.07        34.89 o
  -2   8  13        941.17       1017.04        53.55 o
   0   8  13        658.68        592.83        14.93 o
   2   8  13        356.68        322.46        20.29 o
   4   8  13       3209.91       3178.03        52.26 o
   6   8  13       1615.48       1742.45        57.94 o
   8   8  13        339.71        324.08        18.66 o
  10   8  13        103.36         73.84        46.90 o
 -11   9  13         22.31          7.14        27.10 o
  -9   9  13        164.25        119.93        15.74 o
  -7   9  13        905.23        804.28        20.61 o
  -5   9  13        656.43        625.61        16.72 o
  -3   9  13       2399.37       2379.42        37.00 o
  -1   9  13       3102.79       3338.20        49.50 o
   1   9  13       4343.20       4355.89        62.64 o
   3   9  13       1743.42       1812.07        32.46 o
   5   9  13        485.57        447.74        18.50 o
   7   9  13        112.16        106.95        18.50 o
   9   9  13         93.26        107.27        18.01 o
 -10  10  13        182.88        168.78        47.55 o
  -8  10  13        232.06        211.13        14.77 o
  -6  10  13        320.71        342.91        37.97 o
  -6  10  13        514.60        589.26        26.45 o
  -4  10  13         97.95         93.31        10.06 o
  -2  10  13       1783.79       1784.00        55.99 o
  -2  10  13       2463.87       2532.94        71.24 o
   0  10  13       3040.67       3242.62        48.20 o
   2  10  13       2814.60       2913.66        84.88 o
   4  10  13       1552.11       1362.22        29.05 o
   6  10  13         52.74         24.99        21.91 o
   8  10  13        780.35        881.05        28.72 o
  10  10  13        196.78        245.37        35.86 o
 -11  11  13        385.48        356.05        56.80 o
  -9  11  13         97.48         50.31        15.42 o
  -7  11  13        172.97        132.75        13.15 o
  -5  11  13        633.92        599.16        16.72 o
  -3  11  13        576.32        585.04        15.58 o
  -1  11  13          5.57          1.62        11.36 o
   1  11  13          6.14         44.47         9.90 o
   3  11  13       3704.48       3504.54        62.64 o
   5  11  13        471.49        463.32        17.36 o
   7  11  13        265.02        283.35        21.91 o
   9  11  13        284.30        386.89        23.04 o
 -10  12  13        303.85        331.71        52.90 o
  -8  12  13        175.28        187.44        14.93 o
  -6  12  13        427.46        460.89        42.52 o
  -6  12  13        335.80        310.29        22.40 o
  -4  12  13        587.77        566.21        17.53 o
  -2  12  13         87.80         66.37        18.01 o
  -2  12  13        745.25        768.42        26.45 o
   0  12  13       5262.75       5394.84        83.41 o
   2  12  13        387.07        402.79        37.97 o
   2  12  13        290.21        308.18        32.13 o
   4  12  13        583.67        575.14        17.85 o
   6  12  13       1245.81       1276.05        65.40 o
   8  12  13        355.03        335.28        20.12 o
  -9  13  13        192.90        170.89        16.72 o
  -7  13  13        451.71        500.16        19.31 o
  -5  13  13        611.85        565.24        16.72 o
  -3  13  13        830.08        738.72        18.66 o
  -1  13  13        786.70        722.82        19.47 o
   1  13  13        216.16        191.82        14.28 o
   3  13  13       9681.04       8964.14       166.34 o
   5  13  13       1451.49       1383.16        31.00 o
   7  13  13        207.81        193.61        20.77 o
   9  13  13         63.55         37.81        18.34 o
 -10  14  13         58.44          3.08        47.39 o
  -8  14  13        234.01        218.44        15.90 o
  -6  14  13         84.29         25.80        34.73 o
  -6  14  13        122.55         82.93        23.37 o
  -4  14  13         54.78         53.07        11.68 o
  -2  14  13         79.40         83.58        19.96 o
  -2  14  13          9.77          8.76        22.40 o
   0  14  13          0.79         28.40         9.57 o
   2  14  13        285.58        277.67        34.40 o
   2  14  13        489.66        477.12        39.92 o
   4  14  13        305.73        268.09        13.79 o
   6  14  13        274.72        250.73        37.00 o
   8  14  13        475.26        513.47        23.21 o
  -9  15  13        191.67        213.89        23.53 o
  -7  15  13        111.86        115.87        14.77 o
  -5  15  13        217.62        234.01        16.07 o
  -3  15  13        120.57        101.91        12.98 o
  -1  15  13         59.79         85.85        11.68 o
   1  15  13        127.59        182.57        13.47 o
   3  15  13        463.92        464.62        19.31 o
   5  15  13       1990.52       1884.45        38.95 o
   7  15  13        596.91        562.80        28.08 o
   9  15  13         39.19         92.83        21.42 o
  -8  16  13         91.47         67.67        14.44 o
  -6  16  13       1065.60        958.62        59.88 o
  -6  16  13       1149.24       1132.91        66.54 o
  -4  16  13        567.86        532.78        18.50 o
  -2  16  13        534.80        673.64        31.16 o
  -2  16  13        949.28       1010.55        42.68 o
   0  16  13        174.11        175.75        11.68 o
   2  16  13        187.03        227.36        32.46 o
   2  16  13        195.81        255.76        34.73 o
   4  16  13         11.77         23.53        12.17 o
   6  16  13        173.15        238.07        36.84 o
   8  16  13         75.10         94.61        17.53 o
  -9  17  13         66.57         92.34        28.08 o
  -7  17  13        108.86         78.71        15.09 o
  -5  17  13        890.30        939.31        31.32 o
  -3  17  13         51.63         56.31        12.98 o
  -1  17  13        569.04        676.24        19.96 o
   1  17  13        571.34        577.09        18.66 o
   3  17  13        175.93        181.11        16.07 o
   5  17  13       1815.41       1671.70        40.41 o
   7  17  13        147.18        174.46        21.42 o
   9  17  13        169.55        195.23        48.04 o
  -8  18  13        173.42        201.72        19.31 o
  -6  18  13        108.64         68.16        36.03 o
  -6  18  13         23.67         20.29        37.33 o
  -4  18  13         15.44         20.61        14.12 o
  -2  18  13        396.80        436.38        43.33 o
  -2  18  13         38.49         38.14        35.70 o
   0  18  13         39.55         57.12        11.04 o
   2  18  13       1325.46       1293.57        67.84 o
   2  18  13       1390.12       1482.64        75.14 o
   4  18  13       2350.80       2325.54        50.96 o
   6  18  13        727.11        733.04        51.61 o
   6  18  13        726.49        708.70        55.01 o
   8  18  13         76.04        126.26        20.12 o
  -7  19  13         45.31         38.95        18.01 o
  -5  19  13        967.45        797.31        29.05 o
  -3  19  13        687.48        631.29        21.26 o
  -1  19  13        454.33        402.79        18.50 o
   1  19  13        489.09        389.00        17.04 o
   3  19  13         35.70         28.40        14.28 o
   5  19  13         88.95         71.57        16.23 o
   7  19  13         28.40         75.95        21.26 o
  -8  20  13        641.65        683.54        39.11 o
  -6  20  13        101.13         59.88        40.25 o
  -6  20  13        101.15         -5.03        38.62 o
  -4  20  13        346.78        327.98        19.80 o
  -2  20  13         65.06         44.79        37.65 o
  -2  20  13          4.14         -5.68        32.29 o
   0  20  13          3.44         -0.32        10.87 o
   2  20  13         18.85         61.99        31.00 o
   2  20  13         10.04          6.65        34.89 o
   4  20  13         62.52         62.16        13.79 o
   6  20  13         79.78        185.98        36.68 o
  -7  21  13         72.96         51.44        18.99 o
  -5  21  13         33.65         33.59        21.10 o
  -3  21  13        514.53        580.17        24.18 o
  -1  21  13        423.78        493.67        23.86 o
   1  21  13        723.46        693.28        24.18 o
   3  21  13        233.64        265.82        21.26 o
   5  21  13        143.37        224.76        21.75 o
   7  21  13        305.39        426.81        45.76 o
  -6  22  13         64.21         48.36        41.38 o
  -4  22  13        338.48        325.54        20.93 o
  -2  22  13        576.41        645.89        51.77 o
  -2  22  13        567.30        530.35        52.58 o
   0  22  13         16.09          8.44        14.12 o
   2  22  13         33.97         56.48        30.02 o
   4  22  13        253.45        274.75        17.53 o
   6  22  13         75.08        143.14        37.81 o
  -5  23  13         28.82         21.10        19.47 o
  -3  23  13        113.98        138.59        19.31 o
  -1  23  13         56.27         68.97        24.67 o
   1  23  13        186.94        185.00        18.01 o
   3  23  13        148.28        198.64        22.56 o
   5  23  13         43.58        135.83        25.97 o
  -4  24  13        330.14        360.76        23.04 o
  -2  24  13          4.24         60.21        40.73 o
  -2  24  13        241.70        207.89        51.12 o
   0  24  13        339.68        389.48        18.34 o
   2  24  13          1.78         43.65        31.65 o
   4  24  13        271.33        286.27        21.75 o
  -3  25  13        754.34        702.53        33.43 o
  -1  25  13         25.34         35.22        21.91 o
   1  25  13         92.91         74.65        19.96 o
   3  25  13          0.24          3.89        24.83 o
  -2  26  13          5.70        -19.64        43.33 o
  -2  26  13          9.25         30.51        49.50 o
   0  26  13         61.51         78.71        17.53 o
   2  26  13         11.25         52.90        32.62 o
  -1  27  13        196.35        379.58        49.17 o
   1  27  13         60.51         92.50        19.47 o
   0  28  13        119.36        149.14        30.67 o
 -10   0  14         28.62         45.93        42.84 o
  -8   0  14       1920.67       1881.69        63.45 o
  -6   0  14       3425.74       3521.58       148.00 o
  -4   0  14       7487.18       7685.49       196.85 o
   0   0  14       1145.65       1425.51        34.57 o
   2   0  14       3574.34       3650.44       147.19 o
   2   0  14       3578.88       3764.69       148.98 o
   4   0  14        574.91        582.77        21.42 o
   6   0  14       1366.49       1597.86        79.52 o
   8   0  14        103.22         84.39        16.88 o
  10   0  14        854.27        816.78        54.53 o
 -11   1  14        247.95        269.23        23.21 o
  -9   1  14         77.42         59.56        16.55 o
  -7   1  14       1110.10       1062.64        30.19 o
  -5   1  14        639.57        582.77        14.93 o
  -3   1  14        820.60        900.68        17.20 o
  -1   1  14        580.85        580.01        11.85 o
   1   1  14        400.28        388.02        10.71 o
   3   1  14       1162.84       1173.32        28.08 o
   5   1  14        412.93        366.93        17.04 o
   7   1  14         79.02         97.53        14.61 o
   9   1  14        697.56        680.46        23.37 o
 -10   2  14         72.46          9.74        30.02 o
  -8   2  14        873.53        851.67        27.26 o
  -6   2  14        628.70        688.09        33.92 o
  -4   2  14       2793.80       2780.59        45.12 o
  -2   2  14       1095.83       1123.17        38.62 o
   0   2  14        384.83        522.23        12.17 o
   2   2  14        354.76        355.89        22.88 o
   4   2  14        359.24        362.71        12.50 o
   6   2  14       1158.01       1178.84        46.25 o
   8   2  14        348.59        346.15        15.25 o
  10   2  14          0.07         27.43        33.27 o
 -11   3  14        372.86        429.41        25.80 o
  -9   3  14         39.45         24.83        16.55 o
  -7   3  14       1044.10        992.70        29.05 o
  -5   3  14        173.90        166.02        10.39 o
  -3   3  14       5170.57       5330.09        76.11 o
  -1   3  14       2950.93       2902.30        47.06 o
   1   3  14       2936.00       2998.54        47.22 o
   3   3  14       3000.12       3036.19        60.37 o
   5   3  14       1849.21       1902.14        49.17 o
   7   3  14        472.95        467.22        20.61 o
   9   3  14         57.26         57.45        15.58 o
 -10   4  14       1011.58       1075.95        73.03 o
  -8   4  14        162.18        186.95        16.72 o
  -6   4  14        497.26        481.99        23.37 o
  -4   4  14        860.11        870.01        17.20 o
  -2   4  14        760.12        952.94        35.22 o
  -2   4  14        560.70        664.23        22.23 o
   0   4  14        256.84        171.05         7.95 o
   2   4  14        277.62        252.03        16.55 o
   2   4  14        153.37        180.62        22.72 o
   4   4  14        523.66        544.14        14.93 o
   6   4  14          2.94          5.36        32.94 o
   8   4  14       2459.90       2691.33        47.71 o
  10   4  14        975.25       1024.34        71.41 o
 -11   5  14         99.48        106.46        22.07 o
  -9   5  14        170.64        174.94        18.66 o
  -7   5  14        584.57        522.07        20.93 o
  -5   5  14       3029.53       2748.78        46.25 o
  -3   5  14       1251.66       1156.12        22.40 o
  -1   5  14        693.48        750.24        16.55 o
   1   5  14       2109.43       2188.90        35.86 o
   3   5  14       1258.30       1191.01        25.97 o
   5   5  14        221.59        224.60        15.25 o
   7   5  14       3272.17       3148.98        66.37 o
   9   5  14        118.92        142.16        16.55 o
  11   5  14         11.06        138.92        59.40 o
 -10   6  14        268.57        257.71        48.69 o
  -8   6  14         88.28         93.80        15.42 o
  -6   6  14       2080.97       1925.51        51.77 o
  -4   6  14        612.41        650.76        14.61 o
  -2   6  14        823.07        909.45        34.57 o
  -2   6  14       1021.72       1086.17        38.79 o
   0   6  14        237.45        256.41        10.71 o
   2   6  14        933.67        967.06        29.37 o
   4   6  14       1421.89       1344.53        25.97 o
   6   6  14         61.57        267.93        38.62 o
   8   6  14        150.41        153.85        12.82 o
  10   6  14         66.54         77.73        45.60 o
 -11   7  14        323.47        372.61        29.86 o
  -9   7  14         76.52         47.71        16.88 o
  -7   7  14        109.87         95.91        13.47 o
  -5   7  14        447.45        416.42        13.96 o
  -3   7  14        943.36       1000.97        20.93 o
  -1   7  14        104.78        106.95         8.44 o
   1   7  14        357.89        343.23        11.20 o
   3   7  14        393.50        384.45        13.15 o
   5   7  14        206.77        172.02        15.09 o
   7   7  14       1106.24       1126.42        31.65 o
   9   7  14         86.38         84.55        18.18 o
 -10   8  14        143.33        149.95        45.76 o
  -8   8  14        188.01        179.97        14.61 o
  -6   8  14       1162.21       1088.45        35.22 o
  -4   8  14       1560.02       1691.82        31.16 o
  -2   8  14        351.43        392.08        18.83 o
  -2   8  14        421.86        452.45        38.46 o
   0   8  14        252.88        259.01        11.04 o
   2   8  14         21.12          7.63        13.63 o
   4   8  14         64.81         91.04         9.90 o
   6   8  14         85.16         63.78        22.88 o
   8   8  14        882.51        815.48        27.26 o
 -11   9  14        125.47         54.04        51.77 o
  -9   9  14         32.51         17.85        14.77 o
  -7   9  14        122.93        116.52        12.50 o
  -5   9  14       1724.28       1451.15        30.67 o
  -3   9  14        759.59        783.84        16.72 o
  -1   9  14        576.56        609.06        14.44 o
   1   9  14        184.26        187.44        10.39 o
   3   9  14        212.25        214.05        11.68 o
   5   9  14        147.00        133.56        14.77 o
   7   9  14        246.85        222.17        20.93 o
   9   9  14          7.21         10.87        18.01 o
 -10  10  14          7.23        -41.06        41.06 o
  -8  10  14        416.64        409.93        18.01 o
  -6  10  14        110.08         93.48        18.83 o
  -6  10  14         34.40         56.15        32.78 o
  -4  10  14        510.58        460.08        14.44 o
  -2  10  14        786.50        789.19        32.13 o
  -2  10  14         23.63          4.54        17.36 o
   0  10  14        379.03        449.69        12.98 o
   2  10  14        266.98        273.29        21.58 o
   4  10  14        690.11        673.81        19.15 o
   6  10  14        990.68        959.10        40.73 o
   8  10  14         30.81         38.79        15.09 o
  -9  11  14          2.25         16.88        24.51 o
  -7  11  14        546.52        543.98        18.01 o
  -5  11  14        950.01        830.41        21.58 o
  -3  11  14       1045.15        998.86        21.10 o
  -1  11  14        638.15        586.66        15.74 o
   1  11  14       1609.09       1494.97        30.19 o
   3  11  14         33.86         65.73        12.17 o
   5  11  14        218.55        261.60        15.09 o
   7  11  14         19.03         20.29        22.72 o
   9  11  14         91.09        105.32        19.31 o
 -10  12  14          4.08        -35.70        44.47 o
  -8  12  14        206.70        223.14        15.90 o
  -6  12  14        499.93        423.08        42.68 o
  -6  12  14        706.41        696.85        49.17 o
  -4  12  14        212.85        194.58        12.82 o
  -2  12  14        442.98        433.30        20.93 o
  -2  12  14        431.56        466.89        25.32 o
   0  12  14        948.03        967.38        20.77 o
   2  12  14       1529.13       1496.27        74.81 o
   4  12  14         45.66         51.61        11.20 o
   6  12  14         61.84         78.38        32.13 o
   8  12  14         18.80         20.77        15.58 o
  -9  13  14        139.70        114.09        16.23 o
  -7  13  14        258.24        252.52        16.55 o
  -5  13  14       1443.51       1234.50        28.40 o
  -3  13  14       3546.68       3426.97        62.16 o
  -1  13  14         55.21         77.73        11.68 o
   1  13  14         18.43         52.42        11.52 o
   3  13  14       1488.46       1444.82        35.22 o
   5  13  14        309.45        311.42        16.07 o
   7  13  14         21.20         24.34        18.50 o
   9  13  14         88.03        174.13        22.40 o
 -10  14  14         42.95        -40.73        46.58 o
  -8  14  14         21.92         29.70        14.28 o
  -6  14  14        238.11        209.19        37.16 o
  -4  14  14        940.55        815.48        22.56 o
  -2  14  14        827.78        803.96        37.16 o
  -2  14  14        751.21        805.10        32.78 o
   0  14  14       9178.46       9178.35       138.75 o
   2  14  14         21.35         46.09        29.70 o
   4  14  14        348.12        300.71        16.07 o
   6  14  14         36.76         79.20        33.27 o
   8  14  14         38.27         58.26        16.55 o
  -9  15  14         49.93         21.42        17.36 o
  -7  15  14         17.89         32.94        14.28 o
  -5  15  14        666.02        621.55        31.32 o
  -3  15  14        133.82        134.70        13.47 o
  -1  15  14        618.89        612.14        18.66 o
   1  15  14       2024.61       1989.45        38.95 o
   3  15  14        419.60        437.03        19.31 o
   5  15  14         72.91         86.50        15.74 o
   7  15  14         37.44         70.92        19.80 o
   9  15  14         36.60         38.46        27.75 o
  -8  16  14          8.59         24.02        16.07 o
  -6  16  14        350.47        347.78        41.38 o
  -6  16  14        265.47        281.89        42.68 o
  -4  16  14         37.25         37.16        12.50 o
  -2  16  14        502.62        571.57        33.76 o
  -2  16  14        542.95        605.00        29.86 o
   0  16  14       2187.08       2193.12        38.95 o
   2  16  14        487.86        503.41        42.68 o
   4  16  14       2164.48       1859.79        42.84 o
   6  16  14        190.91        249.11        39.11 o
   6  16  14         65.71         90.39        36.19 o
   8  16  14        125.66        112.79        18.18 o
  -9  17  14        142.32        123.01        44.30 o
  -7  17  14        156.94        187.60        16.88 o
  -5  17  14        535.57        503.08        21.10 o
  -3  17  14        221.40        272.31        16.07 o
  -1  17  14        121.32        142.97        13.47 o
   1  17  14         61.26         77.57        12.82 o
   3  17  14       1603.86       1554.85        38.14 o
   5  17  14        681.46        739.21        25.97 o
   7  17  14        174.06        249.76        27.43 o
  -8  18  14         44.12         29.21        19.64 o
  -6  18  14         48.21         18.83        34.40 o
  -6  18  14        233.27        252.19        42.36 o
  -4  18  14        652.68        657.58        21.58 o
  -2  18  14        275.55        306.23        38.79 o
  -2  18  14        633.89        633.72        51.93 o
   0  18  14       1602.69       1630.80        31.65 o
   2  18  14        165.74        239.69        35.38 o
   4  18  14        463.73        450.67        19.96 o
   6  18  14        250.27        303.64        44.47 o
   6  18  14        258.46        388.19        43.65 o
   8  18  14          0.26        -10.06        30.83 o
  -7  19  14        110.20        135.18        19.47 o
  -5  19  14         63.86         88.12        15.58 o
  -3  19  14        118.68        118.14        17.36 o
  -1  19  14        541.16        608.41        21.91 o
   1  19  14        154.75        211.13        15.09 o
   3  19  14         30.76         42.84        14.44 o
   5  19  14         25.48         27.10        16.07 o
   7  19  14        232.92        312.40        29.21 o
  -8  20  14         76.40        104.67        40.08 o
  -6  20  14         71.72         60.53        39.92 o
  -6  20  14         83.97        156.44        43.01 o
  -4  20  14        129.27        111.33        17.53 o
  -2  20  14         36.43          6.82        37.97 o
  -2  20  14         54.60         25.80        34.89 o
   0  20  14       1675.90       1531.65        31.00 o
   2  20  14        144.34        158.71        36.19 o
   4  20  14        122.81        118.14        14.93 o
   6  20  14        143.35        211.30        38.62 o
  -5  21  14        281.19        260.95        22.72 o
  -3  21  14        147.49        129.18        18.83 o
  -1  21  14         81.23         83.74        18.01 o
   1  21  14         81.07        128.69        16.72 o
   3  21  14         75.47        107.92        18.99 o
   5  21  14        193.21        157.25        21.58 o
   7  21  14         27.86         40.90        36.68 o
  -6  22  14         22.30         22.72        41.22 o
  -4  22  14        857.43        931.35        30.83 o
  -2  22  14        640.74        590.72        50.63 o
  -2  22  14        648.39        643.46        57.12 o
   0  22  14        508.66        561.67        20.45 o
   2  22  14          5.91         39.11        29.70 o
   4  22  14        144.95        173.00        17.20 o
  -5  23  14         13.05         31.32        29.70 o
  -3  23  14         50.25         50.15        18.99 o
  -1  23  14        415.33        570.27        34.57 o
   1  23  14        306.30        306.07        20.12 o
   3  23  14        112.64        146.22        22.23 o
  -4  24  14        990.56       1043.33        34.08 o
  -2  24  14        647.56        634.21        62.80 o
  -2  24  14        651.29        843.23        61.02 o
   0  24  14        253.67        234.66        17.20 o
   2  24  14         15.44         37.65        31.65 o
   4  24  14        139.90         99.97        23.04 o
  -3  25  14          0.88         74.49        23.37 o
  -1  25  14       1260.15       1507.47        57.77 o
   1  25  14        362.78        438.82        23.21 o
   3  25  14        120.75        189.22        28.24 o
  -2  26  14         48.55        -22.23        46.41 o
  -2  26  14         72.79        118.14        44.47 o
   0  26  14        370.75        394.51        27.75 o
   2  26  14        120.86        262.74        43.49 o
  -1  27  14         76.21         73.68        42.19 o
   1  27  14         75.35        152.71        26.94 o
  10   0  12         31.50        -45.28        40.08 o
   4   0  14        156.78        165.53        17.53 o
  -2   0  16        377.79        421.13        35.70 o
  -4   0  16       1524.96       1308.18        36.51 o
  -6   0  16       1112.66        749.27        53.07 o
 -11   1  15        377.23        446.61        36.35 o
  -9   1  15        243.46        314.02        20.77 o
  -7   1  15         91.18         55.34        14.93 o
  -5   1  15       1436.42       1311.59        25.15 o
  -3   1  15        443.50        422.27        13.15 o
  -1   1  15       5928.06       6260.47        82.77 o
   1   1  15       1934.27       1932.00        40.08 o
   3   1  15        348.64        381.86        18.50 o
   5   1  15        389.01        374.88        18.01 o
   7   1  15       1421.55       1490.91        36.51 o
   9   1  15        675.85        773.77        24.99 o
 -10   2  15          2.35          6.98        40.90 o
  -8   2  15        846.94        832.36        27.43 o
  -6   2  15        519.81        499.35        29.86 o
  -4   2  15       1186.27       1352.48        27.75 o
  -2   2  15        711.82        935.74        52.58 o
   0   2  15        755.34        856.05        18.66 o
   2   2  15        743.59        920.48        36.51 o
   2   2  15        571.42        429.73        28.24 o
   4   2  15       1838.27       1737.42        31.81 o
   6   2  15       3693.20       3393.87       102.08 o
   8   2  15        242.25        256.25        16.07 o
  10   2  15         73.00        205.78        42.03 o
 -11   3  15        206.48        208.37        32.29 o
  -9   3  15        367.34        389.81        21.75 o
  -7   3  15        101.29         78.38        15.25 o
  -5   3  15        655.41        570.11        17.36 o
  -3   3  15       1152.77       1172.67        21.26 o
  -1   3  15        434.17        428.27        12.66 o
   1   3  15        753.43        788.22        21.10 o
   3   3  15        117.56        110.19        12.33 o
   5   3  15        627.16        576.27        24.67 o
   7   3  15        304.25        386.08        20.12 o
   9   3  15         57.04         59.56        15.42 o
 -10   4  15         17.43         12.33        40.73 o
  -8   4  15        315.23        282.05        18.83 o
  -6   4  15        293.31        293.41        25.80 o
  -4   4  15        146.28        127.23         9.25 o
  -2   4  15       1106.02       1113.44        38.46 o
  -2   4  15       1016.34       1134.86        56.31 o
   0   4  15         29.03         41.38         8.28 o
   2   4  15        329.42        351.02        23.69 o
   2   4  15        606.50        565.24        35.70 o
   4   4  15       1549.00       1344.21        26.45 o
   6   4  15         21.56         23.69        34.24 o
   8   4  15        102.77         98.83        12.66 o
  10   4  15        135.38        154.50        50.96 o
  -9   5  15        156.79        182.57        18.83 o
  -7   5  15        554.33        573.19        22.40 o
  -5   5  15        146.52        123.50        10.87 o
  -3   5  15       3497.18       3450.18        55.18 o
  -1   5  15       1378.78       1560.86        28.08 o
   1   5  15        620.61        742.62        17.85 o
   3   5  15        494.68        476.14        16.07 o
   5   5  15        190.74        185.33        15.25 o
   7   5  15        792.89        775.07        22.72 o
   9   5  15        103.00        154.66        16.72 o
 -10   6  15        127.60        159.20        45.60 o
  -8   6  15        242.07        287.08        18.83 o
  -6   6  15        575.43        511.85        24.18 o
  -4   6  15        653.83        611.00        14.44 o
  -2   6  15        132.03        131.29        19.96 o
  -2   6  15        340.40        390.94        24.02 o
   0   6  15         66.50         44.47         9.09 o
   2   6  15        144.52        167.80        15.90 o
   4   6  15       1454.00       1355.24        26.61 o
   6   6  15       2887.94       2807.37       124.47 o
   8   6  15        224.34        198.15        13.63 o
  10   6  15        753.67        981.18        74.49 o
  -9   7  15         37.72         16.39        16.07 o
  -7   7  15        454.39        371.15        19.31 o
  -5   7  15        214.19        178.03        12.50 o
  -3   7  15       1150.81       1166.67        23.69 o
  -1   7  15       2152.76       2137.13        33.92 o
   1   7  15        944.24       1028.40        22.40 o
   3   7  15        954.20        877.15        19.96 o
   5   7  15        908.24        881.86        25.80 o
   7   7  15       1797.31       1890.46        39.44 o
   9   7  15         33.11         54.69        18.18 o
 -10   8  15        198.74        199.45        46.25 o
  -8   8  15        120.13         87.96        15.90 o
  -6   8  15        430.82        416.75        29.05 o
  -4   8  15         48.21         44.79        10.06 o
  -2   8  15         68.04         24.67        18.66 o
  -2   8  15        700.43        678.84        24.51 o
   0   8  15       2889.36       2991.24        48.36 o
   2   8  15       2405.81       2224.93        54.85 o
   4   8  15       2711.32       2595.59        44.47 o
   6   8  15        274.41        213.24        38.62 o
   8   8  15        862.30        892.41        29.21 o
  -9   9  15        190.47        131.45        17.69 o
  -7   9  15        355.50        247.97        14.44 o
  -5   9  15        413.63        415.94        16.07 o
  -3   9  15        218.63        217.46        10.71 o
  -1   9  15        284.00        302.01        11.52 o
   1   9  15        645.77        647.03        16.07 o
   3   9  15        662.36        618.63        16.88 o
   5   9  15       2021.01       1783.35        41.06 o
   7   9  15        112.27        157.90        19.96 o
   9   9  15        208.72        196.04        20.93 o
 -10  10  15        137.77         72.70        45.12 o
  -8  10  15        263.69        246.02        16.39 o
  -6  10  15         57.54         46.74        23.04 o
  -6  10  15        311.59        358.33        40.57 o
  -4  10  15       1339.58       1240.67        25.32 o
  -2  10  15        939.62       1020.12        30.83 o
  -2  10  15        939.83        963.00        55.50 o
   0  10  15       2019.95       2178.51        37.16 o
   2  10  15        119.34        128.04        21.26 o
   4  10  15       2949.99       2654.33        49.82 o
   6  10  15        587.26        559.56        33.59 o
   8  10  15        206.76        214.54        18.50 o
  -9  11  15        135.39        174.62        18.01 o
  -7  11  15         73.27         66.37        12.66 o
  -5  11  15        131.38        135.02        14.44 o
  -3  11  15          9.44         -9.25        10.06 o
  -1  11  15        631.15        624.80        15.42 o
   1  11  15        930.11        877.96        21.58 o
   3  11  15        110.32        114.57        14.28 o
   5  11  15       1677.50       1644.43        35.38 o
   7  11  15        281.62        266.80        22.56 o
   9  11  15         51.89         64.10        21.26 o
 -10  12  15          0.23        -39.92        45.12 o
  -8  12  15        135.38        107.92        14.93 o
  -6  12  15         16.99         56.64        35.22 o
  -6  12  15        310.41        322.95        41.22 o
  -4  12  15         61.09         21.10        11.36 o
  -2  12  15       4773.16       4738.88       132.91 o
  -2  12  15       4745.13       5090.88       135.02 o
   0  12  15       1204.18       1192.63        26.29 o
   2  12  15        366.13        415.45        27.10 o
   4  12  15        533.12        503.89        19.64 o
   6  12  15        325.36        312.89        38.95 o
   8  12  15        168.98        171.21        18.34 o
  -9  13  15        128.93         96.88        16.55 o
  -7  13  15         98.38         57.77        14.61 o
  -5  13  15        916.45        865.47        30.19 o
  -3  13  15       1753.58       1753.81        36.35 o
  -1  13  15       1401.16       1442.39        30.67 o
   1  13  15       1470.03       1387.37        29.70 o
   3  13  15         96.46        145.25        14.61 o
   5  13  15        375.20        403.93        19.64 o
   7  13  15        271.33        262.25        22.56 o
   9  13  15        121.75        142.65        28.72 o
  -8  14  15        156.13        147.84        20.45 o
  -6  14  15        129.90        111.49        36.51 o
  -4  14  15        622.39        582.28        19.47 o
  -2  14  15        796.81        807.53        33.92 o
  -2  14  15         63.65         62.80        24.51 o
   0  14  15        914.86        827.65        19.80 o
   2  14  15       2834.05       2911.23       126.26 o
   4  14  15       1276.92       1033.92        28.56 o
   6  14  15        820.07        870.17        59.23 o
   6  14  15        824.76        672.67        49.98 o
   8  14  15        129.39        144.60        18.99 o
  -9  15  15        102.09         62.16        38.14 o
  -7  15  15        186.48        162.12        15.90 o
  -5  15  15        168.08        169.10        21.26 o
  -3  15  15        927.55        933.46        24.67 o
  -1  15  15        893.01        857.03        22.72 o
   1  15  15        254.97        234.66        13.31 o
   3  15  15         57.48         55.01        14.28 o
   5  15  15        611.63        533.76        22.40 o
   7  15  15         12.60         50.63        31.97 o
  -8  16  15        266.42        286.27        18.50 o
  -6  16  15        668.30        759.98        55.66 o
  -6  16  15        695.43        572.05        49.01 o
  -4  16  15       1247.88       1131.29        27.91 o
  -2  16  15       1103.77       1030.19        44.30 o
  -2  16  15       1069.83        986.21        57.12 o
   0  16  15        154.87        118.79        11.68 o
   2  16  15        126.24        131.61        32.29 o
   4  16  15         93.79         80.01        13.79 o
   6  16  15        187.15        259.98        39.92 o
   6  16  15        132.33        137.94        38.46 o
   8  16  15        285.37        309.96        24.02 o
  -7  17  15        144.76        123.01        16.72 o
  -5  17  15        748.39        789.35        36.35 o
  -3  17  15        462.55        438.82        20.93 o
  -1  17  15        916.81        916.59        24.18 o
   1  17  15       1023.34        996.59        25.15 o
   3  17  15        116.58         78.87        15.42 o
   5  17  15        625.97        581.95        23.69 o
   7  17  15        127.70        145.08        25.15 o
  -8  18  15         25.42         22.23        25.48 o
  -6  18  15        103.34        111.98        42.36 o
  -6  18  15        230.98         75.79        38.79 o
  -4  18  15       1485.15       1474.52        34.08 o
  -2  18  15        607.92        728.34        51.44 o
  -2  18  15        604.42        634.21        51.28 o
   0  18  15        182.34        225.90        13.31 o
   2  18  15        160.21        182.73        34.57 o
   4  18  15       1033.72       1047.06        30.02 o
   6  18  15          3.19         78.55        42.03 o
   6  18  15          2.95         53.55        35.86 o
  -7  19  15         36.82         41.87        22.07 o
  -5  19  15         60.94         51.77        15.25 o
  -3  19  15          8.45         -0.16        18.83 o
  -1  19  15       1252.06       1099.32        27.43 o
   1  19  15       1242.86       1200.10        32.13 o
   3  19  15         75.79         50.96        15.74 o
   5  19  15        100.56        124.63        17.85 o
   7  19  15        297.26        300.06        45.12 o
  -6  20  15         43.45         28.24        41.22 o
  -6  20  15         63.80        111.17        43.33 o
  -4  20  15        105.34        131.29        18.01 o
  -2  20  15        268.68        266.80        42.03 o
  -2  20  15        270.47        207.40        42.84 o
   0  20  15        299.95        309.15        15.25 o
   2  20  15        180.21        143.46        36.03 o
   4  20  15          5.04         10.06        13.96 o
   6  20  15          3.21         46.25        36.35 o
  -5  21  15        190.04        199.12        22.23 o
  -3  21  15         85.49         77.25        18.18 o
  -1  21  15        418.25        382.99        30.83 o
   1  21  15        124.96        114.25        19.15 o
   3  21  15        254.79        344.37        20.77 o
   5  21  15        288.47        319.21        25.15 o
  -4  22  15        386.05        374.88        22.56 o
  -2  22  15        145.39        178.68        45.76 o
  -2  22  15        145.09        194.58        41.38 o
   0  22  15         44.75         14.12        14.44 o
   2  22  15          4.81         81.47        33.11 o
   4  22  15         18.62         15.90        15.42 o
  -5  23  15        151.45        129.34        26.29 o
  -3  23  15         52.16         49.66        19.15 o
  -1  23  15         65.85         27.10        25.15 o
   1  23  15         46.19         41.22        24.18 o
   3  23  15         48.50         52.74        21.75 o
  -4  24  15        129.90        179.32        30.19 o
  -2  24  15          6.66         -5.03        49.33 o
  -2  24  15          2.47         30.19        41.54 o
   0  24  15         16.85         19.31        15.09 o
   2  24  15         18.23        147.19        38.62 o
   4  24  15         18.32         39.11        38.30 o
  -3  25  15         85.36        132.59        29.86 o
  -1  25  15        108.13         84.55        29.21 o
   1  25  15         72.47         44.95        25.97 o
   3  25  15         53.79         -4.06        41.06 o
  -2  26  15        103.31         98.67        52.26 o
   0  26  15         10.15         63.45        29.70 o
 -10   0  16        241.70        165.86        44.47 o
  -8   0  16        147.11         91.37        23.53 o
  -6   0  16       4452.83       4393.54       181.92 o
  -4   0  16       5592.14       5514.12       144.76 o
  -2   0  16       2188.65       2288.54       100.78 o
   0   0  16       5221.74       5516.55       118.79 o
   2   0  16       2945.61       3040.25       127.39 o
   2   0  16       3323.40       3452.61       139.24 o
   4   0  16       1077.23       1122.20        33.11 o
   6   0  16        104.13         99.16        37.16 o
   8   0  16       1049.65       1255.27        39.44 o
  10   0  16         24.00         53.07        47.55 o
  -9   1  16        321.20        262.09        20.77 o
  -7   1  16        249.33        228.98        17.85 o
  -5   1  16       1275.38       1203.99        26.94 o
  -3   1  16        121.48        133.07        10.55 o
  -1   1  16       2537.65       2564.10        39.27 o
   1   1  16       2844.87       2741.48        63.78 o
   3   1  16        338.68        293.57        17.69 o
   5   1  16        460.78        438.66        19.80 o
   7   1  16       1662.93       1648.65        39.76 o
   9   1  16        144.63        158.23        20.45 o
 -10   2  16        111.34         87.63        44.47 o
  -8   2  16        160.61        148.98        17.20 o
  -6   2  16        346.71        361.57        27.43 o
  -4   2  16        827.72        815.16        20.29 o
  -2   2  16       1476.21       1422.59        46.74 o
   0   2  16        695.87        742.78        17.53 o
   2   2  16       1231.37       1183.71        57.61 o
   2   2  16        912.12        900.19        36.35 o
   4   2  16        198.96        177.54        11.20 o
   6   2  16        366.87        418.70        31.81 o
   8   2  16          3.41          5.52        13.47 o
  10   2  16         13.96         18.34        33.59 o
  -9   3  16        104.69         94.61        18.50 o
  -7   3  16        159.03        135.02        16.39 o
  -5   3  16       2288.59       2199.77        42.68 o
  -3   3  16        372.90        400.52        12.66 o
  -1   3  16       1221.49       1283.51        22.56 o
   1   3  16        970.41       1214.38        28.56 o
   3   3  16       1941.23       1703.67        38.46 o
   5   3  16       2033.00       1767.61        40.57 o
   7   3  16        880.34        893.05        24.83 o
   9   3  16         83.49        118.95        15.42 o
 -10   4  16         30.74        -21.10        41.06 o
  -8   4  16        678.48        695.72        25.80 o
  -6   4  16          7.07         -7.14        20.45 o
  -4   4  16       3427.28       3205.62        52.42 o
  -2   4  16        319.68        330.25        22.72 o
  -2   4  16         89.93         95.42        27.59 o
   0   4  16       3489.44       3677.86        63.13 o
   2   4  16       1275.52       1325.22        46.74 o
   2   4  16       1171.93       1178.84        56.80 o
   4   4  16       1894.33       1774.75        32.94 o
   6   4  16        204.72        227.85        38.95 o
   8   4  16         92.50        150.11        13.79 o
  10   4  16         41.60        149.46        54.85 o
  -9   5  16        416.21        498.86        24.18 o
  -7   5  16       1560.17       1523.37        38.79 o
  -5   5  16        669.25        648.33        21.10 o
  -3   5  16       1812.36       1804.93        32.13 o
  -1   5  16        434.86        474.85        13.15 o
   1   5  16        719.74        748.62        25.15 o
   3   5  16        689.96        637.62        18.50 o
   5   5  16         90.24         78.38        17.69 o
   7   5  16        142.66        156.28        15.42 o
   9   5  16        151.55        182.08        18.18 o
 -10   6  16        279.10        323.60        50.63 o
  -8   6  16         72.66         63.94        16.23 o
  -6   6  16        645.32        617.49        48.52 o
  -4   6  16        737.38        703.67        17.85 o
  -2   6  16         40.24         15.74        29.21 o
  -2   6  16        249.00        232.55        32.62 o
   0   6  16       3111.16       3118.96        55.18 o
   2   6  16       1019.69        946.28        30.19 o
   4   6  16        737.78        675.59        17.69 o
   6   6  16        656.81        712.92        53.39 o
   6   6  16        487.08        512.82        44.47 o
   8   6  16          9.08         19.15        12.33 o
  -9   7  16        134.15        129.67        18.99 o
  -7   7  16        467.59        430.54        20.93 o
  -5   7  16        249.13        192.63        13.47 o
  -3   7  16       2163.23       2136.48        37.65 o
  -1   7  16        582.41        591.20        15.90 o
   1   7  16       1089.86       1073.52        31.81 o
   3   7  16        381.96        413.34        14.28 o
   5   7  16        594.28        599.81        21.91 o
   7   7  16          2.97         31.16        15.09 o
   9   7  16        287.60        327.82        22.88 o
 -10   8  16        389.58        503.41        56.15 o
  -8   8  16        347.74        312.40        19.96 o
  -6   8  16        467.16        455.21        30.51 o
  -4   8  16        801.98        781.89        19.15 o
  -2   8  16        941.17       1032.62        56.96 o
  -2   8  16        352.21        338.53        19.31 o
   0   8  16       2391.76       2484.10        41.54 o
   2   8  16        409.67        401.66        20.61 o
   4   8  16        893.72        853.46        20.12 o
   6   8  16         47.14         49.33        34.89 o
   8   8  16         77.30         54.53        14.44 o
  -9   9  16         22.00        -13.96        23.86 o
  -7   9  16         92.51         54.37        15.42 o
  -5   9  16       1128.47       1087.47        26.13 o
  -3   9  16        286.71        258.68        11.68 o
  -1   9  16       3681.27       3428.27        51.61 o
   1   9  16       1020.62       1003.89        26.61 o
   3   9  16       1012.34        969.98        23.86 o
   5   9  16        179.72        162.45        16.39 o
   7   9  16        113.96         85.52        16.55 o
   9   9  16         95.12         73.35        21.91 o
  -8  10  16          8.86        -18.34        18.34 o
  -6  10  16        200.07        129.67        35.70 o
  -6  10  16        309.96        260.47        26.78 o
  -4  10  16        805.48        787.08        21.26 o
  -2  10  16        739.95        702.53        25.97 o
  -2  10  16        401.05        431.52        41.71 o
   0  10  16       2911.17       2875.04        44.30 o
   2  10  16       1536.04       1378.94        48.20 o
   4  10  16        553.05        531.00        19.96 o
   6  10  16         21.59        -34.57        34.57 o
   8  10  16         83.83         78.71        16.88 o
  -9  11  16         25.25        -18.18        18.18 o
  -7  11  16         17.11         -3.57        12.50 o
  -5  11  16        624.54        591.20        21.75 o
  -3  11  16        398.82        397.92        16.23 o
  -1  11  16       1573.99       1617.17        28.08 o
   1  11  16        940.03        941.74        30.51 o
   3  11  16        254.71        316.62        17.53 o
   5  11  16       1555.52       1520.12        33.76 o
   7  11  16         44.14         51.12        19.47 o
   9  11  16        118.29        174.46        30.51 o
  -8  12  16         38.11         47.55        14.77 o
  -6  12  16       1085.50       1109.54        64.59 o
  -4  12  16        927.12        922.10        23.86 o
  -2  12  16       1199.73       1096.40        40.25 o
  -2  12  16        857.24        816.29        37.16 o
   0  12  16       3892.87       3573.35        63.13 o
   2  12  16       1450.19       1427.62        50.15 o
   4  12  16        226.32        189.39        14.77 o
   6  12  16        285.29        271.67        41.54 o
   6  12  16        319.26        243.43        28.72 o
   8  12  16         40.72         41.06        17.36 o
  -9  13  16         39.33         11.52        19.80 o
  -7  13  16         16.58         -0.32        14.77 o
  -5  13  16        228.05        264.85        20.29 o
  -3  13  16        353.60        367.90        16.55 o
  -1  13  16       2955.01       2862.06        52.90 o
   1  13  16       1648.90       1599.48        43.65 o
   3  13  16         24.40          2.92        13.63 o
   5  13  16        200.79        201.23        17.53 o
   7  13  16         69.70         76.44        20.45 o
   9  13  16         21.73         52.42        44.47 o
  -8  14  16         52.41         53.72        19.80 o
  -6  14  16        257.82        216.16        39.44 o
  -4  14  16        361.10        302.66        16.07 o
  -2  14  16        522.09        487.02        27.75 o
  -2  14  16       1252.04       1167.64        45.93 o
   0  14  16        338.14        282.38        14.28 o
   2  14  16         67.58        104.02        22.40 o
   4  14  16        107.82        130.80        14.61 o
   6  14  16         77.63        119.77        37.97 o
   6  14  16         16.04         41.87        35.05 o
   8  14  16          2.51         22.88        18.83 o
  -9  15  16         52.06         -9.90        37.16 o
  -7  15  16         66.53         90.39        15.90 o
  -5  15  16        797.56        668.13        32.78 o
  -3  15  16        186.11        164.23        15.25 o
  -1  15  16        368.41        384.62        16.07 o
   1  15  16        234.87        287.24        18.01 o
   3  15  16        108.35         92.50        14.93 o
   5  15  16        240.14        232.39        18.34 o
   7  15  16        194.67        153.85        25.48 o
  -8  16  16         97.12        109.22        17.04 o
  -6  16  16        209.18        257.38        38.95 o
  -6  16  16        242.30        349.08        45.76 o
  -4  16  16        343.89        330.74        17.36 o
  -2  16  16        200.09        252.84        28.08 o
  -2  16  16        297.62        362.06        39.27 o
   0  16  16        328.55        383.97        16.07 o
   2  16  16        519.11        509.57        30.67 o
   4  16  16        146.78        167.80        15.74 o
   6  16  16         10.89          1.95        37.49 o
   6  16  16          8.66         41.06        35.86 o
  -7  17  16         48.99         54.53        18.01 o
  -5  17  16        237.87        201.23        24.51 o
  -3  17  16        241.26        205.78        18.18 o
  -1  17  16        672.19        576.60        19.80 o
   1  17  16        405.83        386.73        19.80 o
   3  17  16        340.50        338.20        19.15 o
   5  17  16        137.32        140.70        17.85 o
   7  17  16         37.97         16.88        35.05 o
  -8  18  16          0.10         -2.11        27.91 o
  -6  18  16          5.86         -5.84        40.90 o
  -6  18  16         73.30         48.85        37.65 o
  -4  18  16       1183.88       1199.29        30.35 o
  -2  18  16        540.60        470.79        48.04 o
  -2  18  16        561.76        557.29        47.39 o
   0  18  16        539.38        493.67        17.04 o
   2  18  16        120.47        153.52        24.99 o
   4  18  16        406.26        415.29        19.96 o
   6  18  16          9.07         79.03        37.33 o
   6  18  16         22.20         55.18        40.25 o
  -7  19  16         78.82         35.05        26.94 o
  -5  19  16         30.70         63.62        17.20 o
  -3  19  16        137.09        108.41        18.01 o
  -1  19  16        333.86        324.08        17.20 o
   1  19  16        124.32        131.94        17.20 o
   3  19  16         36.27         66.21        16.39 o
   5  19  16         20.78         32.29        17.69 o
   7  19  16         32.61         14.44        51.61 o
  -6  20  16         42.84         46.74        41.87 o
  -6  20  16          6.18         32.78        43.33 o
  -4  20  16          1.45          7.30        17.53 o
  -2  20  16        424.31        437.20        49.17 o
  -2  20  16        405.36        395.00        45.76 o
   0  20  16        298.87        334.47        15.90 o
   2  20  16         33.13         94.13        25.48 o
   4  20  16        401.69        411.88        20.61 o
   6  20  16        126.53        150.28        43.17 o
  -5  21  16        483.32        446.61        31.97 o
  -3  21  16        218.88        231.74        20.61 o
  -1  21  16        138.81        184.03        27.59 o
   1  21  16        171.02        202.04        18.99 o
   3  21  16        176.18        173.32        18.66 o
   5  21  16        284.43        333.33        31.81 o
  -4  22  16          6.35          0.00        20.77 o
  -2  22  16        345.63        283.03        49.66 o
  -2  22  16        413.13        597.70        54.37 o
   0  22  16        188.31        171.21        16.39 o
   2  22  16        325.57        442.55        44.47 o
   4  22  16         59.80         73.84        17.20 o
  -3  23  16         30.25          5.52        21.91 o
  -1  23  16         52.12        105.81        27.26 o
   1  23  16         40.11         88.12        20.93 o
   3  23  16        178.52        272.96        30.51 o
  -4  24  16         17.74         -3.41        43.01 o
  -2  24  16        115.40         68.16        44.79 o
  -2  24  16         66.65        -12.82        49.01 o
   0  24  16        146.17        106.13        26.13 o
   2  24  16        179.44        252.68        44.47 o
   4  24  16        248.62        276.70        37.81 o
  -3  25  16        197.07        203.34        50.15 o
  -1  25  16        168.73        258.52        45.28 o
   1  25  16         57.87        155.96        39.27 o
  -2  26  16        218.06        141.67        52.90 o
   4   0  16        293.76        335.77        21.91 o
  -2   0  18       1598.79       1466.24        73.35 o
  -4   0  18       1147.69       1099.48        33.76 o
  -6   0  18         92.43        103.70        36.68 o
  -9   1  17        185.71        195.88        20.12 o
  -7   1  17       1308.04       1428.59        37.81 o
  -5   1  17        193.27        210.00        13.31 o
  -3   1  17        569.53        551.44        15.74 o
  -1   1  17        645.23        637.46        14.93 o
   1   1  17        462.23        442.06        19.15 o
   3   1  17        517.62        428.11        20.61 o
   5   1  17       2433.56       2667.15        66.21 o
   7   1  17        242.52        224.60        20.45 o
   7   1  17        313.55        317.75        33.43 o
   9   1  17        155.56        184.03        21.42 o
 -10   2  17        925.33        895.98        69.46 o
  -8   2  17        274.72        307.04        23.04 o
  -4   2  17         63.09         69.30        11.36 o
  -2   2  17        209.54        250.08        22.07 o
   0   2  17       1649.42       1660.66        51.44 o
   2   2  17        557.08        524.51        28.89 o
   2   2  17        560.37        578.06        38.46 o
   4   2  17        758.41        776.37        19.47 o
   6   2  17        261.11        209.19        37.65 o
   6   2  17        164.32        144.11        27.43 o
   8   2  17          8.04         28.24        12.98 o
  10   2  17        140.67        246.84        64.43 o
  -9   3  17        206.37        197.18        20.12 o
  -7   3  17        704.92        786.43        26.94 o
  -5   3  17       1439.19       1288.54        29.05 o
  -3   3  17       3627.23       3657.25        59.07 o
  -1   3  17        283.99        306.07        11.52 o
   1   3  17        113.97        128.37        15.74 o
   3   3  17        802.31        752.03        22.88 o
   5   3  17        219.63        225.74        17.04 o
   7   3  17          2.65         32.94        14.12 o
   9   3  17          5.55         69.62        15.42 o
 -10   4  17        574.88        469.98        54.04 o
  -8   4  17        371.64        419.51        21.58 o
  -4   4  17       2209.39       2082.28        36.84 o
  -2   4  17        470.42        537.49        27.91 o
   0   4  17          7.39         35.22        13.47 o
   2   4  17        435.26        541.87        37.33 o
   2   4  17       1366.17       1367.25        49.33 o
   4   4  17        357.93        356.05        14.12 o
   6   4  17        146.56        147.19        36.03 o
   6   4  17        169.50        199.12        40.73 o
   8   4  17        112.51        122.69        14.12 o
  10   4  17          0.69         40.73        51.12 o
  -9   5  17        123.43        117.33        19.31 o
  -7   5  17        269.39        227.52        18.34 o
  -5   5  17        310.70        276.86        16.07 o
  -3   5  17        359.14        390.46        13.15 o
  -1   5  17        365.77        315.16        13.15 o
   1   5  17        172.62        178.35        16.72 o
   3   5  17        187.09        172.18        13.15 o
   5   5  17        756.36        725.74        24.18 o
   7   5  17        390.31        401.66        18.83 o
   9   5  17         33.50         94.94        18.01 o
  -8   6  17        606.21        571.08        24.34 o
  -4   6  17       1518.34       1501.30        29.21 o
  -2   6  17        425.07        442.06        40.41 o
  -2   6  17        651.12        753.49        47.39 o
   0   6  17         43.29         70.11        12.17 o
   2   6  17        113.38        122.20        21.10 o
   4   6  17        209.15        195.72        12.01 o
   6   6  17        332.68        381.05        45.12 o
   6   6  17        419.47        446.28        42.52 o
   8   6  17        230.14        226.06        15.09 o
  -9   7  17         91.72         88.45        19.15 o
  -7   7  17        519.48        504.06        22.40 o
  -5   7  17        210.25        179.32        14.93 o
  -3   7  17        104.26        121.55        11.36 o
  -1   7  17       2256.19       2107.92        34.24 o
   1   7  17       1162.51       1169.10        34.24 o
   3   7  17        535.28        418.53        16.55 o
   5   7  17       2278.16       2203.67        49.01 o
   7   7  17       1355.84       1242.45        34.24 o
   9   7  17         73.24        145.57        28.56 o
  -8   8  17        237.31        200.10        18.50 o
  -6   8  17        124.04        125.61        35.05 o
  -4   8  17        596.55        601.75        17.20 o
  -2   8  17        948.25        929.24        29.86 o
  -2   8  17        952.18       1020.93        58.42 o
   0   8  17        988.68       1019.64        26.78 o
   2   8  17        366.24        364.33        21.26 o
   4   8  17        798.21        746.51        20.77 o
   6   8  17       1507.11       1577.09        83.74 o
   6   8  17       1528.67       1524.18        81.47 o
   8   8  17         92.46         74.98        15.74 o
  -9   9  17         71.95         23.21        19.31 o
  -7   9  17         64.85         46.41        16.23 o
  -5   9  17        206.54        216.49        14.12 o
  -3   9  17        543.39        557.77        16.72 o
  -1   9  17         41.85         41.71        10.55 o
   1   9  17         16.22          3.89        12.98 o
   3   9  17       1291.18       1148.98        30.51 o
   5   9  17        284.84        282.86        18.18 o
   7   9  17        189.32        177.70        17.85 o
   9   9  17        226.82        313.53        32.62 o
  -8  10  17        314.61        342.42        21.58 o
  -6  10  17         29.82         38.62        34.73 o
  -4  10  17        760.07        720.87        20.93 o
  -2  10  17       1386.76       1259.82        36.68 o
  -2  10  17       1377.65       1373.74        71.89 o
   0  10  17        973.07        903.44        22.88 o
   2  10  17       1557.08       1452.61        50.63 o
   4  10  17        501.16        483.12        19.47 o
   6  10  17        131.43        106.30        39.92 o
   6  10  17        230.79        319.86        42.03 o
   8  10  17        218.82        262.90        20.61 o
  -9  11  17         83.56         80.49        20.29 o
  -7  11  17        810.66        851.83        25.32 o
  -5  11  17       5554.26       5246.67        92.02 o
  -3  11  17        865.24        947.74        24.34 o
  -1  11  17       2040.78       1959.43        35.54 o
   1  11  17       1357.05       1340.47        38.62 o
   3  11  17       1315.02       1278.32        32.94 o
   5  11  17         83.15         82.93        18.34 o
   7  11  17       1011.19       1111.00        32.78 o
   9  11  17        121.63        156.93        49.82 o
  -8  12  17        206.15        211.62        19.80 o
  -6  12  17        203.82        198.15        39.60 o
  -4  12  17        500.84        470.79        20.29 o
  -2  12  17        569.48        567.02        31.65 o
  -2  12  17        203.74        244.24        24.02 o
   0  12  17         49.96         55.83        13.63 o
   2  12  17        453.10        472.25        29.05 o
   4  12  17        322.70        312.89        17.20 o
   6  12  17        745.81        740.18        58.58 o
   6  12  17        751.96        865.14        61.34 o
   8  12  17         12.02         17.04        18.99 o
  -9  13  17        384.69        360.27        35.54 o
  -7  13  17        266.63        299.90        20.77 o
  -5  13  17        516.18        546.90        25.32 o
  -3  13  17         11.95          3.73        13.15 o
  -1  13  17         17.82         11.36        11.20 o
   1  13  17         49.06         11.52        17.53 o
   3  13  17        453.39        419.51        19.80 o
   5  13  17        659.51        600.29        23.86 o
   7  13  17        112.11        173.97        26.13 o
  -8  14  17        369.78        453.75        27.26 o
  -6  14  17         21.36        -20.45        36.68 o
  -4  14  17        332.48        382.51        17.85 o
  -2  14  17        193.14        240.51        27.43 o
  -2  14  17        371.83        381.53        26.78 o
   0  14  17       1606.36       1631.94        44.14 o
   2  14  17        683.17        629.83        33.11 o
   4  14  17        383.88        424.38        19.64 o
   6  14  17         19.48         70.11        37.97 o
   6  14  17         73.24         85.52        37.49 o
  -7  15  17         45.97         80.98        20.77 o
  -5  15  17        106.14        131.29        22.88 o
  -3  15  17         39.54         18.50        13.96 o
  -1  15  17        275.42        274.26        15.25 o
   1  15  17        363.72        356.38        22.40 o
   3  15  17         39.93         42.36        15.25 o
   5  15  17        167.77        154.33        17.53 o
   7  15  17        342.70        410.26        31.97 o
  -8  16  17        541.05        615.71        38.30 o
  -6  16  17         41.26         61.67        35.86 o
  -6  16  17          7.54         44.30        39.11 o
  -4  16  17         62.55        107.27        15.25 o
  -2  16  17        426.87        343.88        30.35 o
  -2  16  17        370.32        364.17        40.57 o
   0  16  17        678.80        612.46        25.64 o
   2  16  17        433.59        404.41        29.70 o
   4  16  17         64.06         48.20        14.44 o
   6  16  17        181.97        281.89        45.44 o
   6  16  17        181.99        205.78        40.90 o
  -7  17  17         50.34         49.01        21.91 o
  -5  17  17        167.43        161.80        23.53 o
  -3  17  17        543.65        521.42        23.37 o
  -1  17  17       1341.37       1191.98        28.89 o
   1  17  17        417.79        362.22        19.80 o
   3  17  17        135.89        153.85        16.55 o
   5  17  17        753.47        839.50        29.05 o
  -6  18  17          6.75         51.12        39.60 o
  -6  18  17          8.35         68.97        40.73 o
  -4  18  17        190.68        197.01        17.20 o
  -2  18  17        131.44        177.54        29.54 o
  -2  18  17        112.94        148.82        36.51 o
   0  18  17        770.92        829.76        30.02 o
   2  18  17        143.31        154.17        25.64 o
   4  18  17         17.09         15.58        17.04 o
   6  18  17         31.89         13.47        40.41 o
  -7  19  17        149.74        142.32        46.25 o
  -5  19  17         45.26         26.78        22.56 o
  -3  19  17         17.90          9.25        17.20 o
  -1  19  17        149.31        111.49        17.53 o
   1  19  17        225.69        207.72        18.83 o
   3  19  17        628.41        614.09        24.83 o
   5  19  17         68.04         80.66        18.66 o
  -6  20  17         30.87        -14.77        42.36 o
  -4  20  17        122.50        125.93        19.64 o
  -2  20  17        120.79        108.57        42.19 o
  -2  20  17        170.15        206.59        40.41 o
   0  20  17        694.11        590.39        26.78 o
   2  20  17        221.50        256.73        28.56 o
   4  20  17         93.64         89.09        16.55 o
   6  20  17         73.29         93.64        55.83 o
  -5  21  17        122.78        130.48        26.45 o
  -3  21  17         51.30         33.59        18.66 o
  -1  21  17         47.87         39.92        17.85 o
   1  21  17        174.54        169.26        19.31 o
   3  21  17         47.16         86.34        18.50 o
   5  21  17        120.90         75.95        28.72 o
  -4  22  17        163.56        174.94        21.58 o
  -2  22  17        272.50        373.42        48.52 o
  -2  22  17        337.38        357.35        51.12 o
   0  22  17        630.94        664.56        35.22 o
   2  22  17        195.75        300.23        42.19 o
   4  22  17        145.43        118.63        27.10 o
  -3  23  17        176.57        262.90        31.97 o
  -1  23  17         39.77         20.93        27.10 o
   1  23  17         11.16         35.05        21.75 o
   3  23  17        191.99        205.13        47.87 o
  -2  24  17         51.08        -25.64        49.82 o
  -2  24  17         49.20         24.83        44.95 o
  -1  25  17         80.43         92.02        40.90 o
   1  25  17         61.15        120.90        38.30 o
  -8   0  18        528.39        605.00        35.86 o
  -4   0  18       4208.66       4498.38       101.27 o
  -2   0  18       6725.01       6295.85       248.78 o
   0   0  18       1299.35       1033.43        52.90 o
   2   0  18       3161.51       2966.41        86.50 o
   2   0  18       4760.30       3876.50       156.28 o
   4   0  18        581.02        602.89        24.99 o
   6   0  18        789.56        831.22        56.64 o
   6   0  18        766.02        745.37        55.01 o
   8   0  18         15.41         44.63        23.69 o
  -9   1  18        119.37         98.67        19.64 o
  -7   1  18        840.14        846.32        28.24 o
  -5   1  18        959.71        924.38        24.34 o
  -3   1  18        813.95        792.11        19.47 o
  -1   1  18       1485.69       1524.83        28.72 o
   1   1  18        407.94        406.04        17.04 o
   3   1  18        857.78        750.57        27.59 o
   5   1  18         54.34         83.41        30.67 o
   7   1  18         57.53         57.94        30.19 o
   7   1  18         48.43         60.21        18.18 o
   9   1  18         42.21        115.22        23.69 o
  -8   2  18          8.19        -12.17        16.39 o
  -4   2  18       1708.33       1822.95        39.76 o
  -2   2  18         49.59        184.19        18.99 o
   0   2  18        792.53        855.08        27.10 o
   2   2  18         14.78         67.84        19.96 o
   2   2  18       1330.71       1358.49        50.47 o
   4   2  18         99.76         96.56        11.52 o
   6   2  18        154.80        136.32        25.64 o
   6   2  18        269.84        224.12        30.02 o
   8   2  18        152.08        166.18        15.09 o
  -9   3  18        149.65        201.72        21.10 o
  -7   3  18        297.58        299.90        19.64 o
  -5   3  18        749.85        739.53        23.69 o
  -3   3  18        326.04        319.38        14.12 o
  -1   3  18       1192.45       1222.66        22.72 o
   1   3  18        473.79        461.70        21.10 o
   3   3  18       2846.21       2604.35        55.01 o
   5   3  18       1573.82       1541.55        37.97 o
   7   3  18         99.45        123.17        15.74 o
   9   3  18        207.59        268.26        19.96 o
  -8   4  18        173.30        227.04        19.80 o
  -4   4  18        129.91        143.14        14.28 o
  -2   4  18       4582.80       4533.76       124.63 o
   0   4  18         26.81          9.90        14.28 o
   2   4  18       3053.14       2975.82        90.07 o
   4   4  18       2275.27       2177.86        39.44 o
   6   4  18       3203.76       2975.66        93.31 o
   6   4  18       3208.32       3224.77       142.49 o
   8   4  18        157.40        147.19        14.61 o
  -9   5  18        109.59        147.19        20.61 o
  -7   5  18        438.45        401.17        21.26 o
  -5   5  18        568.82        487.18        19.96 o
  -3   5  18        172.37        164.07        12.17 o
  -1   5  18       2733.49       2587.15        44.30 o
   1   5  18        814.90        799.90        27.91 o
   3   5  18        616.46        569.30        18.99 o
   5   5  18         58.73         92.18        16.07 o
   7   5  18        398.06        370.98        18.83 o
   9   5  18         63.31         34.08        28.89 o
  -8   6  18         31.77          9.57        16.23 o
  -4   6  18         86.00         90.23        12.66 o
  -2   6  18        239.30        212.92        21.42 o
   0   6  18          0.00         15.09        12.17 o
   2   6  18        440.47        512.98        30.02 o
   4   6  18         88.60         82.77        11.20 o
   6   6  18         49.83         71.41        24.51 o
   6   6  18        175.37         91.85        39.76 o
   8   6  18        403.80        403.44        20.12 o
  -9   7  18         86.94         85.69        20.12 o
  -7   7  18          9.45          7.14        16.23 o
  -5   7  18        641.45        530.35        20.45 o
  -3   7  18        546.10        499.03        16.07 o
  -1   7  18        391.67        407.17        13.79 o
   1   7  18       1249.68       1196.69        35.54 o
   3   7  18        802.34        723.47        21.10 o
   5   7  18        148.05        143.30        16.88 o
   7   7  18        284.24        258.20        19.80 o
   9   7  18         17.70          7.63        28.40 o
  -8   8  18         35.54          6.82        16.23 o
  -4   8  18       1089.01       1106.46        24.34 o
  -2   8  18        841.91        900.03        55.34 o
  -2   8  18        810.58        888.67        55.66 o
   0   8  18       1308.73       1309.32        32.13 o
   2   8  18         65.58         35.86        17.04 o
   4   8  18        723.28        731.09        21.10 o
   6   8  18        126.42        165.53        40.57 o
   6   8  18         95.49        128.21        39.44 o
   8   8  18         76.11         74.00        16.39 o
  -9   9  18         25.95         18.83        22.07 o
  -7   9  18         31.16         24.34        16.23 o
  -5   9  18         79.30         53.07        14.28 o
  -3   9  18        352.11        310.29        14.12 o
  -1   9  18        401.55        439.95        15.09 o
   1   9  18        387.25        412.69        18.83 o
   3   9  18        976.42        965.92        27.91 o
   5   9  18        350.78        290.98        21.75 o
   7   9  18         55.79         69.62        17.85 o
   9   9  18         16.02        -13.15        50.31 o
  -8  10  18        200.18        213.08        20.45 o
  -6  10  18         46.30        145.73        37.81 o
  -4  10  18        143.62        147.84        13.79 o
  -2  10  18       1341.37       1384.62        73.35 o
  -2  10  18       1119.70       1073.03        33.76 o
   0  10  18        860.63        790.49        21.58 o
   2  10  18        660.25        599.16        31.97 o
   4  10  18        113.36        105.32        14.12 o
   6  10  18        236.99        134.05        40.25 o
   6  10  18        147.79        205.78        41.22 o
   8  10  18        165.79        198.96        27.59 o
  -9  11  18        131.45         68.97        44.63 o
  -7  11  18         17.22          5.84        16.55 o
  -5  11  18        153.37        146.71        15.90 o
  -3  11  18        427.60        441.74        17.53 o
  -1  11  18        288.63        288.87        14.93 o
   1  11  18        161.04        160.18        18.83 o
   3  11  18         79.37         57.29        14.77 o
   5  11  18         80.99         77.41        23.86 o
   7  11  18        197.15        202.21        21.42 o
  -8  12  18        141.69        186.95        19.96 o
  -6  12  18        204.83        228.17        42.03 o
  -6  12  18         79.25        113.11        41.38 o
  -4  12  18        692.78        761.93        25.48 o
  -2  12  18       1465.58       1472.90        53.07 o
  -2  12  18       1495.20       1514.44        42.36 o
   0  12  18         89.26         89.42        14.44 o
   2  12  18        166.75        155.96        23.21 o
   4  12  18         85.01         93.48        14.28 o
   6  12  18         35.66         -7.95        39.76 o
   6  12  18         37.24         74.81        37.49 o
  -7  13  18        183.21        185.82        23.37 o
  -5  13  18        214.22        149.30        19.31 o
  -3  13  18        153.13        151.41        14.93 o
  -1  13  18        800.73        772.96        21.91 o
   1  13  18        286.01        280.43        20.77 o
   3  13  18       1028.36        988.96        29.37 o
   5  13  18         80.22         83.09        16.88 o
   7  13  18         32.09         34.40        25.32 o
  -8  14  18          4.99          0.97        34.24 o
  -6  14  18        246.04        293.09        46.41 o
  -4  14  18        125.47        149.63        15.25 o
  -2  14  18         47.81         60.05        33.92 o
  -2  14  18        226.31        219.57        26.94 o
   0  14  18       1078.06       1005.84        28.89 o
   2  14  18         27.29         33.76        22.72 o
   4  14  18         12.18         38.14        14.28 o
   6  14  18         61.93         93.31        39.76 o
  -7  15  18        189.86        259.82        24.02 o
  -5  15  18        573.93        509.25        22.72 o
  -3  15  18        141.04         96.07        17.20 o
  -1  15  18        553.38        551.28        19.47 o
   1  15  18        183.61        151.41        19.31 o
   3  15  18         25.39         16.39        15.25 o
   5  15  18         25.55          4.87        16.72 o
  -8  16  18        199.12        197.99        30.35 o
  -6  16  18         62.37         75.30        41.71 o
  -6  16  18         15.71         21.26        37.00 o
  -4  16  18        165.62        157.42        16.39 o
  -2  16  18        817.17        737.59        39.11 o
  -2  16  18        760.88        652.71        50.96 o
   0  16  18         89.65         92.66        15.25 o
   2  16  18         36.99         34.73        23.53 o
   4  16  18        105.45         85.20        15.90 o
   6  16  18         66.29         95.10        41.06 o
   6  16  18         64.84        171.86        41.06 o
  -7  17  18         84.76         78.22        30.02 o
  -5  17  18        274.36        306.56        27.43 o
  -3  17  18         93.05        101.27        18.18 o
  -1  17  18       1277.96       1382.18        31.97 o
   1  17  18        380.71        415.29        21.58 o
   3  17  18         37.68          7.30        16.07 o
   5  17  18          0.27         34.57        18.01 o
  -6  18  18         56.53         36.68        39.76 o
  -6  18  18         63.22        129.18        43.65 o
  -4  18  18         28.76         -2.27        15.42 o
  -2  18  18        445.54        475.33        35.54 o
  -2  18  18        443.36        545.12        49.17 o
   0  18  18       1209.36       1301.53        39.60 o
   2  18  18         66.53         93.15        26.61 o
   4  18  18         16.55         34.08        15.42 o
  -5  19  18         56.31         45.28        24.18 o
  -3  19  18        212.38        210.32        20.93 o
  -1  19  18        772.13        794.39        27.91 o
   1  19  18        404.85        479.55        23.21 o
   3  19  18        216.36        284.49        20.45 o
   5  19  18         21.34        -18.18        26.45 o
  -4  20  18        125.89        151.41        20.45 o
  -2  20  18        197.14        126.91        42.36 o
  -2  20  18        165.25        186.63        41.71 o
   0  20  18        303.45        274.75        22.07 o
   2  20  18         77.56         77.73        26.45 o
   4  20  18         22.38         27.75        23.69 o
  -3  21  18         14.11         -9.41        18.99 o
  -1  21  18        269.48        197.99        24.51 o
   1  21  18        598.35        592.83        25.64 o
   3  21  18          8.00         31.32        25.15 o
  -4  22  18         68.26         43.49        29.37 o
  -2  22  18        669.03        594.13        59.72 o
  -2  22  18        693.00        744.56        58.58 o
   0  22  18        692.28        713.24        37.00 o
   2  22  18        175.79        187.44        30.83 o
   4  22  18         15.50         53.72        35.05 o
  -3  23  18        326.68        488.48        37.81 o
   1  23  18        202.02        253.16        41.54 o
  -2  24  18         56.74          6.82        51.77 o
   4   0  18        158.44        184.36        21.42 o
  -2   0  20        110.72        134.37        21.91 o
  -4   0  20         82.38        115.87        16.72 o
  -6   0  20         23.54         14.28        39.76 o
  -9   1  19        519.90        697.50        28.89 o
  -7   1  19        211.73        219.73        18.99 o
  -5   1  19        197.44        212.92        17.20 o
  -3   1  19       3013.39       3044.30        51.12 o
  -1   1  19       2419.59       2313.37        49.82 o
   1   1  19       1429.53       1236.61        35.38 o
   3   1  19        446.07        371.63        21.42 o
   5   1  19        568.38        574.33        27.10 o
   7   1  19         19.88         58.75        18.50 o
   7   1  19         41.84         16.23        30.51 o
   9   1  19         49.12        113.44        24.83 o
  -8   2  19         22.65         16.39        17.53 o
  -4   2  19        354.64        419.02        18.18 o
  -2   2  19       5162.45       5086.99       145.41 o
   0   2  19        503.72        511.85        27.26 o
   2   2  19       1117.88       1105.00        43.98 o
   2   2  19       2384.12       1939.31        89.09 o
   4   2  19         96.12         91.69        12.17 o
   6   2  19        166.12        120.90        29.70 o
   6   2  19        169.45        153.20        26.29 o
   8   2  19         69.39         63.45        14.44 o
  -9   3  19          6.78        -11.20        19.15 o
  -7   3  19          8.41         82.12        19.96 o
  -5   3  19       2022.70       1953.91        44.79 o
  -3   3  19       2856.21       3134.05        52.42 o
  -1   3  19        834.19        793.09        24.51 o
   1   3  19       1366.96       1272.15        44.79 o
   3   3  19        495.64        516.55        20.29 o
   5   3  19        117.53        115.55        17.20 o
   7   3  19         28.66         64.43        15.42 o
   7   3  19         81.94         -4.54        41.38 o
   9   3  19        102.09        186.30        21.42 o
  -8   4  19        190.44        177.86        20.12 o
  -4   4  19        623.71        591.69        21.10 o
  -2   4  19        675.26        674.62        32.46 o
   0   4  19        266.24        234.66        18.18 o
   2   4  19        343.57        334.31        27.10 o
   4   4  19        306.59        301.36        14.44 o
   6   4  19        556.65        613.60        36.51 o
   6   4  19        409.66        553.55        53.07 o
   8   4  19        125.21        114.57        15.58 o
  -9   5  19         44.56         43.98        20.12 o
  -7   5  19        193.17        200.75        18.83 o
  -5   5  19        199.29        187.93        16.23 o
  -3   5  19        745.81        694.74        20.61 o
  -1   5  19        809.85        795.36        25.15 o
   1   5  19       2862.33       2832.04        67.51 o
   3   5  19        605.51        655.31        22.72 o
   5   5  19        587.45        598.34        23.21 o
   7   5  19        488.52        584.06        21.91 o
   9   5  19          3.33         -3.08        29.05 o
  -8   6  19        321.85        282.54        21.26 o
  -4   6  19         40.71         40.90        14.44 o
  -2   6  19       1080.78        989.45        39.60 o
   0   6  19       2736.54       2512.01        53.07 o
   2   6  19       3965.10       4053.88       118.63 o
   4   6  19        526.20        502.92        18.50 o
   6   6  19         58.04         63.29        25.48 o
   6   6  19         60.38         66.70        40.08 o
   8   6  19         33.07         38.30        16.55 o
  -9   7  19         20.11         -7.95        42.52 o
  -7   7  19        377.89        292.11        20.77 o
  -5   7  19        357.12        289.84        17.69 o
  -3   7  19        929.32        954.24        24.18 o
  -1   7  19       4593.60       4804.93        84.23 o
   1   7  19       1854.04       1839.01        48.20 o
   3   7  19        890.38        920.64        24.51 o
   5   7  19        224.38        228.66        21.26 o
   7   7  19        318.02        290.33        20.77 o
  -8   8  19        104.32        106.95        18.50 o
  -4   8  19        216.86        246.67        15.09 o
  -2   8  19        121.37        115.55        33.59 o
   0   8  19       2167.41       2074.00        45.60 o
   2   8  19         17.02         49.33        17.85 o
   4   8  19        102.54         84.06        14.28 o
   6   8  19          9.09        -38.14        38.14 o
   6   8  19         19.35         33.11        35.86 o
   8   8  19          5.50         23.21        21.10 o
  -9   9  19         85.95         31.00        43.33 o
  -7   9  19        647.69        599.64        25.48 o
  -5   9  19        331.03        301.36        18.34 o
  -3   9  19        496.43        504.54        17.04 o
  -1   9  19        652.12        695.55        20.93 o
   1   9  19        342.41        371.47        18.83 o
   3   9  19         68.11         67.51        14.44 o
   5   9  19         65.31        113.60        19.64 o
   7   9  19        171.70        153.03        21.75 o
  -8  10  19         79.77         86.34        18.83 o
  -4  10  19         64.06         92.02        13.63 o
  -2  10  19        694.09        780.10        28.72 o
  -2  10  19        811.81        863.84        37.65 o
   0  10  19        156.06        141.19        15.25 o
   2  10  19        123.56        134.70        23.53 o
   4  10  19        364.81        446.45        20.12 o
   6  10  19         78.28         91.37        37.00 o
   6  10  19         69.67         76.11        41.87 o
  -9  11  19        166.45        135.67        49.01 o
  -7  11  19       1105.85       1119.60        34.40 o
  -5  11  19         27.87         17.69        14.93 o
  -3  11  19        216.24        217.30        18.18 o
  -1  11  19        913.53        826.68        25.80 o
   1  11  19        540.55        500.97        24.51 o
   3  11  19        142.16        179.00        16.72 o
   5  11  19          8.27         13.63        18.50 o
   7  11  19         54.78         90.23        20.93 o
  -8  12  19         36.97          8.11        26.45 o
  -4  12  19        134.85        158.71        17.04 o
  -2  12  19         46.88         30.67        23.86 o
  -2  12  19          1.53         16.72        21.58 o
   0  12  19         16.39         -1.46        13.79 o
   2  12  19          8.12         35.86        31.16 o
   4  12  19         89.37         74.65        14.77 o
   6  12  19        201.14        223.79        44.14 o
   6  12  19        173.70        168.94        44.14 o
  -7  13  19        394.66        419.99        27.59 o
  -5  13  19        219.25        176.89        24.18 o
  -3  13  19        400.96        399.55        18.50 o
  -1  13  19          9.01         -6.33        15.90 o
   1  13  19          4.07         -4.06        18.01 o
   3  13  19          6.75          4.54        19.64 o
   5  13  19        122.66        114.90        18.18 o
   7  13  19          4.65         24.02        38.79 o
  -6  14  19         56.96         39.76        40.08 o
  -6  14  19         48.89        113.92        34.73 o
  -4  14  19         10.03         16.55        14.44 o
  -2  14  19         43.02          9.41        25.15 o
  -2  14  19         39.18        -14.77        23.69 o
   0  14  19        224.61        192.79        17.04 o
   2  14  19         19.96         61.18        33.11 o
   4  14  19         50.57         51.44        14.77 o
   6  14  19        423.88        352.16        52.09 o
   6  14  19        399.46        412.04        49.33 o
  -7  15  19         94.60        168.45        27.59 o
  -5  15  19         36.33         18.83        24.02 o
  -3  15  19         90.44         75.95        17.36 o
  -1  15  19       1058.13       1043.33        34.40 o
   1  15  19        446.83        380.72        23.69 o
   3  15  19          2.23         23.86        18.83 o
   5  15  19         33.82         24.34        18.01 o
  -6  16  19         30.35         70.27        44.63 o
  -6  16  19         62.29         32.29        37.97 o
  -4  16  19        165.73        188.25        16.88 o
  -2  16  19         63.51         68.81        27.43 o
  -2  16  19         58.45         79.68        38.30 o
   0  16  19         64.23         74.00        15.90 o
   2  16  19          2.82          0.32        23.86 o
   4  16  19         51.58         75.30        16.55 o
  -7  17  19         25.44         12.17        43.01 o
  -5  17  19          0.08         73.19        40.90 o
  -3  17  19         62.59         37.49        18.34 o
  -1  17  19        159.47        147.52        20.29 o
   1  17  19         43.49         17.53        17.04 o
   3  17  19         10.25          4.87        18.99 o
   5  17  19         95.19         83.74        19.80 o
  -6  18  19          8.73        -26.61        38.46 o
  -4  18  19         56.59         67.67        17.04 o
  -2  18  19        204.72        271.67        44.63 o
  -2  18  19        191.10        161.47        31.00 o
   0  18  19        182.79        185.98        18.18 o
   2  18  19         96.00        128.53        28.56 o
   4  18  19          9.97          7.47        15.90 o
  -5  19  19         63.60         38.46        24.99 o
  -3  19  19        123.34        133.56        20.29 o
  -1  19  19         42.80         75.79        26.45 o
   1  19  19         18.35         67.51        18.34 o
   3  19  19         68.41         80.66        18.83 o
   5  19  19        482.06        468.19        35.38 o
  -4  20  19         82.07         86.50        20.61 o
  -2  20  19         50.83        144.76        43.82 o
  -2  20  19         66.28        102.40        43.65 o
   0  20  19        499.79        489.78        26.45 o
   2  20  19         15.12         98.51        29.21 o
   4  20  19         22.22         54.85        25.97 o
  -3  21  19         21.61         64.75        24.18 o
  -1  21  19        468.45        413.66        34.89 o
   1  21  19        146.18        147.52        20.93 o
   3  21  19         99.73         78.38        37.00 o
  -2  22  19        297.52        235.96        51.61 o
  -2  22  19        269.96        393.54        51.44 o
   2  22  19         48.79         26.13        42.68 o
   1  23  19         16.40         70.59        38.62 o
  -8   0  20          8.85        -25.48        25.48 o
  -4   0  20        302.09        257.55        23.37 o
  -2   0  20       1314.70       1173.48        66.37 o
   0   0  20         59.09         86.17        27.91 o
   2   0  20       3332.17       3119.12       135.51 o
   4   0  20         20.31         18.34        15.58 o
   6   0  20       1112.09       1104.19        68.32 o
   6   0  20       1110.85       1151.74        71.57 o
   8   0  20         13.48          7.14        19.15 o
  -9   1  20        153.06        183.87        44.79 o
  -7   1  20        127.93        110.35        18.18 o
  -5   1  20        663.22        615.87        24.02 o
  -3   1  20       1489.23       1488.80        29.86 o
  -1   1  20        595.01        575.62        21.58 o
   1   1  20        891.20        857.19        35.86 o
   3   1  20        240.94        221.19        19.64 o
   5   1  20          2.99         21.58        19.31 o
   7   1  20        122.96        163.10        20.77 o
   7   1  20        108.75         65.89        32.29 o
  -8   2  20        530.82        531.65        25.80 o
  -4   2  20        352.39        361.41        17.85 o
  -2   2  20        342.71        342.26        27.75 o
   0   2  20        875.79        899.22        36.19 o
   2   2  20        497.43        460.08        30.19 o
   2   2  20        471.14        403.12        38.46 o
   4   2  20         75.53         89.74        12.01 o
   6   2  20        296.65        217.46        31.97 o
   6   2  20        351.32        332.04        31.16 o
   8   2  20         55.12         35.54        14.77 o
  -9   3  20        496.06        449.20        52.58 o
  -7   3  20        215.05        180.79        19.64 o
  -5   3  20        400.64        398.73        20.29 o
  -3   3  20       1733.22       2055.50        37.65 o
  -1   3  20        150.72        100.29        14.93 o
   1   3  20        112.43        127.39        21.75 o
   3   3  20         55.12         45.60        14.12 o
   5   3  20        653.49        564.43        27.91 o
   7   3  20         44.21         40.73        18.18 o
   7   3  20          4.55         24.99        47.87 o
  -8   4  20         92.87        102.08        19.96 o
  -4   4  20        150.36        113.60        15.09 o
  -2   4  20        504.32        492.70        24.51 o
   0   4  20        328.68        369.85        26.13 o
   2   4  20       1936.55       1945.80        66.05 o
   4   4  20        807.67        769.23        22.40 o
   6   4  20        229.85        235.80        29.70 o
   6   4  20        347.03        346.32        49.17 o
   8   4  20         97.41         73.52        17.20 o
  -9   5  20        186.35        195.72        46.74 o
  -7   5  20        904.23        920.64        31.00 o
  -5   5  20        644.35        688.25        24.51 o
  -3   5  20        233.69        199.77        13.63 o
  -1   5  20        341.44        249.11        16.88 o
   1   5  20        176.88        180.30        18.99 o
   3   5  20        573.40        520.77        21.10 o
   5   5  20        214.27        235.96        21.42 o
   7   5  20        401.07        459.27        21.26 o
  -8   6  20        272.30        289.52        22.72 o
  -4   6  20       1899.74       1813.53        42.36 o
  -2   6  20         35.51        100.45        21.58 o
   0   6  20       2456.20       2491.72        53.23 o
   2   6  20        342.32        331.22        28.24 o
   4   6  20        390.22        365.14        16.88 o
   6   6  20         18.20          9.09        37.81 o
   8   6  20         45.38         60.05        21.26 o
  -9   7  20         63.50        -24.18        44.14 o
  -7   7  20        227.55        237.42        20.61 o
  -5   7  20        176.91        131.29        16.07 o
  -3   7  20        936.28        932.98        27.75 o
  -1   7  20        196.38        220.55        17.36 o
   1   7  20        332.33        340.47        21.75 o
   3   7  20        377.44        337.72        17.04 o
   5   7  20         89.98        104.51        20.45 o
   7   7  20        330.09        336.90        24.99 o
  -8   8  20        215.72        330.74        22.56 o
  -4   8  20         73.63         46.90        15.09 o
  -2   8  20        223.21        152.22        36.35 o
   0   8  20         25.48         38.14        13.79 o
   2   8  20        634.29        615.55        32.94 o
   4   8  20        407.26        297.14        18.50 o
   6   8  20         58.06         48.85        39.11 o
   6   8  20         16.14         26.45        42.52 o
   8   8  20         17.32         31.48        38.79 o
  -9   9  20         44.97         34.24        46.25 o
  -7   9  20        186.94        173.64        20.12 o
  -5   9  20         54.00         27.43        14.93 o
  -3   9  20        127.13        140.86        15.09 o
  -1   9  20        353.92        319.05        16.39 o
   1   9  20        500.65        423.89        29.21 o
   3   9  20        106.43        119.12        16.23 o
   5   9  20        143.61        125.45        20.77 o
   7   9  20        165.57        166.02        27.43 o
  -8  10  20         55.87          9.09        38.46 o
  -4  10  20        103.99        136.16        14.44 o
  -2  10  20        309.13        323.43        35.38 o
  -2  10  20        298.86        240.83        39.60 o
   0  10  20        562.45        591.53        22.40 o
   2  10  20        297.63        328.46        27.75 o
   4  10  20        173.14        144.60        15.74 o
   6  10  20        174.22        127.23        45.44 o
   6  10  20        164.13        164.23        42.52 o
  -7  11  20         54.67         50.15        18.83 o
  -5  11  20         29.51         23.86        17.53 o
  -3  11  20        349.46        450.34        21.91 o
  -1  11  20        130.34        150.28        16.55 o
   1  11  20        477.75        537.97        25.64 o
   3  11  20        216.33        169.43        17.53 o
   5  11  20        750.36        777.83        32.29 o
   7  11  20        358.38        368.87        47.87 o
  -6  12  20         75.05         53.39        39.76 o
  -4  12  20         26.44         17.53        15.90 o
  -2  12  20        164.43        166.34        25.32 o
  -2  12  20         29.63        -13.31        31.32 o
   0  12  20         77.16         37.97        15.42 o
   2  12  20        496.88        476.63        31.81 o
   4  12  20          0.14          2.92        14.77 o
   6  12  20         72.14         29.86        44.47 o
  -7  13  20         15.21        126.10        41.71 o
  -5  13  20        158.38        157.25        24.51 o
  -3  13  20          2.95         35.70        16.72 o
  -1  13  20        260.65        244.24        20.77 o
   1  13  20        828.23        822.14        31.48 o
   3  13  20         46.59         42.19        16.23 o
   5  13  20        124.80        121.23        19.15 o
   7  13  20        447.97        374.88        38.79 o
  -6  14  20        104.12        195.88        38.79 o
  -4  14  20         94.48         85.36        15.90 o
  -2  14  20         97.55         64.91        36.03 o
  -2  14  20         63.93         30.67        25.64 o
   0  14  20        180.49        140.21        16.88 o
   2  14  20        126.04        136.97        25.97 o
   4  14  20        245.28        265.17        18.99 o
  -7  15  20        103.63         -0.97        44.47 o
  -5  15  20        120.11        114.41        25.32 o
  -3  15  20          1.23         10.22        17.36 o
  -1  15  20        174.87        213.08        20.77 o
   1  15  20        100.37         99.64        20.77 o
   3  15  20        193.12        208.86        19.64 o
   5  15  20        573.83        716.98        28.56 o
  -6  16  20        116.97        192.96        48.52 o
  -6  16  20         35.70         16.39        39.60 o
  -4  16  20        168.06        176.40        17.85 o
  -2  16  20          1.10         55.50        40.25 o
  -2  16  20          0.37         20.29        35.86 o
   0  16  20        180.11        162.12        17.69 o
   2  16  20         38.15         76.11        26.61 o
   4  16  20         36.72         15.58        16.07 o
  -5  17  20        329.64        345.34        25.48 o
  -3  17  20          2.97         -6.82        21.58 o
  -1  17  20        293.91        299.90        30.02 o
   1  17  20        284.47        316.46        21.58 o
   3  17  20        170.34        206.59        19.96 o
   5  17  20         34.78        -38.30        38.30 o
  -4  18  20         29.53         24.83        17.53 o
  -2  18  20        129.59         96.07        44.63 o
   0  18  20         16.79         36.03        22.88 o
   2  18  20        156.59        173.16        28.89 o
   4  18  20         95.67        128.85        27.59 o
  -5  19  20        254.81        296.17        51.93 o
  -3  19  20         71.54         40.57        20.29 o
  -1  19  20         16.96         33.43        26.13 o
   1  19  20         61.88         28.40        19.47 o
   3  19  20         39.57        128.85        37.65 o
  -4  20  20         15.97         62.97        30.51 o
   0  20  20         66.35         56.31        20.61 o
   2  20  20        401.79        452.13        36.35 o
  -3  21  20        363.24        366.28        36.19 o
  -1  21  20        297.86        240.18        44.63 o
   1  21  20        189.65        217.14        41.71 o
   4   0  20          5.54          5.19        20.45 o
  -2   0  22         70.72         75.95        32.62 o
  -4   0  22        252.73        216.33        20.93 o
  -6   0  22          1.24         -1.79        42.19 o
  -7   1  21         45.59         15.74        18.34 o
  -5   1  21          0.85         24.34        16.07 o
  -3   1  21        804.94        877.96        22.07 o
  -1   1  21         47.19         60.86        15.42 o
   1   1  21        170.69        218.44        23.53 o
   3   1  21        225.62        215.84        16.88 o
   5   1  21        217.12        165.04        22.88 o
   7   1  21        139.38        154.98        50.80 o
   7   1  21        311.64        338.53        25.64 o
  -8   2  21         30.84          4.38        22.40 o
  -4   2  21         42.31         32.62        17.20 o
  -2   2  21        431.51        466.57        31.97 o
   0   2  21         14.43         30.19        16.23 o
   2   2  21        385.97        377.80        22.72 o
   4   2  21        481.19        487.50        18.99 o
   6   2  21        503.20        456.35        37.65 o
   6   2  21        507.77        584.39        38.46 o
   8   2  21        167.54        158.23        23.37 o
  -7   3  21         14.91         22.72        21.42 o
  -5   3  21        888.54        900.03        33.27 o
  -3   3  21         15.88         11.20        17.85 o
  -1   3  21        118.09        167.80        16.88 o
   1   3  21        184.68        247.97        36.03 o
   3   3  21        599.74        607.27        27.10 o
   5   3  21        135.33        158.88        27.26 o
   7   3  21         28.45         66.54        18.83 o
  -8   4  21        456.25        501.30        25.80 o
  -4   4  21        273.32        274.26        21.10 o
  -2   4  21        920.58        930.54        32.78 o
   0   4  21        951.63        988.64        32.46 o
   2   4  21        267.19        265.50        21.10 o
   4   4  21        142.92        129.18        17.53 o
   6   4  21        121.79        147.68        28.72 o
   6   4  21        161.62        168.94        47.55 o
   8   4  21         40.58         42.52        36.35 o
  -7   5  21        261.65        310.29        22.72 o
  -5   5  21        438.01        408.96        21.10 o
  -3   5  21        414.17        462.84        18.34 o
  -1   5  21       1141.87       1149.30        31.48 o
   1   5  21        367.23        384.94        27.75 o
   3   5  21        705.69        654.01        23.69 o
   5   5  21         98.80        116.68        20.61 o
   7   5  21         70.81         86.17        26.45 o
  -8   6  21         66.27         65.40        23.86 o
  -4   6  21       1182.74       1210.32        32.62 o
  -2   6  21       1508.64       1510.06        53.23 o
   0   6  21        130.74        129.18        22.72 o
   2   6  21        938.73        970.14        34.08 o
   4   6  21         49.94         57.29        14.28 o
   6   6  21         12.67         27.75        39.76 o
   6   6  21         17.95         19.31        43.82 o
  -7   7  21         88.27         67.84        19.15 o
  -5   7  21         30.80         36.68        15.58 o
  -3   7  21       1375.20       1338.36        39.76 o
  -1   7  21        436.21        447.42        24.51 o
   1   7  21        533.08        506.33        31.32 o
   3   7  21         36.82         49.33        14.28 o
   5   7  21        579.91        541.38        28.24 o
   7   7  21        202.20        215.19        43.01 o
  -8   8  21         12.86         -0.49        39.27 o
  -4   8  21        727.41        728.34        25.15 o
  -2   8  21          2.85          3.73        20.29 o
   0   8  21         40.90         54.37        14.61 o
   2   8  21         16.80         52.26        32.13 o
   4   8  21          9.73         33.11        16.07 o
   6   8  21         89.48         64.91        46.90 o
   6   8  21         94.44         79.68        41.54 o
  -7   9  21         51.64         33.76        22.88 o
  -5   9  21        159.22        123.82        16.72 o
  -3   9  21        168.31        181.43        18.18 o
  -1   9  21       1218.60       1273.94        30.19 o
   1   9  21       1316.49       1382.51        51.12 o
   3   9  21         78.00         70.92        16.72 o
   5   9  21         15.00         11.85        20.61 o
   7   9  21          0.98        -39.92        39.92 o
  -8  10  21        106.07         62.48        42.19 o
  -4  10  21        496.42        481.50        19.64 o
  -2  10  21       1204.65       1226.55        72.54 o
   0  10  21         70.60         62.48        15.74 o
   2  10  21        553.60        610.68        35.05 o
   4  10  21         21.45          5.36        15.90 o
   6  10  21        736.99        701.56        62.32 o
  -7  11  21        143.35        196.69        31.16 o
  -5  11  21        445.62        469.17        25.64 o
  -3  11  21        130.20        154.66        15.74 o
  -1  11  21        262.07        290.65        21.42 o
   1  11  21        645.92        707.56        29.86 o
   3  11  21         14.46          4.54        15.90 o
   5  11  21         25.97          6.33        21.26 o
  -6  12  21        140.50        125.45        42.36 o
  -4  12  21          0.41         10.71        18.34 o
  -2  12  21         81.64         41.87        24.34 o
   0  12  21         54.72         44.63        16.07 o
   2  12  21        274.32        292.28        27.91 o
   4  12  21         24.31         24.02        15.74 o
   6  12  21        452.09        503.25        57.94 o
  -5  13  21        185.72        247.32        21.58 o
  -3  13  21         13.06         -6.00        15.42 o
  -1  13  21         10.06          1.30        20.29 o
   1  13  21         32.18         22.88        19.80 o
   3  13  21         55.57         41.38        16.88 o
   5  13  21          6.14         48.69        22.23 o
  -6  14  21        113.27        257.22        40.57 o
  -4  14  21         98.25         94.94        16.88 o
  -2  14  21          4.35         13.47        35.22 o
   0  14  21          5.22          9.25        15.90 o
   2  14  21         92.84        152.71        39.11 o
   4  14  21        127.72        142.00        18.01 o
  -5  15  21        240.33        281.73        24.34 o
  -3  15  21        374.84        420.32        23.37 o
  -1  15  21        389.18        401.49        24.99 o
   1  15  21        193.89        243.27        24.18 o
   3  15  21        121.33         94.13        18.83 o
  -6  16  21        401.83        358.81        49.50 o
  -4  16  21        132.60        112.63        17.85 o
  -2  16  21        158.97        113.44        41.38 o
   0  16  21         10.32         15.74        16.72 o
   2  16  21         83.54         36.03        38.95 o
   4  16  21         28.18         77.25        34.73 o
  -5  17  21         17.34         30.51        26.61 o
  -3  17  21         48.81         53.72        18.01 o
  -1  17  21        101.13         57.94        26.29 o
   1  17  21        187.09        163.58        20.93 o
   3  17  21         92.18        164.88        23.21 o
  -4  18  21        267.42        345.18        21.75 o
  -2  18  21         13.73        -37.33        43.82 o
   0  18  21         17.93         20.93        19.80 o
   2  18  21        122.64        187.60        29.86 o
  -3  19  21         53.44        130.48        31.65 o
  -1  19  21         17.32         -7.79        37.97 o
   1  19  21         12.01         14.44        23.04 o
   0  20  21          4.83          5.36        39.60 o
   2  20  21        381.59        499.03        46.90 o
  -1  21  21        237.30        229.96        37.16 o
  -4   0  22        926.80        921.29        38.95 o
  -2   0  22        724.79        646.38        35.22 o
   0   0  22        790.04        729.96        35.54 o
   2   0  22       1706.88       1912.85        95.26 o
   4   0  22       1566.22       1564.75        56.15 o
   6   0  22        627.14        566.54        57.12 o
   6   0  22        671.59        569.78        53.55 o
  -7   1  22        121.95        112.46        23.69 o
  -5   1  22         70.23         89.09        17.36 o
  -3   1  22         80.02         99.48        14.93 o
  -1   1  22        514.86        556.15        23.04 o
   1   1  22        546.11        534.89        31.00 o
   3   1  22        291.43        304.93        18.99 o
   5   1  22          0.83         93.31        42.84 o
   7   1  22        214.34        226.06        54.20 o
   7   1  22         30.03         59.72        40.90 o
  -8   2  22        106.08         71.24        41.87 o
  -4   2  22        132.57        116.36        19.80 o
  -2   2  22         21.86         22.40        19.15 o
   0   2  22        253.91        280.27        21.10 o
   2   2  22         74.00         81.79        16.72 o
   4   2  22         18.58         62.97        17.36 o
   6   2  22        120.23        129.34        30.83 o
   6   2  22        120.50        139.08        48.04 o
  -7   3  22        153.79        168.78        25.15 o
  -5   3  22         39.53         88.93        20.12 o
  -3   3  22        392.46        436.87        18.66 o
  -1   3  22       1493.12       1603.86        39.76 o
   1   3  22       2072.24       2041.55        64.43 o
   3   3  22        172.15        150.44        19.96 o
   5   3  22         88.51         29.86        26.45 o
   7   3  22         15.16         35.70        39.60 o
   7   3  22          3.42         39.92        49.66 o
  -8   4  22        355.39        332.20        50.31 o
  -4   4  22         83.62        114.09        20.12 o
  -2   4  22       1075.83       1108.57        37.33 o
   0   4  22         27.34         45.12        17.69 o
   2   4  22        930.01        930.87        33.92 o
   4   4  22        370.71        362.22        18.50 o
   6   4  22        252.48        296.33        32.78 o
   6   4  22        239.85        279.94        52.09 o
  -7   5  22       1395.81       1587.80        50.63 o
  -5   5  22         44.21         32.78        17.04 o
  -3   5  22        205.08        156.28        17.20 o
  -1   5  22        379.70        433.95        20.77 o
   1   5  22        353.46        331.55        38.46 o
   3   5  22        338.37        375.85        20.61 o
   5   5  22        234.21        230.12        30.19 o
   7   5  22        716.95        743.10        68.48 o
  -6   6  22         65.80        150.28        42.03 o
  -6   6  22         65.74        120.58        38.62 o
  -4   6  22        182.82        208.21        18.34 o
  -2   6  22         48.41         82.28        23.37 o
   0   6  22         19.81         -5.84        17.69 o
   2   6  22        239.86        252.19        22.23 o
   4   6  22         83.63         90.56        15.25 o
   6   6  22         20.47         48.20        45.76 o
  -7   7  22       1076.40       1164.23        42.19 o
  -5   7  22        204.57        169.59        19.15 o
  -3   7  22        123.00        181.60        21.26 o
  -1   7  22        151.12        163.58        17.20 o
   1   7  22        485.47        515.58        32.13 o
   3   7  22        245.04        254.30        21.42 o
   5   7  22          4.38        -17.53        20.61 o
  -8   8  22         12.15        -28.08        41.22 o
  -6   8  22        192.96        172.02        41.87 o
  -4   8  22         30.08         60.53        18.99 o
  -2   8  22        185.20        208.70        25.32 o
   0   8  22        115.21        100.45        15.90 o
   2   8  22        641.93        537.33        50.15 o
   4   8  22         18.35         18.83        16.07 o
   6   8  22         57.21         46.41        47.71 o
  -7   9  22        258.42        297.79        34.57 o
  -5   9  22          4.58         -3.57        15.90 o
  -3   9  22         67.08         34.40        25.15 o
  -1   9  22         55.86         50.63        24.18 o
   1   9  22        138.09        311.42        29.21 o
   3   9  22        111.08         95.26        17.53 o
   5   9  22        342.37        325.06        26.45 o
  -6  10  22         84.69         34.57        41.38 o
  -4  10  22         16.16         -3.57        19.64 o
  -2  10  22        409.36        413.83        33.27 o
   0  10  22        152.35        182.73        17.85 o
   2  10  22        676.85        684.03        55.18 o
   4  10  22        141.44        163.42        19.31 o
   6  10  22         56.68         62.32        50.15 o
  -5  11  22         73.40         38.95        24.51 o
  -3  11  22         52.92         49.01        25.97 o
  -1  11  22        302.59        274.42        22.23 o
   1  11  22        216.39        244.73        23.04 o
   3  11  22         56.37         64.91        17.69 o
   5  11  22         37.80         37.33        23.37 o
  -6  12  22        161.77        -43.33        43.33 o
  -4  12  22         13.35         55.18        17.69 o
  -2  12  22         73.18         83.90        26.94 o
   0  12  22        156.37        166.83        18.34 o
   2  12  22        160.21        148.65        26.78 o
   4  12  22        145.76        122.20        18.50 o
  -5  13  22         17.73         74.33        23.21 o
  -3  13  22         66.20         49.82        26.78 o
  -1  13  22         66.14         74.16        19.15 o
   1  13  22         25.43         27.59        26.61 o
   3  13  22         73.66         54.69        20.61 o
  -6  14  22        202.25         99.97        49.50 o
  -6  14  22        187.21        328.63        44.14 o
  -4  14  22         83.57         95.91        19.15 o
  -2  14  22        294.25        329.76        33.11 o
   0  14  22        209.88        156.28        18.66 o
   2  14  22         84.57         39.27        36.03 o
   4  14  22         50.85         89.42        29.37 o
  -5  15  22         23.92         19.64        23.86 o
  -3  15  22         35.48          9.09        22.88 o
  -1  15  22        334.59        318.89        31.65 o
   1  15  22        587.65        620.09        30.83 o
   3  15  22         47.50         42.03        26.45 o
  -4  16  22         74.06         66.37        18.50 o
  -2  16  22        154.76        165.86        44.63 o
   0  16  22          8.99        -14.44        19.47 o
   2  16  22        408.22        373.58        47.06 o
  -3  17  22         25.24         -1.46        30.83 o
  -1  17  22        467.03        495.46        36.68 o
   1  17  22        127.37        119.12        21.10 o
  -4  18  22        134.51        195.72        26.94 o
  -2  18  22        444.93        530.67        56.64 o
   0  18  22        123.95        159.85        27.26 o
  -1  19  22        249.18        265.66        46.09 o
   1  19  22        303.11        353.94        34.40 o
   4   0  22        427.10        482.96        44.95 o
  -2   0  24         10.21         57.45        24.67 o
  -4   0  24         17.38         48.85        23.86 o
  -7   1  23        758.13        864.17        45.76 o
  -5   1  23          0.75         -8.28        17.20 o
  -3   1  23        150.14        146.54        25.15 o
  -1   1  23        331.43        340.80        20.61 o
   1   1  23        886.78        903.77        40.08 o
   3   1  23         34.70         64.75        16.39 o
   5   1  23         76.68        109.38        25.32 o
   7   1  23       1320.92       1618.96        95.42 o
  -4   2  23         61.54         47.22        19.47 o
  -2   2  23        265.95        286.43        23.86 o
   0   2  23         23.08          0.32        15.42 o
   2   2  23         12.37         10.87        16.72 o
   4   2  23        200.38        207.89        18.99 o
   6   2  23        108.80         93.15        51.28 o
   6   2  23        102.81        119.93        43.17 o
  -7   3  23         16.12         22.56        31.65 o
  -5   3  23        240.64        271.83        24.99 o
  -3   3  23        547.49        557.77        27.10 o
  -1   3  23        949.16       1007.14        30.51 o
   1   3  23        431.07        493.83        31.00 o
   3   3  23          6.89         33.11        18.34 o
   5   3  23         79.10        120.09        28.56 o
  -6   4  23         33.77         10.39        42.19 o
  -4   4  23        356.66        352.16        24.02 o
  -2   4  23        429.16        421.29        25.80 o
   0   4  23        279.46        284.00        18.83 o
   2   4  23        179.48        188.25        18.50 o
   4   4  23         13.59         58.26        18.50 o
   6   4  23         18.40         41.71        49.98 o
   6   4  23          5.61         71.57        43.49 o
  -7   5  23        205.88        266.15        27.91 o
  -5   5  23         64.90         47.06        21.42 o
  -3   5  23        577.86        617.01        35.54 o
  -1   5  23        275.38        269.23        19.47 o
   1   5  23        122.10        145.41        35.38 o
   3   5  23         49.72         66.05        20.61 o
   5   5  23        283.81        371.63        34.24 o
  -6   6  23         46.39         -3.89        41.54 o
  -6   6  23         48.52         98.18        37.81 o
  -4   6  23         72.02         98.83        19.96 o
  -2   6  23        481.15        424.21        25.64 o
   0   6  23        517.35        524.99        22.56 o
   2   6  23        240.93        241.80        28.72 o
   4   6  23         62.69         60.05        17.85 o
   6   6  23         45.81         60.86        50.15 o
  -7   7  23        113.54         59.07        42.84 o
  -5   7  23         13.03         26.45        18.83 o
  -3   7  23        148.09        139.40        39.60 o
  -1   7  23        857.21        882.67        28.72 o
   1   7  23        254.91        257.22        38.79 o
   3   7  23        128.21        165.53        21.10 o
   5   7  23         96.16         77.73        23.37 o
  -6   8  23        219.73        151.09        45.76 o
  -4   8  23         19.79         21.91        17.53 o
  -2   8  23        629.93        692.63        36.35 o
   0   8  23         14.00          3.25        24.02 o
   2   8  23        555.58        539.76        34.73 o
   4   8  23         95.72         99.48        24.02 o
   6   8  23          8.05         39.60        50.15 o
  -5   9  23        140.94        109.06        19.64 o
  -3   9  23        271.03        172.35        42.68 o
  -1   9  23        761.34        762.41        39.92 o
   1   9  23        216.04        201.56        28.72 o
   3   9  23         72.77         34.57        18.01 o
   5   9  23         73.11        151.09        31.48 o
  -6  10  23        232.48        205.29        47.22 o
  -4  10  23        203.23        206.75        28.72 o
  -2  10  23        696.53        677.54        39.92 o
   0  10  23         35.22         29.70        18.83 o
   2  10  23        125.33        135.67        39.92 o
   4  10  23         83.99         40.90        18.34 o
  -5  11  23         33.65          8.11        28.24 o
  -3  11  23        155.26        104.19        40.41 o
  -1  11  23         14.07          7.30        34.40 o
   1  11  23         28.86         28.24        26.13 o
   3  11  23        558.88        607.27        26.29 o
   5  11  23         15.14         41.22        49.82 o
  -4  12  23         48.19         16.39        21.75 o
  -2  12  23         56.81         99.48        29.54 o
   0  12  23        228.56        233.69        19.96 o
   2  12  23        126.49        126.42        28.08 o
   4  12  23         62.31         12.01        44.63 o
  -5  13  23         13.80         81.63        25.32 o
  -3  13  23        158.83        133.40        30.51 o
  -1  13  23         12.72          3.57        22.56 o
   1  13  23         29.76         66.54        29.05 o
   3  13  23        201.43        215.03        30.02 o
  -4  14  23        176.10        168.94        24.67 o
  -2  14  23        337.46        369.04        35.38 o
   0  14  23         76.92        111.65        18.83 o
   2  14  23        586.38        628.85        39.92 o
  -3  15  23         13.58        -18.50        29.37 o
  -1  15  23         16.14        -11.36        28.08 o
   1  15  23          4.45        -16.55        29.37 o
   3  15  23        294.63        275.07        52.58 o
  -2  16  23         43.70         60.21        44.95 o
   0  16  23         54.09        106.30        27.10 o
  -1  17  23        459.41        619.93        56.96 o
   1  17  23        281.82        287.73        34.24 o
   0  18  23        205.74        203.67        29.54 o
  -4   0  24         63.73         45.60        44.79 o
  -2   0  24        168.96        121.71        27.10 o
   0   0  24          9.85         43.17        24.02 o
   2   0  24        482.27        512.17        33.76 o
   4   0  24         62.83         42.68        24.67 o
  -5   1  24         53.48         85.85        18.99 o
  -3   1  24         18.77         -9.41        24.02 o
  -1   1  24       1013.90       1031.81        31.97 o
   1   1  24        776.56        852.81        39.11 o
   3   1  24        190.67        205.94        18.83 o
   5   1  24        213.13        273.13        30.67 o
  -4   2  24        147.34        170.89        35.54 o
  -2   2  24         46.60         37.65        21.42 o
   0   2  24        131.95        129.18        17.53 o
   2   2  24         68.44         89.09        18.34 o
   4   2  24          4.26         -2.76        17.04 o
   6   2  24        200.99        195.23        34.40 o
  -5   3  24         27.72         46.41        22.56 o
  -3   3  24         24.96         13.96        20.12 o
  -1   3  24        243.31        324.89        20.77 o
   1   3  24        184.44        209.35        26.61 o
   3   3  24         18.25         52.58        17.53 o
   5   3  24          2.79         37.00        51.44 o
  -6   4  24        112.29        106.46        46.25 o
  -4   4  24         34.07         89.58        24.34 o
  -2   4  24         52.14         24.34        18.18 o
   0   4  24          1.33          1.14        16.39 o
   2   4  24         78.66         80.01        18.50 o
   4   4  24         29.88         51.12        21.26 o
   6   4  24        596.53        655.79        36.84 o
  -7   5  24        183.93        106.13        46.90 o
  -5   5  24         85.72        127.56        23.21 o
  -3   5  24        104.73        114.25        27.10 o
  -1   5  24         44.62         27.10        17.20 o
   1   5  24        154.31        102.24        24.02 o
   3   5  24        692.66        728.34        33.11 o
   5   5  24        554.74        458.46        57.61 o
  -6   6  24         88.38        100.29        44.47 o
  -4   6  24        101.14         87.80        25.48 o
  -2   6  24          7.52         20.45        20.77 o
   0   6  24        225.63        172.51        18.83 o
   2   6  24        170.28        136.81        29.21 o
   4   6  24         98.73        108.08        21.42 o
  -5   7  24        329.81        349.40        27.91 o
  -3   7  24         35.79         28.56        38.46 o
  -1   7  24        152.34        160.34        18.66 o
   1   7  24        113.61         89.91        36.68 o
   3   7  24        132.04        167.64        22.23 o
   5   7  24        109.98         95.26        49.50 o
  -4   8  24        217.79        208.21        27.43 o
  -2   8  24         58.96         62.16        38.46 o
   0   8  24         35.87         15.74        25.97 o
   2   8  24         37.74          4.38        26.78 o
   4   8  24        129.95        112.63        50.47 o
  -5   9  24        102.98        150.28        25.64 o
  -3   9  24        205.29        134.21        43.82 o
  -1   9  24        191.52        184.03        22.07 o
   1   9  24         92.59         59.23        36.68 o
   3   9  24        426.69        372.93        26.94 o
   5   9  24        469.45        496.75        47.87 o
  -4  10  24        275.21        188.74        41.38 o
  -2  10  24        147.91        162.61        30.83 o
   0  10  24          3.00         25.97        25.97 o
   2  10  24        129.79        113.27        30.51 o
   4  10  24         59.78         38.95        49.01 o
  -5  11  24         53.97         -4.06        30.51 o
  -3  11  24        156.37        135.35        42.19 o
  -1  11  24         27.40        -28.40        38.62 o
   1  11  24         85.71         99.32        29.54 o
   3  11  24         74.44         28.08        44.14 o
  -4  12  24         53.20        -11.04        40.90 o
  -2  12  24        386.36        398.90        35.05 o
   0  12  24        386.37        327.49        25.32 o
   4  12  24        168.23         95.10        60.53 o
  -3  13  24        323.14        263.06        34.24 o
  -1  13  24        118.37         83.25        22.07 o
   1  13  24         53.48         30.67        29.86 o
   3  13  24        240.46        247.48        50.15 o
   0  14  24         20.99         37.81        22.23 o
   1  15  24        706.83        721.19        62.80 o
   0  16  24        436.97        512.17        34.89 o
  -2   0  26         28.90         37.81        27.75 o
  -4   0  26          6.33         10.87        39.44 o
  -5   1  25        104.48        169.75        28.24 o
  -3   1  25         64.76         54.85        25.48 o
  -3   1  25         32.85         30.19        42.52 o
  -1   1  25         86.45         97.53        19.64 o
   1   1  25        160.62        221.36        27.91 o
   3   1  25         92.09        107.59        19.47 o
   5   1  25        233.85        201.40        34.40 o
  -4   2  25          0.90        -30.35        30.35 o
  -2   2  25        241.69        219.41        25.15 o
   0   2  25         15.91         26.29        18.34 o
   2   2  25        112.26        121.55        19.96 o
   4   2  25         47.75         91.37        27.75 o
  -5   3  25         39.94         42.36        37.65 o
  -3   3  25         72.47         65.08        42.19 o
  -3   3  25         66.69          5.52        37.81 o
  -1   3  25       1835.48       1990.43        48.69 o
   1   3  25        692.10        621.06        36.03 o
   3   3  25         21.34         14.12        18.34 o
   5   3  25        377.67        391.76        42.52 o
  -6   4  25          1.54        -14.61        47.22 o
  -4   4  25         85.63        118.79        26.29 o
  -2   4  25         61.19         44.95        19.80 o
   0   4  25          8.85         37.65        18.18 o
   2   4  25          0.46         50.80        19.96 o
   4   4  25        112.64        188.58        44.63 o
  -5   5  25        485.42        462.67        48.69 o
  -3   5  25        481.33        573.52        52.26 o
  -1   5  25        137.03        129.99        19.80 o
   1   5  25        481.22        431.35        31.65 o
   3   5  25        206.11        265.34        25.32 o
  -6   6  25        450.94        519.96        58.10 o
  -4   6  25         27.35         29.37        25.64 o
  -2   6  25        563.39        563.62        30.02 o
   0   6  25         35.86         76.11        18.66 o
   2   6  25        210.31        218.76        24.34 o
  -5   7  25        191.59        226.06        43.98 o
  -3   7  25        131.76        111.49        43.82 o
  -1   7  25        289.07        335.28        22.56 o
   1   7  25        532.08        527.75        50.31 o
  -4   8  25         72.43         48.04        38.62 o
  -2   8  25        155.64        170.72        43.98 o
   0   8  25          0.08         -0.97        20.61 o
   4   8  25         26.94        -24.83        54.04 o
  -5   9  25        471.25        445.31        53.55 o
  -3   9  25        125.09         49.50        43.98 o
  -1   9  25        104.68         66.70        22.07 o
   1   9  25        381.99        343.56        47.39 o
  -4  10  25         55.78        -30.19        39.27 o
  -2  10  25        172.27        371.31        51.93 o
   0  10  25        111.56         97.37        28.56 o
  -3  11  25        272.76        204.15        47.55 o
  -1  11  25        209.90        341.77        50.96 o
   3  11  25        196.51        197.01        58.42 o
   0  12  25        323.80        285.62        41.06 o
   0  14  25         12.06        -16.23        36.35 o
  -4   0  26         23.22         11.04        48.69 o
  -2   0  26        159.97         98.67        43.98 o
   0   0  26         41.74         18.34        27.10 o
   2   0  26        197.93        248.30        49.50 o
  -3   1  26        100.48         71.73        39.92 o
  -1   1  26         36.59         20.77        19.64 o
   1   1  26         80.51         91.53        27.26 o
   3   1  26        293.01        410.09        52.42 o
  -4   2  26         46.14         74.98        53.07 o
  -2   2  26        161.86        117.66        24.99 o
   0   2  26        753.31        726.06        29.05 o
   2   2  26        244.21        315.64        50.31 o
  -5   3  26        128.84         98.02        42.52 o
  -3   3  26        112.49        127.23        46.74 o
  -1   3  26          7.17         58.10        19.96 o
   1   3  26          2.02         27.75        25.80 o
   3   3  26        462.05        543.98        58.42 o
  -4   4  26        186.76        260.63        40.73 o
  -2   4  26         42.01        -25.32        42.52 o
   0   4  26        136.58        278.16        22.07 o
   2   4  26        150.83        131.61        45.44 o
   4   4  26        645.21        740.34        55.18 o
  -5   5  26         44.54         59.88        39.11 o
  -3   5  26        348.60        427.30        52.26 o
  -1   5  26         33.48         50.80        20.29 o
   1   5  26         87.32         76.76        27.10 o
  -4   6  26        108.12         83.41        28.08 o
  -2   6  26        588.49        604.67        40.57 o
   0   6  26        997.45       1039.27        33.59 o
  -3   7  26        124.70         98.67        44.95 o
  -1   7  26          5.44         47.06        37.16 o
   1   7  26          3.13         97.70        36.19 o
  -4   8  26         19.55        -23.86        38.79 o
   0   8  26        476.30        482.64        46.58 o
  -3   9  26        123.49         87.80        46.58 o
  -1   9  26        357.38        396.46        44.95 o
  -3   1  27         81.79         24.51        42.52 o
  -1   1  27        188.72        205.78        26.29 o
   1   1  27         67.69         75.46        40.57 o
  -2   2  27        206.54        184.19        33.27 o
   0   2  27         13.95         16.23        23.53 o
   2   2  27        753.85        766.80        57.12 o
  -3   3  27        296.84        290.33        47.71 o
  -1   3  27         73.84         52.09        25.32 o
   1   3  27        205.45        232.39        41.38 o
   0   4  27        212.07        234.34        31.65 o
   2   4  27          7.58        -13.63        52.42 o
  -3   5  27        136.19        189.06        47.71 o
  -1   5  27         11.38         58.10        29.70 o
   1   5  27         33.70         76.11        53.07 o
  -2   6  27        192.00        201.88        34.40 o
   0   6  27        702.06        701.88        55.18 o
  -1   7  27        150.68        112.95        41.54 o
   0   8  27        261.06        215.35        42.03 o
                                                
